# Supplementary material for: Predictive models of sarcopenia based on inflammation and pyroptosis-related genes
Source: Front Genet. 2024 Dec 24;15:1491577. doi: 10.3389/fgene.2024.1491577 (PMC11703911; doi:10.3389/fgene.2024.1491577)
Supplement: Supplementary file 1 [file Table2.xlsx]

## Sheet: raw data
	con	con	con	con	con	con	con	con	con	con	con	con	con	con	con	con	con	con	con	con	treat	treat	treat	treat	treat	treat	treat	treat	treat	treat	treat	treat	treat	treat	treat	treat	treat	treat	treat	treat
	Sample1	Sample2	Sample5	Sample6	Sample9	Sample10	Sample13	Sample14	Sample17	Sample18	Sample20	Sample21	Sample23	Sample24	Sample26	Sample27	Sample29	Sample32	Sample35	Sample38	Sample3	Sample4	Sample7	Sample8	Sample11	Sample12	Sample15	Sample16	Sample19	Sample22	Sample25	Sample28	Sample30	Sample31	Sample33	Sample34	Sample36	Sample37	Sample39	Sample40
geneName	GSM3020405	GSM3020406	GSM3020409	GSM3020410	GSM3020413	GSM3020414	GSM3020417	GSM3020418	GSM3020421	GSM3020422	GSM3020424	GSM3020425	GSM3020427	GSM3020428	GSM3020430	GSM3020431	GSM3020433	GSM3020436	GSM3020439	GSM3020442	GSM3020407	GSM3020408	GSM3020411	GSM3020412	GSM3020415	GSM3020416	GSM3020419	GSM3020420	GSM3020423	GSM3020426	GSM3020429	GSM3020432	GSM3020434	GSM3020435	GSM3020437	GSM3020438	GSM3020440	GSM3020441	GSM3020443	GSM3020444
A1BG	0	7	5	3	0	4	0	4	1	2	6	3	1	2	2	1	2	5	4	3	0	1	3	3	0	1	1	1	5	6	3	1	2	7	1	1	2	2	2	2
A1CF	1	1	0	0	0	1	3	0	0	1	2	4	2	0	1	1	1	0	1	1	2	4	3	2	3	2	1	2	2	0	0	0	2	0	0	0	3	1	2	1
A2M	7145	9004	6684	8837	5560	6838	5164	6085	10204	15403	8567	8154	6564	6406	5659	5576	6173	7099	5538	8848	3427	6806	7772	7157	5652	6217	4895	6375	7753	7796	5132	5047	5549	6439	5109	3326	8194	6718	7610	5369
A2ML1	5	16	8	4	5	6	4	9	31	5	4	9	8	27	4	29	10	2	7	2	160	6	5	3	5	6	12	57	3	2	9	71	7	366	3	13	2	3	12	8
A2MP1	8	2	18	4	0	5	2	8	4	20	11	13	12	15	7	10	10	15	8	14	1	5	7	10	12	11	2	8	4	2	1	12	8	7	2	5	7	14	9	7
A3GALT2	0	4	1	0	1	3	2	4	3	0	0	3	0	3	3	0	1	1	3	1	1	4	1	1	3	0	2	0	0	0	2	2	2	2	0	1	1	3	0	0
A4GALT	186	177	307	196	138	262	184	203	172	164	196	295	264	290	167	176	154	179	206	156	85	161	286	175	217	229	172	197	254	275	211	160	158	235	172	191	411	224	236	227
A4GNT	0	0	0	0	0	0	0	0	2	0	0	1	0	1	1	1	0	0	0	0	0	2	0	3	1	0	0	0	0	0	0	0	0	1	0	0	1	0	0	0
AAAS	593	592	559	695	579	616	438	517	651	679	600	614	603	572	617	525	403	593	607	568	330	582	651	632	472	559	586	596	665	589	572	611	616	643	512	403	496	486	500	544
AACS	172	253	248	259	168	322	222	247	284	330	248	318	290	238	198	187	171	218	225	174	154	149	451	168	352	179	177	218	244	189	186	189	201	277	146	139	218	296	234	188
AACSP1	2	24	2	0	0	0	0	1	5	1	0	3	5	0	0	2	1	0	1	0	1	2	3	2	2	1	0	1	0	0	1	1	0	4	0	0	0	0	0	1
AADAC	0	0	1	0	0	1	0	0	0	1	1	2	1	2	0	0	2	0	0	0	7	1	0	2	22	1	1	2	0	0	1	1	0	2	1	0	0	0	0	1
AADACL2	2	0	1	3	0	3	0	1	1	2	0	0	0	3	0	9	0	0	1	0	52	2	2	4	0	0	2	22	2	2	0	42	0	44	0	3	1	3	1	2
AADACL3	1	0	0	0	1	0	0	0	0	0	0	2	0	1	0	0	0	0	0	0	0	0	2	1	0	0	2	0	1	3	0	2	0	2	0	0	0	0	1	0
AADACL4	2	0	1	1	1	1	0	0	0	1	0	1	0	0	0	0	0	0	0	3	1	0	0	0	0	0	0	2	0	1	0	0	0	0	1	0	0	0	1	2
AADACP1	0	0	6	3	0	9	1	2	1	1	1	5	2	1	1	0	1	3	2	0	10	1	1	1	0	1	0	0	4	6	5	2	5	1	0	1	15	0	5	0
AADAT	103	93	91	86	93	78	52	78	87	121	77	95	84	86	87	93	65	74	109	116	44	91	88	84	81	72	100	83	106	90	81	89	65	100	96	59	112	79	93	94
AAGAB	724	912	917	1035	685	911	493	1004	612	762	634	862	982	704	793	405	623	734	829	942	434	880	999	959	569	752	630	755	748	655	857	589	893	616	650	557	893	594	843	797
AAK1	1792	2333	2257	3110	1934	2235	2087	2157	2073	2246	2188	2612	2995	2205	1992	1801	1512	1326	2349	2224	1488	1963	2703	2296	2551	2843	1852	2196	3144	2628	1975	1704	3399	2034	1195	1576	1977	2164	1597	1643
AAMDC	1607	2208	1558	2640	1875	1156	1005	1590	1749	2202	1864	1959	1200	1485	1562	1600	1244	1862	1815	1951	1042	1623	1829	1551	1147	1197	1535	1481	1764	1908	1127	1334	1155	1212	1562	967	1264	1882	1944	1459
AAMP	1101	1124	1148	1314	1007	1049	756	1105	973	1040	997	1093	1152	932	1162	951	743	1113	1121	1178	571	1178	1188	1156	933	978	1035	993	1054	984	1005	880	1085	941	1018	781	1086	905	1053	905
AANAT	0	0	1	0	0	0	0	1	0	0	0	0	0	0	1	1	1	0	4	0	0	1	0	0	0	2	0	0	2	0	1	0	0	0	1	3	1	1	0	0
AAR2	232	264	292	290	208	257	184	237	280	291	244	245	306	266	286	202	201	251	266	241	125	247	339	271	208	224	220	216	244	287	240	222	226	234	232	189	264	228	248	242
AARD	4	7	3	2	1	0	3	1	3	2	0	4	3	1	0	0	2	4	1	8	0	1	3	0	1	2	6	2	2	2	0	3	1	4	1	4	0	1	0	5
AARS1	1754	1624	2150	2232	1534	1726	1210	1844	1877	1797	1896	1929	2272	1621	1659	1367	1150	1630	1731	1840	823	1376	2156	1775	1479	1577	1596	1572	1905	1662	1933	1377	1801	1680	1419	1295	1923	1597	1693	1644
AARS1P1	0	0	0	0	0	0	0	0	0	0	0	0	0	0	0	0	0	0	0	0	0	0	0	0	0	0	0	0	0	0	0	1	0	0	0	0	0	0	0	0
AARS2	331	281	251	327	235	304	224	219	314	398	302	306	329	297	261	256	192	238	300	307	147	260	328	248	221	257	274	245	357	297	254	258	233	320	196	173	248	258	250	234
AARSD1	65	75	60	69	36	64	45	62	72	47	40	57	55	50	65	38	31	51	50	56	18	52	57	51	50	49	54	56	61	63	70	45	56	53	37	51	63	37	57	52
AASDH	390	454	430	451	375	363	272	487	396	440	475	407	397	378	406	350	308	376	394	464	236	471	471	513	325	310	449	435	472	369	396	316	379	361	364	304	317	441	380	367
AASDHPPT	1131	1388	1219	1350	1070	1019	650	1296	973	1450	1228	1082	1161	1000	1221	924	901	1222	1284	1307	623	1434	1354	1335	829	1001	1044	1006	1311	1008	1066	1010	1054	815	971	728	824	985	1009	951
AASS	514	747	786	691	437	746	479	958	742	919	762	767	1133	717	946	630	487	586	839	763	438	1342	1146	1006	939	573	611	700	1009	554	598	395	1164	808	377	510	651	768	620	872
AATBC	13	19	8	3	5	13	20	3	20	7	8	15	4	20	10	12	2	10	6	15	13	9	8	4	17	2	14	3	14	7	5	8	11	9	9	4	5	7	8	8
AATF	325	270	307	331	223	295	192	311	255	289	284	366	305	284	291	245	213	290	297	331	136	348	323	267	238	241	280	247	329	273	227	304	312	280	268	208	353	237	283	270
AATK	20	37	25	15	15	22	41	20	24	35	21	32	21	118	24	27	14	26	29	21	6	8	18	27	19	34	19	19	19	47	32	18	17	25	18	18	28	33	28	20
ABAT	74	85	51	53	51	62	57	115	87	83	75	107	84	112	83	68	43	53	66	67	26	97	93	82	87	93	81	81	94	96	81	89	88	99	46	152	76	98	66	56
ABCA1	2700	3037	3951	3162	2142	3233	1309	3170	3868	3600	2464	2856	2856	3214	3385	3332	3055	3089	4084	1746	1307	4709	4741	4178	2934	1913	4186	3020	3314	1589	2989	5956	1843	4375	3226	1281	2773	2889	3900	3355
ABCA10	2028	3239	2626	2718	1224	1929	1159	2603	2975	2609	2096	2890	1616	3004	2592	2127	2409	1966	1923	2503	1058	2292	3293	1696	1919	1758	1881	2309	2187	3104	2121	2622	1970	2160	1972	1500	2344	3207	2177	2784
ABCA11P	69	98	83	95	66	58	50	104	94	113	80	99	70	68	91	65	68	78	86	77	43	110	115	85	82	52	82	71	100	73	63	71	66	54	79	67	73	78	108	74
ABCA12	3	1	2	1	0	5	4	2	2	2	1	7	1	16	1	31	1	0	4	2	174	4	4	5	4	1	14	36	2	5	12	70	0	138	3	11	1	1	4	6
ABCA13	2	9	3	2	10	3	8	4	44	6	2	6	1	8	2	3	7	1	6	3	0	16	4	4	4	10	1	4	4	4	2	8	2	3	3	4	1	6	2	1
ABCA17P	23	19	18	17	19	23	10	18	11	16	16	21	15	15	26	24	8	12	18	14	8	33	11	14	15	17	17	21	25	23	10	17	18	9	20	7	17	15	15	6
ABCA2	589	511	584	691	488	656	582	462	537	524	532	684	669	724	521	490	304	402	536	463	315	499	692	532	611	672	485	477	672	619	715	423	545	756	459	456	668	495	601	539
ABCA3	236	238	363	329	213	380	223	260	254	239	308	329	310	367	294	251	184	234	307	262	146	237	279	243	297	322	276	234	293	325	280	300	212	324	235	255	386	213	319	203
ABCA4	14	14	10	13	11	13	12	13	9	12	8	15	8	6	10	5	5	4	8	11	4	15	2	9	16	8	15	16	13	7	14	7	5	13	17	9	9	13	16	12
ABCA5	10838	14249	12769	13832	7339	8408	6699	12944	12626	8119	11185	12140	9591	11261	13049	8783	8628	12177	9635	11981	5103	13644	10534	8345	9678	9415	10480	10711	12010	11235	9632	9230	9501	9859	11860	6583	11468	10062	8432	13206
ABCA6	2202	3210	2681	3100	1451	2508	1224	2763	2654	3345	2242	2875	1978	3143	2184	2376	2459	2213	1894	2799	1292	2582	3482	2017	2414	1844	2063	2760	2571	3187	1998	3050	1844	2621	1744	1531	2486	3032	2528	2702
ABCA7	256	281	248	224	205	263	315	162	345	172	226	349	259	388	294	315	208	149	250	261	152	466	400	187	254	413	186	294	307	285	329	191	243	435	222	262	446	307	290	265
ABCA8	2487	2333	2637	2844	1738	3261	1364	2606	2322	3424	2615	2440	2243	2942	2729	2629	2901	2505	2511	2366	1710	3479	3841	2187	2295	2921	1688	2868	3107	2834	1949	2931	2321	2785	2249	1435	2470	2711	2937	2343
ABCA9	1661	2079	1622	2074	1018	1705	877	2005	1857	2318	1306	2102	1394	2182	1538	1596	1437	1542	1268	1863	775	1725	2106	1448	1758	1445	1470	1629	1443	1730	1448	2213	1266	1616	1340	1029	2280	1862	1809	1792
ABCB1	45	29	26	54	15	51	31	40	15	30	28	52	51	36	37	34	22	40	24	34	15	40	24	27	26	33	18	38	51	26	55	23	36	33	17	20	49	38	28	29
ABCB10	736	884	735	823	763	698	404	843	594	754	676	687	696	636	636	578	593	703	737	797	425	697	825	833	585	561	640	605	751	741	585	530	497	519	622	444	723	590	783	668
ABCB10P1	2	3	1	3	4	2	1	5	4	1	1	3	2	1	1	6	1	3	2	4	0	4	2	1	2	2	3	5	3	0	1	2	0	0	1	1	2	7	1	1
ABCB10P3	1	0	1	2	1	1	0	1	1	0	0	0	0	0	1	0	2	2	1	1	2	0	0	0	0	0	1	0	0	0	1	0	1	2	0	1	0	0	0	0
ABCB10P4	3	2	2	1	1	2	0	3	0	2	1	3	2	0	3	5	1	1	1	3	1	1	4	1	2	2	1	2	4	1	2	1	1	0	4	4	1	3	3	1
ABCB11	0	1	0	1	1	0	0	0	1	1	0	1	1	3	2	1	1	1	1	3	0	2	2	0	5	3	0	1	0	2	1	3	0	1	0	0	2	0	0	2
ABCB4	645	713	618	989	605	465	262	534	434	559	485	365	1057	482	641	583	377	478	488	635	284	597	575	525	394	446	517	510	440	402	395	474	711	404	516	392	883	335	454	345
ABCB5	18	9	1	18	5	8	3	8	6	5	0	20	6	13	2	2	16	7	8	4	1	6	20	6	13	3	13	5	10	30	6	8	0	12	11	5	5	19	7	12
ABCB6	50	73	71	78	53	58	58	73	31	37	44	45	65	47	44	51	56	37	62	40	24	54	61	62	46	52	50	50	108	58	61	40	70	54	49	53	59	59	49	47
ABCB7	954	1027	912	1149	801	741	561	901	1037	1283	897	974	970	785	885	710	774	913	972	971	475	924	935	891	596	756	812	779	997	810	714	748	877	664	743	518	720	848	889	754
ABCB8	433	393	491	622	393	520	444	429	446	590	455	531	517	444	413	453	295	330	486	463	286	357	578	446	395	541	407	402	513	406	559	305	472	604	274	374	493	405	414	403
ABCB9	104	126	105	112	51	100	75	114	139	102	98	102	115	87	86	106	68	105	89	125	51	88	109	93	83	94	70	108	98	95	82	72	75	97	81	54	103	101	95	64
ABCC1	1465	1534	1704	1631	1047	1644	1192	1535	1666	1415	1147	1825	2164	1977	1636	1342	1068	1247	1644	1681	772	1350	1748	1671	1728	1562	1273	1362	1698	1596	1438	1613	1234	2057	1180	1169	2636	1302	1250	1498
ABCC10	237	284	281	350	229	343	291	293	285	315	259	371	274	358	263	278	235	234	326	280	129	306	359	286	255	255	266	273	310	284	302	264	218	383	270	202	349	269	316	249
ABCC11	8	4	10	8	8	8	5	10	11	10	7	8	7	2	9	10	4	17	5	4	4	7	10	6	8	8	7	12	8	8	9	7	8	8	7	8	6	5	3	10
ABCC12	29	24	43	62	36	43	16	44	10	42	35	28	46	12	31	23	13	36	35	26	26	20	60	73	8	25	32	37	26	34	22	6	25	14	9	12	31	17	23	36
ABCC13	0	3	0	5	3	2	8	1	3	0	2	4	2	6	1	1	0	3	3	5	1	3	1	2	1	4	4	3	3	6	1	1	0	1	3	2	1	8	4	2
ABCC2	239	207	134	99	152	194	92	224	98	109	131	215	138	197	150	162	106	131	158	99	98	156	253	184	131	116	178	125	112	221	151	206	117	125	94	143	375	182	162	190
ABCC3	9	24	18	4	7	21	19	4	16	9	4	28	6	16	4	13	1	5	7	6	21	6	2	3	13	7	8	17	11	26	5	14	6	21	7	11	3	14	8	3
ABCC4	746	740	825	840	884	461	414	1024	704	689	1307	782	1255	581	754	742	793	768	1565	1012	387	1307	903	696	411	796	674	661	953	592	366	706	494	398	713	401	428	656	749	735
ABCC5	4434	6152	4409	6435	4717	5388	4229	6012	7226	5869	5441	4832	4709	4341	5197	4582	3085	5411	7795	7152	3508	6057	8056	6271	4818	5265	5935	5230	7279	5428	3844	6776	4993	6469	4224	3158	3509	5838	4189	5780
ABCC6	191	252	187	247	375	237	94	161	86	147	67	332	118	336	114	291	45	136	274	250	133	108	183	269	199	96	103	108	178	297	116	102	226	127	145	83	284	129	187	74
ABCC6P1	17	11	7	15	6	14	4	9	4	8	8	9	8	10	6	14	4	8	13	13	6	2	6	4	11	8	7	10	11	9	3	11	8	7	11	5	10	13	4	3
ABCC6P2	11	8	8	31	6	13	4	13	5	12	30	1	7	6	19	16	21	15	8	15	3	6	4	19	8	7	1	9	5	10	6	4	8	7	10	6	32	6	12	5
ABCC8	26	31	28	10	27	25	72	18	133	28	32	70	77	45	46	48	14	27	69	24	74	37	46	16	27	48	36	35	109	65	27	14	58	73	14	15	26	34	27	36
ABCC9	6991	7734	7413	7948	6471	5646	4614	6939	6086	7336	6627	6876	5294	5874	6866	5709	4481	6277	6511	7147	3381	6313	7964	7527	5089	6279	5893	5921	7206	6588	5841	6325	6324	5139	6267	4554	6610	5733	6394	6210
ABCD1	461	428	415	454	291	452	242	288	239	327	357	335	477	356	317	352	264	274	315	313	174	259	338	338	324	337	360	286	317	299	446	277	237	353	403	266	415	223	379	359
ABCD1P2	0	0	0	0	0	0	0	0	0	0	0	1	1	0	0	1	0	0	0	0	0	0	0	0	0	0	0	1	1	2	0	0	1	0	0	1	0	0	0	1
ABCD1P3	0	1	0	0	0	0	0	0	0	0	0	3	0	0	0	0	0	0	0	0	0	0	0	0	0	0	0	0	0	0	0	0	0	0	0	0	0	0	1	0
ABCD1P4	0	1	0	0	0	1	2	0	0	1	0	0	0	0	0	0	0	1	0	0	0	0	0	0	0	0	0	0	0	0	0	0	0	0	0	0	0	1	0	1
ABCD1P5	0	0	0	1	0	0	0	0	0	0	0	0	0	0	0	0	0	0	0	1	0	0	0	0	2	0	0	1	0	0	0	0	0	0	0	0	0	0	1	0
ABCD2	42	25	37	41	23	101	61	71	33	85	91	163	96	104	52	81	35	35	60	40	37	45	177	28	320	40	54	39	75	94	57	54	46	92	31	71	64	102	43	97
ABCD3	1280	1798	1635	1825	1312	1400	812	1662	1426	2152	1563	1517	1325	1188	1407	1195	1210	1432	1545	1690	806	1517	1789	1642	1101	1162	1349	1273	1501	1234	1221	1162	1210	1089	1134	831	1232	1242	1364	1287
ABCD4	556	490	473	562	373	520	412	461	591	518	481	510	472	510	509	407	359	450	491	454	252	507	616	448	488	513	513	419	572	511	493	481	383	544	434	368	613	405	531	464
ABCE1	880	1172	995	1060	858	903	554	951	913	1347	995	1039	1037	760	963	698	912	812	1031	1105	507	1170	1029	1043	741	807	726	860	1124	909	811	748	928	715	780	628	930	915	873	803
ABCF1	1648	1781	1883	2211	1605	1684	1240	1698	1674	1708	1612	1744	1858	1513	1778	1374	1229	1627	1746	1973	792	1652	1883	1678	1225	1461	1413	1471	1575	1506	1724	1605	1535	1613	1629	1390	1775	1284	1623	1563
ABCF2	1336	1561	1590	1634	1356	1261	940	1453	1176	1416	1419	1429	1475	1403	1524	1081	1012	1400	1460	1414	759	1562	1697	1517	1031	1194	1094	1241	1553	1228	1462	1164	1356	1220	1262	993	1520	1049	1339	1204
ABCF2P1	46	37	30	37	39	38	29	40	30	32	28	45	34	31	33	32	12	62	26	27	27	18	30	20	21	27	26	23	32	17	28	24	28	24	29	29	43	31	32	41
ABCF2P2	0	0	0	0	0	0	0	0	0	0	0	0	0	0	0	0	0	0	0	0	0	0	0	0	0	0	0	0	0	0	0	0	0	0	0	0	0	0	0	0
ABCF3	1211	1202	1370	1542	1013	1142	958	1111	1382	1326	1226	1205	1215	1180	1207	887	866	1075	1280	1295	593	1052	1287	1268	946	1089	1179	1093	1187	1107	1103	1080	1046	1151	1029	890	1160	1047	1178	1024
ABCG1	653	851	1015	622	580	942	311	930	1680	573	730	781	1009	1022	1186	1097	1180	627	831	386	346	1103	1710	1093	888	591	1105	906	993	625	1214	923	459	829	721	414	898	1158	961	661
ABCG2	42	44	34	15	27	70	22	43	36	44	21	63	36	32	21	19	36	27	27	24	15	70	50	32	39	20	35	43	41	50	40	32	31	26	48	35	51	40	36	48
ABCG4	3	5	2	8	0	4	5	0	8	8	0	3	2	2	0	1	0	2	8	6	1	0	0	2	1	0	2	1	2	3	2	0	1	2	1	1	1	1	1	1
ABCG5	1	0	0	0	0	0	0	0	0	1	1	1	1	1	2	0	0	0	0	0	0	3	2	0	4	0	0	0	0	0	2	1	0	0	2	0	2	0	1	2
ABCG8	1	0	0	0	0	0	2	0	0	0	0	1	0	0	3	0	0	1	0	0	0	0	2	1	0	1	0	0	0	0	0	0	0	0	0	0	0	0	0	0
ABHD1	182	81	73	85	63	84	48	54	170	191	80	108	68	85	78	84	103	75	110	182	70	106	60	53	77	106	81	66	102	93	50	143	71	136	97	50	90	52	66	82
ABHD10	561	611	526	714	571	497	350	615	644	947	634	669	576	509	594	435	460	489	654	673	332	735	717	679	395	449	507	472	617	447	493	473	611	486	454	320	503	464	588	449
ABHD11	99	125	113	145	89	120	74	105	191	260	125	143	104	103	125	90	70	94	161	164	72	108	176	99	74	96	107	105	100	63	131	77	144	88	82	65	114	119	105	53
ABHD12	155	188	240	176	149	184	124	192	203	248	191	246	215	202	216	174	156	159	201	183	112	236	227	202	217	188	185	175	210	218	174	164	149	231	160	161	209	158	210	176
ABHD12B	0	0	1	1	0	0	1	0	4	0	0	2	1	0	0	5	0	1	1	0	13	1	0	0	0	0	1	1	2	0	0	6	0	6	0	2	0	0	0	1
ABHD13	482	707	582	649	433	604	349	646	566	633	582	584	528	482	670	446	533	443	616	633	270	627	589	642	479	466	476	521	601	527	440	430	466	419	476	403	535	584	577	507
ABHD14A	170	173	147	204	170	134	92	163	135	179	165	180	167	127	150	138	111	159	134	161	74	126	175	150	117	126	160	190	168	148	154	113	138	142	120	123	128	140	134	141
ABHD14B	239	214	273	338	237	238	147	247	383	290	287	301	242	224	269	226	214	188	266	283	170	251	281	187	239	200	186	247	285	233	238	223	240	246	184	158	234	192	228	215
ABHD15	74	118	89	117	88	132	70	78	100	127	90	175	104	138	85	104	81	66	106	115	65	99	129	77	215	106	83	90	95	101	77	93	90	147	72	72	135	99	105	96
ABHD16A	70	66	51	43	43	66	39	65	69	48	49	56	48	56	56	70	35	64	62	68	31	65	56	45	33	51	33	58	59	50	43	114	49	52	50	27	84	70	40	71
ABHD16B	2	3	3	5	5	3	4	3	4	2	5	0	4	1	2	6	5	2	1	3	2	1	3	6	1	4	1	0	1	6	3	3	4	3	2	2	2	2	3	1
ABHD17A	840	880	814	1038	714	724	559	740	766	888	813	707	719	665	735	660	557	735	784	750	499	688	968	756	614	739	770	667	796	766	764	599	595	741	647	508	725	534	746	657
ABHD17AP1	56	49	40	67	44	36	35	47	32	46	39	49	39	21	45	51	28	44	42	36	22	45	39	35	28	43	64	27	43	38	54	23	46	46	29	29	55	31	38	42
ABHD17AP3	7	2	2	8	7	2	4	2	2	5	8	0	3	3	4	1	3	6	7	1	5	4	7	1	1	5	4	3	4	1	6	4	4	8	1	1	9	0	6	2
ABHD17AP4	0	1	0	1	1	0	2	0	0	1	1	0	0	1	0	3	2	0	0	0	2	0	0	0	0	0	1	1	0	1	0	0	1	0	0	0	0	0	0	0
ABHD17AP5	1	3	2	3	0	0	1	2	1	0	4	1	1	1	0	4	1	1	3	0	2	0	5	0	1	1	1	4	5	2	1	1	0	4	0	0	2	4	1	1
ABHD17AP6	10	12	11	5	5	9	12	6	7	1	6	5	5	6	5	6	5	8	3	2	4	8	2	8	4	3	6	12	8	6	10	9	5	6	2	7	6	9	7	9
ABHD17AP7	0	0	0	0	0	0	0	0	0	0	0	0	0	0	0	0	0	0	0	0	0	0	0	0	0	0	0	0	0	0	0	0	0	0	0	0	0	0	0	0
ABHD17AP8	0	0	0	0	0	0	0	0	0	0	0	0	0	0	0	0	0	0	0	0	0	0	0	0	0	0	0	0	0	0	0	0	0	0	0	0	0	0	0	0
ABHD17AP9	0	0	0	0	0	0	0	0	0	0	0	0	0	0	0	0	0	0	0	0	0	0	0	0	0	0	0	0	0	0	0	0	0	0	0	0	0	0	0	0
ABHD17B	416	553	525	517	462	463	263	535	452	533	559	455	464	413	479	402	409	520	519	533	258	517	604	596	367	404	394	422	506	432	455	382	381	342	477	277	502	480	482	423
ABHD17C	13	28	19	23	28	38	12	23	32	18	26	27	19	33	11	15	25	14	16	36	21	23	23	18	20	20	13	22	30	31	14	11	17	35	12	11	31	21	14	15
ABHD18	927	1208	986	1224	1054	1000	687	1088	1236	1950	1071	1147	1230	838	1130	803	821	982	1196	1178	540	1348	1542	1159	666	793	907	862	1099	892	862	705	1152	720	651	574	824	925	1100	970
ABHD2	1034	1381	1339	2173	1040	1535	1236	1292	1571	1165	1149	1684	3440	1155	1470	1079	1206	737	965	2049	940	2799	1473	1078	1201	2047	929	1419	2421	1274	1039	902	2457	1327	681	847	1716	1386	1113	1308
ABHD3	544	632	565	940	678	523	404	489	718	589	754	652	924	545	571	655	441	678	871	495	388	969	745	596	486	641	433	603	816	420	447	542	786	598	312	412	706	584	494	400
ABHD4	355	417	417	401	292	356	266	260	335	310	368	388	512	360	356	326	235	222	326	308	162	296	249	409	369	354	278	298	463	415	361	230	327	344	359	251	462	200	279	265
ABHD5	331	537	442	553	428	392	251	448	332	418	376	426	401	357	388	325	329	379	431	449	246	494	512	458	369	365	366	378	470	400	332	296	353	359	309	250	331	431	386	376
ABHD6	149	147	132	111	107	151	109	85	97	205	120	193	76	94	88	82	86	90	122	149	83	119	165	102	150	114	81	118	159	133	74	101	71	108	109	81	103	97	147	94
ABHD8	184	225	209	220	159	201	123	164	203	221	204	248	207	234	232	134	147	157	255	237	89	214	248	253	156	172	157	191	236	202	166	188	160	177	111	159	179	191	162	159
ABI1	663	723	783	873	596	757	411	707	661	972	721	756	684	643	709	646	592	697	669	802	428	820	694	789	597	546	595	674	734	671	565	783	582	607	639	477	831	685	719	625
ABI1P1	0	1	0	0	0	0	1	1	0	0	0	0	0	0	0	0	0	0	0	0	0	0	0	0	1	0	0	0	1	0	1	0	0	0	0	1	0	0	0	0
ABI2	806	1164	1129	1329	860	1220	675	1126	1106	1572	1075	1187	979	978	997	817	904	817	1106	1049	514	973	1101	959	671	973	898	814	1339	976	915	822	835	964	699	665	1105	929	1107	833
ABI3	52	59	40	47	32	45	56	39	64	78	63	62	25	58	43	50	38	43	28	48	35	54	42	39	39	44	23	30	39	58	34	26	24	44	29	30	49	44	68	40
ABI3BP	831	510	890	863	457	1688	515	775	621	919	768	1507	1313	1669	718	689	559	525	569	412	745	820	891	595	708	815	1068	817	1495	1516	680	919	492	1480	623	805	999	922	1022	905
ABITRAM	160	204	218	212	143	186	106	211	161	201	164	213	188	168	177	146	175	178	189	232	102	176	190	223	151	151	147	181	182	207	197	169	182	159	156	152	157	153	170	208
ABITRAMP1	3	1	1	2	2	0	0	3	1	2	2	0	0	0	0	1	2	2	0	2	1	6	0	1	2	1	0	0	2	6	9	0	2	3	2	2	1	2	1	1
ABL1	1217	1183	1250	1388	967	1493	1021	1102	1186	1086	1132	1418	1380	1522	1334	1079	829	1084	1179	1106	597	1057	1276	1224	1235	1207	1140	1253	1433	1339	1157	1051	990	1372	1030	1013	1505	1093	1388	1114
ABL2	923	1100	966	1088	801	1095	683	988	849	1054	950	1018	951	973	1069	928	717	812	1083	1010	547	932	1106	1001	921	850	967	854	1124	923	841	843	739	948	862	712	822	946	933	703
ABLIM1	2853	2822	6422	4172	6764	4772	3712	3062	3627	3966	3798	4491	9059	4631	4355	3708	3315	3006	3146	4856	3352	3593	6374	2940	3000	9958	2758	6109	4877	4214	2551	2687	16082	4273	2298	4361	10757	2787	4386	2551
ABLIM2	3759	3722	3034	3260	3316	3167	2612	3412	3032	2252	2926	3166	4411	4210	3765	2631	1771	3418	3500	2876	1477	3416	4148	4013	4252	3200	4003	3516	3680	3539	3727	4407	2517	4354	3932	3314	5177	3238	4295	2964
ABLIM3	1146	1669	1401	1636	1046	1158	1133	1097	2005	2535	1402	1431	848	1047	1108	1103	1209	985	1056	1740	499	966	1788	981	1380	1159	903	846	1476	1212	1220	1102	974	1136	855	910	1296	963	1318	1069
ABO	35	55	27	93	26	60	34	27	53	91	54	49	44	59	51	29	35	56	42	57	37	54	71	60	39	33	38	54	37	69	29	49	38	49	34	38	87	48	43	31
ABR	756	581	813	811	616	969	807	573	740	673	685	929	872	950	817	586	464	756	678	676	342	711	906	864	811	843	700	761	758	1058	667	702	752	994	537	654	880	583	771	570
ABRA	16751	7544	6946	28438	8065	7566	4975	3498	3695	1569	7439	3644	22349	4784	6666	7068	10615	10950	3387	6194	5969	9438	2691	3879	7313	13702	8466	8809	5142	3913	5771	6249	11855	5337	9866	3858	4906	3910	4317	4449
ABRACL	22	30	19	18	13	34	8	21	27	37	22	17	22	26	16	14	14	10	18	16	10	23	16	14	15	17	15	7	16	11	10	15	17	16	14	10	17	14	22	15
ABRAXAS1	999	615	632	821	617	604	350	552	521	407	612	591	599	489	588	562	615	676	567	557	342	607	551	610	683	681	753	608	651	729	586	701	654	515	679	621	834	616	525	650
ABRAXAS2	668	726	839	837	675	671	442	760	603	732	754	733	728	644	724	607	576	703	756	800	346	770	770	858	547	622	605	593	661	600	648	619	576	531	645	502	677	575	725	645
ABT1	336	328	402	402	290	300	272	335	264	306	331	330	328	326	357	270	253	314	366	326	165	288	342	418	197	281	289	356	392	330	296	307	304	269	352	232	312	282	356	280
ABT1P1	1	0	0	2	0	0	0	0	0	0	0	0	0	0	0	2	0	0	0	0	0	0	0	0	1	0	0	0	0	2	0	0	1	0	0	1	0	0	0	0
ABTB1	476	362	436	475	304	422	396	314	582	389	396	411	475	478	478	393	308	402	371	366	227	330	498	294	342	423	343	410	491	467	400	489	371	585	352	346	625	441	433	441
ABTB2	345	511	435	519	445	350	360	405	308	317	420	509	406	426	325	446	345	346	468	377	236	298	438	287	343	476	400	369	355	421	399	323	377	475	317	337	649	320	412	399
ACAA1	580	581	549	794	478	576	525	568	789	969	616	664	763	569	536	450	402	555	659	714	367	489	696	569	513	570	511	558	631	635	552	434	605	574	497	409	556	519	654	491
ACAA2	1314	1240	1572	1670	1542	1230	900	1334	1915	2678	1353	1735	1618	979	1080	1069	868	1183	1482	1825	860	1602	2012	1255	1012	1559	910	1283	1478	1066	963	1058	1790	1373	1016	847	1262	1036	1360	1093
ACACA	1223	1634	1647	1457	1281	1538	880	1680	1369	1457	1467	1613	1383	1452	1493	1468	1097	1057	1590	1375	701	1524	2258	1963	1426	1332	1597	1319	1356	1256	1606	1480	1176	1396	1002	970	1529	1496	1243	1170
ACACB	6358	7340	6856	7614	7081	6028	7160	6356	8614	6766	6202	9473	6202	6521	5325	5709	5466	6065	7803	8605	3516	5630	9196	6041	8374	6871	5667	4775	9194	8296	4090	8390	5962	10647	5648	4543	7422	6136	7106	8357
ACAD10	615	597	548	743	579	711	474	578	740	802	600	700	585	572	549	525	412	467	634	715	348	603	684	544	493	625	544	567	676	476	611	525	688	707	367	459	569	461	577	539
ACAD11	90	84	73	76	89	91	48	64	76	77	84	77	93	68	69	69	54	71	95	80	52	88	86	96	75	74	78	83	90	67	85	69	80	83	83	51	60	78	82	73
ACAD8	820	926	887	1057	778	887	644	907	969	1143	899	869	886	761	870	649	631	759	877	918	496	1003	1111	937	703	750	797	778	1006	757	760	927	851	748	689	486	697	840	812	794
ACAD9	1010	1024	1035	1011	759	902	693	867	1044	1215	906	1033	948	940	1239	756	709	892	942	1018	493	826	1054	829	1104	854	918	909	1165	901	930	845	1133	919	816	621	865	911	963	786
ACADL	419	440	344	237	193	239	131	399	318	241	315	362	283	267	329	309	353	288	345	247	132	303	304	278	341	234	381	257	413	445	255	326	238	316	426	294	252	371	348	345
ACADM	5071	8174	6439	9322	6082	4893	3761	6061	9987	10916	6255	6086	5719	3770	6053	4451	5241	6230	5927	7863	4249	5041	5558	6806	3422	5004	4938	4869	6363	6482	4663	3816	5288	4423	4715	3303	4559	5718	5778	5348
ACADS	1723	2198	2035	2459	2139	1472	1543	1464	2644	2684	1832	1859	2278	1392	1257	1250	967	1935	2071	1847	1167	2207	2930	1650	1167	2134	1637	1537	2026	1559	1396	1411	1904	1771	1335	1067	1550	1647	1513	1434
ACADSB	2200	3121	2768	3369	2288	2773	1450	3226	2910	4433	2969	3177	3072	2260	2725	2186	1980	2297	2822	3292	1544	2938	3283	2732	1897	2344	2492	2256	3167	2491	2171	1852	2421	2125	1926	1943	2012	2210	2759	2366
ACADVL	15621	16300	19735	20256	16502	13162	11773	14805	23952	35791	17312	20951	16942	13743	11312	11587	11219	14287	16606	19583	11001	16584	21195	14123	9629	17263	10780	13864	14724	14131	12807	11329	21062	15883	11184	9509	15099	12594	17070	13330
ACAN	11	3	25	20	3	51	18	15	2	15	10	18	19	31	16	18	16	25	4	6	3	10	17	1	2	20	9	10	20	150	16	5	10	312	5	19	17	24	18	6
ACAP1	52	128	60	88	58	66	60	56	94	95	66	61	29	53	56	55	50	63	76	67	27	58	77	54	67	41	67	89	83	71	44	52	54	63	61	36	49	95	55	39
ACAP2	1047	1279	1258	1298	1069	1290	727	1297	1067	1474	1192	1302	987	1123	1209	965	972	1130	1166	1181	610	1321	1349	1278	1089	989	1077	1193	1374	1186	906	1148	897	949	955	832	1201	1224	1170	1078
ACAP3	856	940	891	1080	856	1164	813	873	897	946	895	1111	877	983	816	840	577	641	891	721	462	939	1006	808	714	1053	803	1018	999	985	942	823	647	971	778	669	1208	693	879	700
ACAT1	8822	9847	7838	11845	7984	8283	4455	9420	8250	11478	9892	8593	8350	7072	6564	6227	6199	9178	9761	10822	5644	10410	13467	9782	4172	6791	5989	6724	8991	5783	6307	4896	10657	5259	5022	5057	6096	6675	5858	6334
ACAT2	93	110	78	89	70	98	62	115	84	106	74	85	67	88	100	74	63	67	107	92	58	104	122	85	74	58	82	73	99	93	94	82	89	89	80	56	80	84	90	84
ACBD3	1069	1001	1187	1152	926	1013	574	1118	945	1184	1001	1122	1024	846	1036	819	844	976	1091	1023	542	1109	1189	1182	824	833	948	846	1090	946	897	964	935	845	1012	788	1009	897	1055	904
ACBD4	168	183	154	144	111	152	102	122	166	176	170	191	168	187	178	130	112	131	173	160	86	137	162	142	169	134	183	137	200	176	188	145	121	201	176	123	148	133	155	122
ACBD5	1132	1531	1562	1985	1197	1366	613	1497	1125	1989	1517	1443	1368	1051	1420	882	1184	1458	1459	1727	668	1634	1553	1516	912	1174	1101	1214	1549	1159	1299	981	1219	932	1121	822	1097	1122	1395	1292
ACBD6	582	582	547	609	552	574	357	579	531	572	536	598	541	539	570	532	435	472	649	592	285	580	599	573	517	494	561	529	616	520	479	558	491	592	498	411	635	481	487	471
ACBD7	0	1	1	2	0	1	0	0	0	0	3	2	0	0	0	1	1	1	2	2	3	1	1	1	0	0	0	1	0	1	1	0	2	0	0	2	1	1	0	2
ACCS	316	333	275	350	208	341	221	230	299	235	209	374	325	294	308	246	216	334	254	346	93	283	287	261	258	307	323	287	519	376	270	269	273	384	235	228	254	233	427	353
ACCSL	1	0	0	0	0	0	2	0	0	2	2	0	0	1	1	0	0	0	1	0	0	0	1	3	0	0	2	1	0	3	0	1	0	0	0	0	0	1	1	1
ACD	111	88	67	95	72	82	54	72	84	100	83	94	70	88	86	68	44	78	85	93	54	67	109	71	71	72	91	90	102	81	77	79	82	81	81	65	67	66	84	75
ACE	229	326	231	322	172	247	218	190	407	515	409	286	192	213	200	214	219	247	185	272	115	203	184	214	140	179	141	200	267	225	237	173	143	214	171	113	223	234	249	227
ACE2	18	10	11	15	6	11	8	16	14	21	12	23	13	12	7	11	10	19	14	10	11	20	12	20	12	9	5	18	15	11	12	13	10	11	7	3	11	7	9	8
ACE3P	0	0	0	0	0	0	0	0	0	0	0	0	0	0	0	0	0	0	0	0	0	0	0	0	0	0	0	0	0	0	0	0	0	0	0	0	0	0	0	0
ACER1	0	0	0	0	0	0	0	0	0	0	0	0	0	1	0	0	1	0	0	0	23	1	0	1	0	0	2	4	1	1	0	8	0	15	0	2	0	0	0	0
ACER2	42	80	68	66	44	53	38	44	30	53	54	41	47	74	61	46	67	38	31	47	26	35	82	55	93	42	63	44	45	45	54	47	47	64	37	40	82	45	57	46
ACER2P1	7	2	5	5	3	4	2	3	1	1	1	3	2	7	4	1	1	2	0	3	0	3	6	3	2	6	4	0	2	2	2	2	2	2	8	1	3	1	2	2
ACER3	218	333	262	235	179	309	142	292	233	298	281	338	238	259	181	219	183	180	212	248	157	266	274	211	321	208	237	237	279	258	192	190	193	222	179	155	228	239	238	210
ACHE	1353	1966	2691	3527	1009	1740	1592	1816	1005	2585	2328	1203	1509	2162	2976	1884	1078	1641	2291	2075	742	972	1629	2355	1217	1949	1827	1467	1666	1501	1818	1334	1239	1505	1520	1312	1826	984	2143	1640
ACIN1	2374	2245	2241	2451	1896	2090	1621	2023	2422	2071	2224	2466	2284	2182	2320	1719	1591	2164	2259	2108	1042	2181	2530	2256	1878	1962	2067	1977	2386	2352	1890	2109	1877	2322	1964	1783	2382	1977	2292	2040
ACKR1	107	111	57	75	65	126	89	111	100	96	108	167	110	113	88	98	101	87	48	80	36	137	122	82	102	112	99	107	104	112	119	85	85	132	89	94	196	99	186	150
ACKR2	19	21	32	18	11	54	14	27	18	17	14	36	44	36	21	39	14	13	21	17	36	32	13	15	20	17	29	19	27	31	31	35	13	29	27	16	27	18	38	45
ACKR3	564	587	647	965	459	1063	371	547	589	829	596	795	539	823	665	659	578	588	608	541	482	528	561	512	357	576	586	616	741	480	543	729	373	540	487	496	670	574	862	559
ACKR4	11	12	17	22	8	30	3	9	4	15	3	15	13	18	5	10	25	8	13	14	5	14	10	10	17	5	13	17	18	13	11	21	3	10	12	8	7	20	19	13
ACKR4P1	2	0	0	0	0	1	0	2	1	0	0	0	0	5	0	0	1	0	1	0	0	0	0	1	0	0	0	1	1	1	0	0	0	0	0	0	0	0	0	2
ACLY	522	674	694	652	462	1040	453	623	553	738	616	836	599	744	558	634	423	510	614	727	370	608	973	633	617	601	531	561	624	633	596	539	458	684	477	432	765	708	678	552
ACMSD	0	0	1	0	1	0	0	0	1	0	0	0	0	0	0	3	0	0	0	0	0	0	0	1	0	1	1	0	0	1	0	0	0	0	0	0	1	0	1	0
ACO1	1227	1124	1400	1535	1177	1217	800	1326	1224	1681	1191	1480	1193	1093	1125	973	903	900	1278	1221	669	1197	1435	1212	1294	893	1063	1035	1220	1073	1100	838	1140	907	993	707	1056	1039	1133	1089
ACO2	9836	10408	9718	13406	8463	9273	8095	7900	14191	13792	10965	10339	9737	8591	8324	6976	6474	7980	8826	10508	5707	6420	12045	9279	6715	8102	9095	9223	9773	8714	10188	6766	9203	9103	7204	5776	8688	7886	8479	8719
ACOD1	0	0	0	0	0	0	2	0	0	0	0	0	0	0	0	1	0	0	0	0	0	0	0	0	0	0	0	0	0	0	0	0	0	1	0	0	0	0	0	0
ACOT1	137	200	139	247	123	120	82	170	185	283	163	116	142	89	117	124	121	141	163	188	102	116	221	141	107	93	113	96	155	140	141	116	131	91	81	105	126	94	138	114
ACOT11	1240	1559	1547	1553	1146	2618	1800	2820	1025	4487	1911	2603	3847	1983	2816	1835	754	1633	2605	1707	1128	2441	2965	3524	1804	1788	707	1991	1297	947	2866	538	3315	2146	510	1330	3968	1775	1876	1115
ACOT12	2	0	0	0	0	3	2	1	1	3	1	2	3	3	3	1	4	2	0	2	0	5	2	2	1	2	15	1	2	1	4	1	1	2	3	1	1	2	1	5
ACOT13	597	848	665	797	621	711	387	618	429	985	683	736	637	541	663	546	523	612	628	791	347	675	688	679	417	558	516	487	681	514	639	506	598	563	544	470	616	574	618	561
ACOT2	655	995	718	1315	904	619	574	570	979	1651	890	856	613	596	396	459	493	737	741	902	557	610	1114	743	536	570	609	612	724	791	481	551	767	539	480	323	452	480	767	613
ACOT4	8	15	24	19	10	20	16	10	12	35	14	21	25	12	11	23	20	12	29	17	7	11	30	25	22	18	18	15	13	20	18	10	30	13	5	14	7	17	18	9
ACOT6	0	0	2	0	0	1	0	0	2	0	0	0	0	0	1	2	0	0	0	0	0	0	2	0	0	0	2	0	0	0	0	1	2	1	0	0	2	3	1	0
ACOT7	39	38	30	28	27	49	30	25	40	31	21	56	44	34	37	46	15	34	29	29	23	23	34	29	37	28	20	24	38	33	33	21	38	47	12	20	34	45	28	41
ACOT8	400	382	443	466	397	394	260	398	405	510	384	430	420	375	426	342	266	310	412	424	199	450	444	333	278	382	410	335	394	350	395	261	451	364	319	250	401	356	386	298
ACOT9	891	806	815	937	650	1055	606	913	698	1119	750	870	972	680	790	773	687	711	814	1040	563	1220	1177	1015	761	867	804	804	870	586	806	599	1048	652	734	544	1213	710	765	556
ACOX1	3585	4119	4885	5515	3805	3892	2542	4539	3677	4631	3984	4491	4328	3672	3777	3348	2635	4387	4139	4457	2218	3882	5013	4289	3451	3560	3222	3540	3940	3810	3444	3686	4292	3474	3475	2832	3722	3412	3930	3308
ACOX2	167	212	234	339	193	271	221	141	235	568	334	310	392	220	228	182	104	107	305	431	91	176	285	200	147	346	172	170	307	204	219	161	173	310	132	175	237	146	211	188
ACOX3	335	359	393	373	286	307	251	336	333	371	292	279	260	362	275	337	202	239	289	315	166	255	356	271	299	306	317	300	387	374	311	297	311	391	253	200	332	300	302	320
ACOXL	0	0	0	0	1	1	0	0	0	0	1	3	1	1	0	2	0	1	1	0	1	0	3	1	0	0	2	0	0	2	0	1	1	0	1	0	0	0	0	0
ACP1	1156	1322	1314	1509	1125	1205	620	1431	1082	1370	1211	1145	1122	986	1257	1060	878	1219	1212	1327	610	1291	1283	1191	865	979	1059	1072	1293	1230	1018	1013	1019	816	1168	794	1022	1054	1197	1101
ACP2	251	316	326	323	250	281	264	281	354	321	262	274	298	327	271	251	248	194	321	322	144	227	289	282	301	250	248	287	322	240	301	226	233	272	226	181	317	234	363	215
ACP3	10	11	7	4	4	6	11	6	14	14	3	14	7	12	5	20	2	8	6	12	31	14	8	3	4	5	11	9	5	7	5	23	5	59	4	5	10	19	8	9
ACP4	1	0	0	0	0	0	0	1	0	0	0	1	0	0	0	0	0	0	0	1	0	0	0	1	0	0	1	1	1	1	0	1	0	0	0	0	0	2	2	1
ACP5	22	39	27	32	18	47	16	29	15	42	30	27	36	37	15	35	29	19	24	26	31	26	18	5	76	34	38	21	21	22	18	28	19	19	19	23	14	38	52	18
ACP6	381	505	354	416	365	369	273	500	465	454	411	492	379	451	435	413	237	333	447	407	205	442	534	444	312	322	346	328	508	465	444	463	323	349	356	267	377	382	340	343
ACP7	0	0	0	0	0	0	1	0	1	1	1	2	0	1	0	0	0	0	0	0	6	0	2	0	1	0	0	0	0	2	0	2	0	1	1	0	0	0	0	2
ACR	5	5	6	0	1	3	3	5	4	8	10	9	2	7	4	8	2	1	2	6	1	2	7	5	5	9	8	9	7	1	2	2	3	4	5	1	6	5	8	7
ACRBP	5	8	5	4	3	7	21	6	6	7	5	7	12	10	3	7	5	7	8	13	5	10	15	2	5	11	10	2	4	7	13	2	5	6	8	6	6	10	3	4
ACRV1	2	2	0	1	0	0	0	0	0	1	0	0	1	0	0	0	0	0	1	0	0	1	1	0	0	0	0	0	0	0	0	1	0	0	1	0	2	4	0	1
ACSBG1	8	8	4	2	7	11	3	14	4	17	4	1	5	3	1	4	1	3	3	14	3	5	5	4	4	3	7	10	4	5	1	12	4	9	2	3	8	4	4	12
ACSBG2	0	0	1	0	0	0	1	0	1	0	0	1	0	1	0	2	0	1	1	0	0	0	0	0	1	2	0	0	1	2	0	0	1	0	1	0	1	0	1	1
ACSF2	697	1038	831	797	695	615	658	867	819	1071	756	764	543	657	887	493	503	563	814	791	293	714	1035	780	600	495	656	500	864	841	744	560	495	774	407	480	614	931	648	938
ACSF3	507	502	530	566	346	482	413	390	495	605	554	559	554	500	470	449	344	468	534	543	291	521	545	484	465	554	427	468	567	521	493	496	428	645	366	423	524	440	499	490
ACSL1	13311	11690	15459	12918	13086	12549	5473	10855	15721	31606	15355	17252	12617	11366	8403	9721	12657	11941	15261	13065	7043	14494	20528	11085	9879	11329	8258	9629	10457	8734	8197	9539	13960	10641	9303	5131	15589	7553	13873	9908
ACSL3	3095	3785	3897	4455	3449	3385	1875	3582	2801	3076	2948	2997	3333	2429	3033	3474	3106	2987	3301	3286	1782	4757	3092	3197	3059	3279	3528	3035	2762	1882	2966	3846	2913	2622	3443	2255	3301	2341	3213	2794
ACSL4	598	977	986	902	660	888	542	912	884	1242	781	857	710	800	757	714	696	725	739	926	365	820	871	883	771	701	601	627	906	753	565	782	720	605	705	481	758	671	864	762
ACSL5	137	180	106	173	89	152	92	128	149	231	160	137	107	139	112	98	107	121	106	151	72	152	152	107	174	129	118	116	147	154	94	107	80	117	117	76	118	141	161	124
ACSL6	179	301	227	262	222	225	185	245	241	529	235	282	234	254	254	263	170	226	339	191	128	377	239	242	215	196	298	227	233	168	198	145	210	153	244	142	336	162	244	105
ACSM1	7	10	8	8	10	9	6	9	5	11	8	19	1	9	10	10	4	2	9	9	4	9	22	7	25	7	14	11	3	13	10	7	3	9	10	7	16	7	5	2
ACSM2A	0	2	3	1	0	1	2	7	0	0	0	4	1	2	3	0	3	0	4	0	0	6	0	3	3	0	0	5	1	2	2	5	2	4	0	0	2	0	1	2
ACSM2B	3	2	2	2	0	3	0	3	2	1	3	6	1	0	1	5	0	1	1	1	0	2	2	1	1	1	3	4	0	4	2	3	1	5	5	0	1	0	3	1
ACSM3	38	4	21	4	17	7	12	7	11	16	1	4	5	13	55	14	17	39	32	7	2	35	15	5	11	4	2	32	13	17	8	12	18	61	2	2	3	15	4	87
ACSM4	0	0	0	0	0	0	0	0	0	0	0	0	0	1	0	0	0	0	0	0	0	0	0	1	0	1	0	2	1	0	0	1	0	2	0	0	0	0	0	0
ACSM5	555	284	330	221	400	116	165	372	118	413	181	304	158	216	319	361	136	280	370	448	154	218	182	282	371	257	183	231	270	384	134	324	270	201	159	197	145	187	200	382
ACSM5P1	10	2	15	8	9	5	7	13	4	3	3	7	4	12	10	5	5	8	8	6	7	12	6	5	22	8	4	4	7	7	5	9	5	7	5	2	2	2	10	6
ACSM6	0	0	0	0	0	0	2	2	0	0	0	2	0	0	0	0	0	0	1	1	0	0	1	0	0	0	0	0	0	0	1	5	0	5	4	1	0	2	0	0
ACSS1	865	746	1455	873	687	1436	785	1052	851	1485	891	1167	2101	1036	1034	1095	584	970	1420	1272	689	943	1975	1643	1039	1275	1120	1100	831	900	976	568	1420	1172	552	829	2357	726	768	631
ACSS2	4053	3847	4393	4268	3506	3501	2055	3789	3268	3430	3448	3751	4006	3351	3731	2866	2528	3653	4166	3728	1664	3790	4620	4349	3427	3418	4105	3551	3496	3267	3395	2946	3849	2798	2306	2332	3979	3298	3440	3241
ACSS3	546	905	690	771	585	983	359	854	872	817	751	1021	972	690	901	866	468	474	806	576	341	843	891	694	923	580	732	654	988	568	496	825	589	744	579	408	445	1006	777	587
ACTA1	798120	815384	767810	804181	686790	678192	470115	786928	575682	680194	706454	543051	887243	613761	792919	654000	497634	599327	563662	720338	345300	616387	735345	737197	596976	538878	775138	672365	706980	695575	827235	650533	494569	625797	632843	547604	520328	583266	608884	701842
ACTA2	1713	2085	2285	2102	1065	4057	1128	1880	1154	2370	1767	2052	1404	4321	957	2545	1245	1208	738	2011	795	1764	2210	1037	1303	1469	1455	1734	3165	8649	1328	2103	872	5790	1088	1017	1196	3415	2973	2578
ACTB	8716	9972	11791	9771	7313	11659	8892	9414	8416	10239	8579	11596	8852	11091	8640	9651	6784	7993	8162	9643	4654	7944	9961	9633	9050	8797	8078	8857	10579	15154	9166	7023	6618	11626	9672	6282	8996	10397	12022	10014
ACTBL2	0	0	0	0	0	1	0	1	0	0	0	0	0	0	0	0	0	0	0	0	0	1	0	0	0	0	0	0	0	0	0	0	0	0	0	0	0	0	0	0
ACTBP1	0	0	0	0	0	0	0	0	0	0	0	0	1	0	0	0	0	0	0	0	0	0	0	0	0	0	0	0	0	0	0	0	0	0	0	0	0	0	0	0
ACTBP11	0	1	1	2	0	0	0	1	0	0	1	0	0	3	1	0	1	1	0	0	1	0	2	0	1	1	3	0	1	2	1	1	0	0	1	0	1	0	1	2
ACTBP12	1	1	2	0	2	0	1	2	0	0	0	1	1	1	1	1	0	1	0	1	0	0	1	1	0	1	2	1	0	1	1	0	0	2	0	0	1	1	1	1
ACTBP13	0	0	0	0	0	0	0	1	0	1	0	0	0	0	0	0	2	0	0	0	0	1	1	0	0	0	2	2	0	0	0	1	0	0	0	0	1	1	0	0
ACTBP14	0	6	0	0	1	3	2	0	2	2	1	2	2	0	2	2	3	3	0	2	1	2	1	1	4	2	2	2	1	2	3	0	1	4	1	3	1	1	0	0
ACTBP2	132	121	165	101	92	198	164	145	103	122	100	139	96	167	107	137	65	116	104	107	78	116	110	90	116	143	118	127	134	171	101	105	122	165	118	77	98	161	171	134
ACTBP6	0	0	0	0	0	0	0	0	0	1	0	0	0	0	0	0	1	0	0	0	0	0	0	0	0	0	0	0	0	0	0	0	0	0	0	0	0	0	0	0
ACTBP7	0	1	0	0	0	2	0	0	0	1	0	0	3	0	0	0	0	0	1	1	0	0	0	1	0	0	0	0	0	0	3	0	0	1	0	1	0	0	1	0
ACTBP8	1	0	1	1	1	0	0	0	0	1	1	0	0	0	0	0	0	0	0	0	0	1	0	0	0	2	0	0	0	1	1	0	0	0	0	0	0	0	0	0
ACTBP9	4	5	1	0	4	5	4	7	5	2	2	5	3	5	5	4	8	7	2	1	4	3	5	1	2	5	3	2	3	5	2	4	3	8	1	4	1	4	2	6
ACTC1	900	437	844	844	586	2021	1605	1659	1213	461	377	753	9080	343	547	476	1160	396	632	3527	937	1979	1372	855	247	1221	625	1316	2528	637	1354	283	7337	3217	462	1094	5554	353	562	384
ACTG1	3200	3284	4009	3741	2581	3890	2883	3309	3754	3786	3158	3927	3412	3729	3182	3407	2414	3004	2955	3150	1661	3205	3396	3847	3043	3371	2994	3472	3687	3839	2938	2640	3190	3660	3218	2199	3421	3377	4216	3232
ACTG1P1	26	11	20	16	15	14	9	16	14	17	19	26	16	13	19	12	6	17	13	15	4	21	17	10	15	16	14	17	11	23	17	14	16	21	14	8	13	15	18	16
ACTG1P10	2	0	1	0	5	0	0	5	2	0	0	0	5	2	1	1	2	2	4	4	2	3	2	3	1	1	1	0	0	4	3	3	0	2	3	0	2	3	1	1
ACTG1P11	0	0	2	0	0	0	1	0	0	1	0	0	0	0	0	0	0	0	0	0	0	0	0	0	0	0	0	0	0	0	0	0	0	0	0	0	0	0	0	0
ACTG1P12	2	1	0	0	2	0	1	0	0	0	2	0	1	3	0	0	0	1	1	1	0	0	1	1	0	0	1	0	0	0	0	1	1	0	2	1	0	1	3	0
ACTG1P13	0	0	0	0	0	0	0	0	0	0	0	0	0	0	0	1	0	0	0	0	0	0	0	0	0	0	0	0	0	1	0	0	0	0	0	0	0	0	0	0
ACTG1P14	33	40	28	48	29	26	38	28	38	36	35	31	41	35	24	28	17	12	26	36	16	25	48	30	30	35	48	35	30	37	32	27	28	42	32	27	22	31	30	25
ACTG1P15	0	0	0	0	0	0	0	0	1	0	0	0	0	0	1	0	0	0	0	1	0	0	0	0	0	0	0	0	0	0	0	1	1	2	1	0	1	1	0	0
ACTG1P16	0	1	0	0	1	0	0	1	0	0	0	0	1	1	1	0	2	1	1	0	0	0	1	0	0	0	2	1	3	0	0	1	0	0	2	2	0	0	0	0
ACTG1P17	12	22	9	13	16	12	8	16	15	12	16	24	13	15	7	17	9	17	16	19	8	20	19	25	18	8	14	16	11	9	25	12	8	24	9	13	20	18	18	22
ACTG1P18	0	0	0	0	0	0	0	0	0	0	1	0	0	0	0	0	0	0	0	0	0	0	0	0	0	0	0	0	0	0	0	0	0	0	0	0	0	0	0	0
ACTG1P19	7	0	0	1	0	1	3	2	1	1	1	4	0	0	4	1	1	2	2	0	2	8	2	0	0	0	0	1	0	0	2	2	0	0	2	0	0	1	1	1
ACTG1P2	0	0	0	0	0	0	0	0	0	0	0	0	0	0	0	0	0	0	0	0	0	0	0	0	0	0	0	0	0	0	0	0	0	0	0	0	0	0	0	0
ACTG1P20	8	3	7	6	1	0	4	8	4	9	5	4	3	2	1	14	8	4	3	5	4	5	4	6	5	6	2	6	2	9	4	4	2	5	9	5	7	14	2	7
ACTG1P21	81	50	36	33	50	38	37	53	22	30	42	42	58	35	36	52	14	87	24	36	24	21	21	28	23	23	55	59	42	30	40	34	52	40	36	36	29	69	33	72
ACTG1P22	0	0	0	0	0	0	0	0	0	0	0	1	0	0	0	0	0	0	0	0	0	0	0	0	0	0	0	0	0	0	0	0	1	0	0	0	0	0	0	0
ACTG1P23	13	6	9	9	11	6	5	3	5	5	3	10	3	8	3	13	2	15	0	4	3	7	9	1	10	4	8	7	7	10	3	5	4	7	1	8	6	9	12	10
ACTG1P24	1	2	0	3	0	1	1	2	1	1	1	5	4	1	2	0	4	0	1	1	1	2	5	1	1	1	3	1	4	2	0	0	2	1	0	2	0	1	0	0
ACTG1P3	39	38	39	48	34	30	33	36	39	47	41	47	35	34	46	36	29	36	56	32	25	38	43	27	35	30	26	35	51	29	29	33	34	38	37	20	45	42	42	57
ACTG1P4	0	0	0	0	0	0	0	0	0	0	0	0	0	0	0	0	0	0	0	0	0	0	0	0	0	0	0	0	0	0	0	0	0	0	0	0	0	0	0	0
ACTG1P9	3	6	3	7	5	7	6	3	5	5	3	5	4	6	5	3	4	5	3	3	5	4	3	6	4	3	5	3	8	2	2	7	4	5	3	5	10	6	8	2
ACTG2	36	46	231	25	5	324	32	91	12	35	41	111	43	429	23	98	35	15	10	46	12	83	129	18	21	18	47	104	102	438	27	65	14	1047	94	26	24	340	221	246
ACTL10	7	6	3	7	6	7	10	15	6	7	4	6	6	9	12	5	11	7	5	3	6	8	10	3	7	5	5	4	9	3	8	4	4	8	5	1	1	6	9	5
ACTL6A	229	219	229	259	206	222	145	290	234	289	242	229	240	230	259	198	198	197	255	274	119	286	238	280	199	243	241	228	271	231	202	233	227	205	211	153	233	240	239	266
ACTL6B	0	0	0	0	0	0	0	0	0	0	0	3	0	0	0	0	0	0	0	0	0	0	0	0	1	0	0	1	1	0	0	0	0	0	0	0	0	1	0	0
ACTL7A	0	0	0	0	0	0	0	0	0	0	0	0	0	0	0	0	0	0	0	0	0	0	0	0	0	0	0	0	0	0	0	0	0	0	0	0	0	0	0	0
ACTL7B	0	0	1	1	0	0	0	5	1	3	1	1	0	0	2	1	0	2	0	1	0	2	1	0	1	4	3	1	1	0	2	1	0	0	0	0	1	1	1	1
ACTL8	0	0	0	0	0	1	1	0	0	0	0	0	0	0	0	0	0	0	0	1	0	1	0	1	0	0	0	0	0	0	0	0	0	1	0	0	0	1	0	0
ACTL9	0	0	0	0	0	0	0	0	0	0	0	0	0	0	0	0	0	0	0	0	0	0	0	0	0	0	0	0	0	0	0	0	0	0	0	0	0	0	0	0
ACTN1	399	467	452	413	245	798	461	444	366	414	414	697	517	876	243	557	278	319	271	378	215	371	501	292	691	456	493	415	675	1510	420	429	291	1306	315	308	558	702	751	483
ACTN2	105514	89750	108539	115197	84438	95260	76872	118848	88687	92601	75922	102539	150180	89403	116511	77378	69874	83019	108578	116798	60878	131459	131419	127668	104342	119588	107570	103519	78323	73877	134880	77917	121940	100441	94541	80526	147055	68479	76203	80415
ACTN3	38384	9078	10867	8917	16091	1207	1177	10876	3527	1203	1217	12382	8949	12333	13269	13568	8334	13184	24709	9234	821	466	16379	11578	18383	5965	13699	15781	27644	18959	9933	2058	6753	1370	17780	12085	1553	14880	21326	17123
ACTN4	1435	1609	1268	1589	1036	1818	1373	1152	1576	1729	1504	1682	1343	1835	1129	1441	964	1209	1142	1455	692	1391	1415	982	1562	1314	1320	1292	1840	2937	1139	1333	898	2146	924	910	1436	1508	1344	1377
ACTN4P1	26	15	13	10	11	23	17	12	17	14	20	22	15	16	9	20	8	14	12	17	7	19	10	6	13	12	17	21	22	32	16	24	7	23	11	9	15	15	24	12
ACTN4P2	0	0	0	0	0	0	0	0	0	2	0	0	0	0	0	0	0	0	0	0	0	0	0	0	0	0	0	0	0	0	0	0	0	0	0	0	0	0	0	0
ACTP1	0	0	0	0	0	0	0	0	0	0	0	0	0	0	0	0	0	0	0	0	0	0	0	0	0	0	0	0	0	1	0	0	0	0	0	0	0	0	0	0
ACTR10	925	1088	1136	1224	863	865	575	1066	1096	1293	960	913	930	833	952	819	793	916	1049	1164	504	1054	1112	1132	725	785	847	865	1013	870	777	738	843	811	802	612	728	830	892	800
ACTR1A	2517	3014	3723	3854	3078	2804	2011	3064	2295	2779	2769	2970	3087	2959	2981	2356	1988	2496	3071	2920	1353	2686	3114	3247	2407	2743	2286	2446	2985	2655	2967	2437	2840	2685	2702	2127	2838	2211	3201	2815
ACTR1AP1	6	11	8	8	4	10	9	13	9	8	5	6	3	9	7	5	8	12	9	4	4	8	10	3	4	11	7	9	9	4	5	12	3	11	7	13	12	4	8	9
ACTR1B	1823	1868	1986	2091	1577	1596	1107	1703	1517	1655	1645	1631	1750	1475	1739	1396	1223	1446	1572	1542	998	1640	1845	1666	1501	1441	1649	1474	1546	1386	1535	1282	1443	1360	1614	1099	1548	1273	1610	1495
ACTR2	1728	2448	2327	2593	1739	2278	1222	2420	1985	2699	2151	2290	2095	1920	1991	1771	1673	1889	2130	2418	1126	2284	2350	2185	1791	1856	1734	1785	2363	2214	1648	1755	1688	1734	1931	1441	2164	1763	2015	1941
ACTR3	1347	1804	1912	2016	1427	1584	1006	1737	1599	2525	1770	1782	1512	1536	1627	1294	1337	1411	1633	1966	900	1708	1870	2116	1265	1381	1415	1422	1769	1593	1227	1224	1628	1306	1397	1044	1668	1478	1655	1306
ACTR3B	208	327	279	270	237	243	153	269	226	280	269	316	289	194	304	212	209	195	319	234	148	369	274	296	165	212	264	266	264	206	224	228	185	222	166	166	231	222	211	174
ACTR3BP1	0	0	0	0	0	0	0	0	0	0	0	0	0	1	0	0	0	0	0	0	0	0	0	0	0	0	0	0	0	0	0	0	0	0	0	0	0	0	0	0
ACTR3BP2	0	0	0	0	0	0	0	0	0	0	0	1	0	0	0	0	0	0	1	0	0	0	0	0	0	0	0	0	0	0	0	1	0	1	0	0	0	0	0	0
ACTR3BP3	0	0	0	0	0	0	1	0	0	0	0	2	0	0	0	0	0	0	0	0	0	0	0	0	0	0	0	0	0	0	0	0	0	0	0	2	0	0	0	2
ACTR3BP4	0	0	0	1	0	0	0	0	0	0	1	1	0	0	0	0	1	0	0	0	0	0	1	1	0	0	0	0	0	1	0	0	2	0	0	0	0	1	0	0
ACTR3BP5	0	0	0	0	0	0	0	0	0	0	0	0	0	0	0	0	0	0	0	0	0	0	0	2	0	0	2	0	0	3	0	0	0	0	0	0	0	0	0	1
ACTR3BP6	0	0	0	0	0	0	0	0	0	0	0	0	0	0	0	0	0	0	0	0	0	0	0	0	0	0	0	0	0	0	0	0	0	0	0	0	0	0	0	0
ACTR3C	32	45	47	32	28	42	22	47	31	36	27	37	27	59	23	41	24	46	62	35	20	55	57	36	51	34	33	36	47	30	31	54	25	33	41	52	35	33	25	23
ACTR3P2	7	5	8	8	8	5	8	6	3	10	7	4	3	5	5	4	4	9	5	8	6	5	7	6	7	6	8	3	6	5	5	7	16	7	5	3	1	3	5	6
ACTR3P3	0	1	0	0	0	0	0	0	0	0	0	1	0	0	0	0	0	0	0	0	0	0	0	0	0	0	0	0	0	1	0	0	0	0	0	0	0	0	0	0
ACTR5	183	162	173	145	109	126	104	120	117	142	146	165	143	145	155	150	127	115	172	136	77	174	181	140	126	103	163	136	152	144	131	120	145	142	142	101	136	135	154	122
ACTR6	259	313	323	336	272	296	155	334	260	405	320	276	270	238	311	245	219	320	298	329	143	346	370	318	229	248	231	223	294	261	201	227	285	213	280	163	231	275	291	247
ACTR6P1	0	0	0	0	0	1	1	1	0	0	0	0	0	0	0	2	0	0	0	0	0	0	1	1	0	0	0	0	2	0	0	0	0	0	0	0	0	0	0	0
ACTR8	514	667	534	491	464	558	269	463	462	736	493	595	616	469	495	393	294	479	558	596	315	534	592	534	408	496	364	395	703	529	412	360	415	364	415	294	380	377	430	473
ACTRT1	0	0	0	1	0	0	0	0	1	0	0	0	0	0	0	0	0	0	0	1	0	0	2	0	0	3	0	2	1	0	0	0	0	0	0	0	1	0	0	0
ACTRT2	0	0	0	0	0	0	0	0	0	0	0	0	0	0	0	0	0	0	0	0	0	0	0	0	0	0	0	0	0	0	0	0	0	0	0	0	0	0	0	0
ACTRT3	7	9	16	9	7	13	7	15	7	13	8	11	16	13	19	12	14	10	13	14	6	7	12	17	12	7	8	7	16	14	5	3	14	16	5	13	17	3	16	13
ACVR1	755	761	815	953	733	790	554	755	550	506	665	764	629	931	800	731	453	564	707	681	350	516	697	924	582	621	518	822	1042	935	861	854	553	623	844	605	885	681	770	690
ACVR1B	391	478	438	485	331	428	313	457	436	385	339	446	411	450	405	369	293	412	410	396	200	363	453	369	404	350	396	358	445	433	419	430	283	408	392	390	475	371	429	350
ACVR1C	116	134	106	139	111	128	75	120	109	73	140	227	94	137	154	150	90	150	135	131	103	133	313	98	673	82	105	150	179	221	90	154	68	129	174	116	140	142	104	192
ACVR2A	708	905	825	835	709	672	472	813	752	905	798	753	551	671	754	562	664	662	856	796	407	732	949	836	455	578	679	629	901	769	574	742	490	587	599	488	676	647	709	621
ACVR2B	1695	1521	1805	1626	1205	976	1056	1686	1345	1553	1531	1461	1198	1501	1645	947	992	1927	1266	1247	526	1598	1721	1983	1251	1013	1358	1216	1345	1311	1447	1193	1553	952	1836	965	2107	1053	1758	1779
ACVRL1	627	855	839	819	641	865	580	698	581	1113	724	759	739	737	597	528	533	696	664	734	342	659	686	674	614	675	756	671	821	647	698	482	535	560	496	499	678	670	819	626
ACY1	17	25	16	23	16	27	11	15	15	13	27	19	16	29	15	17	18	10	19	23	7	18	18	21	26	11	9	13	20	10	20	16	11	11	19	12	24	19	22	16
ACY3	0	0	0	0	0	0	1	1	0	0	0	0	0	3	1	0	0	0	0	0	0	0	0	0	0	0	0	1	0	1	0	0	0	0	0	0	2	1	0	0
ACYP1	259	331	233	359	270	271	157	250	249	322	263	309	264	239	281	244	224	216	287	255	141	266	269	362	217	213	276	262	266	230	316	279	226	200	244	178	324	244	248	198
ACYP2	1818	1955	2418	2669	1936	1900	1099	2218	1468	2811	2133	1292	1904	1610	1784	1866	1510	2038	2037	2359	957	2110	2212	2026	983	1608	1543	1465	2160	1568	1814	1455	1530	1333	1572	1202	1832	1600	1730	1770
ADA	101	200	124	201	105	155	110	140	125	220	142	159	121	144	84	90	130	92	116	148	81	147	127	132	92	113	128	89	179	128	117	105	90	101	112	82	124	106	158	99
ADA2	90	124	68	106	79	116	73	91	74	219	73	165	53	101	69	102	30	72	66	65	50	82	106	45	157	92	89	82	77	73	65	50	53	55	49	39	56	74	116	34
ADAD1	1	1	0	0	0	0	0	1	1	1	0	1	1	0	0	0	0	2	0	0	0	0	0	3	0	0	1	0	1	0	0	0	0	0	1	1	1	0	1	1
ADAD1P2	0	0	0	0	0	0	0	0	0	0	0	0	0	0	0	0	0	0	0	0	0	0	0	0	0	0	0	0	1	0	0	0	0	0	0	0	0	1	1	0
ADAD2	0	3	0	0	3	4	4	2	4	1	4	0	3	0	1	0	2	0	0	4	0	0	0	2	2	0	0	0	2	2	1	1	2	2	0	0	0	2	0	0
ADAL	615	921	770	998	578	775	514	687	777	724	795	787	743	717	578	614	522	524	1001	936	440	912	768	882	455	696	809	549	768	575	563	604	711	486	701	402	609	731	534	478
ADAM10	1152	1408	1194	1308	934	1111	691	1231	1121	1515	1109	1205	1181	1191	1085	1026	953	1034	1121	1183	585	1355	1372	1200	907	1042	1100	1005	1336	1086	925	1060	992	1110	956	730	1314	1132	1096	1158
ADAM11	11	7	13	10	5	4	10	10	7	8	7	7	11	4	13	10	11	6	9	9	2	14	18	17	11	13	10	7	12	14	12	7	9	11	10	8	11	7	7	4
ADAM12	21	11	11	7	11	25	23	7	11	6	11	38	17	13	8	11	4	6	7	13	6	13	37	7	118	5	11	12	14	23	11	7	10	21	15	7	21	11	44	15
ADAM15	864	1051	736	993	600	1016	720	709	1012	1260	919	942	883	872	747	767	601	730	791	885	488	862	798	726	859	786	731	824	1014	824	686	808	671	845	696	557	940	779	935	821
ADAM17	627	690	783	860	619	724	439	712	569	821	664	651	676	659	647	657	575	598	698	695	314	705	679	674	595	610	577	622	638	545	573	528	587	560	551	410	679	572	668	546
ADAM18	1	0	0	0	0	2	0	1	0	1	0	1	0	0	1	0	1	0	1	0	0	0	1	0	0	0	10	1	1	0	0	0	0	1	2	1	2	2	1	1
ADAM19	424	468	426	651	442	552	352	461	458	606	497	389	307	529	419	486	317	330	478	417	186	326	454	413	330	315	312	299	363	455	471	356	193	433	400	290	624	361	461	333
ADAM1A	0	0	0	0	0	0	0	0	0	0	0	0	0	0	0	0	0	0	0	0	0	0	0	0	0	0	0	0	0	0	0	0	0	0	0	0	0	0	0	0
ADAM1B	0	5	1	2	2	4	4	3	1	4	3	2	1	2	2	2	2	1	3	1	1	3	5	2	1	3	7	0	1	2	2	6	3	2	5	1	2	2	2	5
ADAM2	0	0	0	2	0	0	0	0	0	0	0	0	0	0	0	0	0	0	0	1	0	0	0	0	0	0	0	0	0	0	1	0	0	0	0	0	0	0	1	1
ADAM20	162	274	163	168	205	215	128	293	182	129	154	283	181	225	234	303	129	203	244	216	117	264	334	247	117	244	196	207	216	170	223	227	191	229	145	171	214	256	182	228
ADAM20P1	104	197	107	101	134	165	74	175	101	93	115	216	116	155	131	188	70	148	134	121	75	181	216	170	93	161	120	158	147	121	141	150	121	167	98	100	184	154	129	173
ADAM20P2	0	0	0	0	0	0	0	0	0	0	0	0	0	0	0	0	0	0	0	0	0	0	0	0	0	0	1	0	0	0	0	0	0	0	0	0	0	0	0	0
ADAM20P3	0	0	0	0	0	0	0	0	0	0	0	0	0	0	0	0	0	0	0	1	0	0	0	0	0	0	0	0	0	0	0	0	0	0	0	0	0	0	0	0
ADAM21	1	5	2	0	2	4	3	4	2	4	0	0	0	1	8	2	1	2	1	3	1	1	7	2	0	1	0	0	2	1	1	1	3	4	1	1	2	1	3	1
ADAM21P1	0	0	0	2	0	0	0	0	0	0	0	0	0	0	0	0	0	0	1	0	0	1	0	0	1	0	1	0	0	0	1	0	0	0	0	0	0	0	0	0
ADAM22	191	153	229	191	173	307	100	204	359	482	139	236	98	169	270	136	184	237	170	160	79	323	318	171	169	100	261	238	253	204	254	169	144	185	256	135	138	163	199	225
ADAM23	520	845	626	534	552	572	358	583	343	391	617	460	396	387	492	457	382	452	490	366	360	997	388	567	509	435	514	377	511	566	703	528	265	569	738	504	409	527	499	543
ADAM24P	0	0	0	0	0	0	0	0	0	0	0	1	0	0	0	0	0	0	0	0	0	0	0	0	0	0	0	0	0	0	0	1	0	2	0	0	0	0	0	0
ADAM28	14	29	30	33	10	38	14	22	27	57	18	24	14	26	10	32	18	18	11	42	8	25	14	24	34	10	11	20	14	31	17	19	12	12	10	7	5	37	19	7
ADAM29	0	0	0	0	0	0	0	0	0	0	0	1	1	2	0	1	2	1	1	0	0	0	0	0	0	2	0	1	0	1	2	0	0	0	0	1	1	0	1	1
ADAM30	3	0	1	0	0	0	0	0	1	1	0	0	0	0	0	0	0	0	1	0	0	3	0	0	0	0	1	0	1	0	1	0	0	0	0	0	0	0	0	0
ADAM32	94	95	92	79	69	102	30	99	66	88	97	112	84	100	93	68	97	72	68	76	50	104	144	78	114	77	103	107	100	102	84	74	94	101	103	62	61	115	73	109
ADAM33	609	384	489	630	279	566	394	411	384	410	467	734	567	786	539	421	374	356	415	363	204	488	554	417	489	373	470	497	526	586	481	533	308	733	367	280	683	483	546	430
ADAM3A	0	0	1	0	0	0	0	0	0	0	0	2	0	0	1	1	0	1	0	0	0	2	1	0	0	0	0	0	0	0	1	2	0	0	0	0	0	0	0	0
ADAM3B	23	18	16	13	29	22	9	15	15	20	11	25	17	23	9	18	18	11	14	27	9	16	38	12	29	22	17	10	16	13	16	27	18	41	10	17	54	19	14	8
ADAM5	3	1	2	0	5	4	0	8	1	2	2	2	0	1	0	3	2	1	0	1	0	6	1	2	2	4	7	5	0	3	4	3	2	1	5	0	1	3	0	3
ADAM6	0	0	0	0	0	1	0	0	0	0	0	0	0	0	0	0	0	0	0	0	0	0	0	0	0	0	0	0	0	0	0	1	0	0	0	0	0	0	0	0
ADAM7	0	0	0	0	1	1	0	0	0	0	0	0	0	1	0	1	0	1	0	0	0	0	0	1	0	3	0	1	3	2	0	3	0	0	0	0	0	0	0	1
ADAM8	40	72	37	37	45	54	97	42	68	30	53	60	59	83	41	72	41	36	91	72	30	61	56	55	52	79	51	44	73	83	64	39	43	83	45	28	57	96	46	44
ADAM9	1360	1524	2172	1935	1132	1679	772	1691	1102	1395	1522	1325	1490	1223	1545	1196	1121	1297	1336	1616	714	1323	1655	1742	1401	1212	1421	1411	1439	1419	1330	1200	1218	1257	1341	985	1372	1243	1424	1303
ADAMDEC1	1	0	0	0	0	1	0	1	1	0	0	0	1	0	0	0	0	0	0	0	0	0	0	2	4	0	0	0	0	0	0	0	0	0	0	2	0	0	0	0
ADAMTS1	1044	1451	928	2109	1435	2004	1129	1169	1664	1413	958	1333	1140	930	973	1870	1218	1071	1013	1242	414	1845	1283	1379	1077	1789	1920	949	1317	1033	1184	1073	1187	794	1258	741	720	1287	1309	1110
ADAMTS10	130	165	191	293	133	291	176	153	152	229	189	281	242	303	169	191	126	136	147	159	157	188	185	182	167	199	135	172	216	244	245	200	122	263	131	129	202	184	285	202
ADAMTS12	126	202	110	125	117	191	118	117	228	299	135	153	80	127	129	108	142	114	119	164	60	126	174	103	241	112	78	99	138	137	139	136	115	170	98	97	169	72	190	132
ADAMTS13	106	129	119	117	103	93	137	98	148	121	116	128	99	122	103	105	81	98	111	134	63	131	115	89	150	128	148	87	159	113	136	64	96	161	99	79	118	87	77	100
ADAMTS14	7	7	9	14	12	20	8	4	7	23	8	16	11	24	5	14	8	1	27	13	2	11	13	9	0	13	6	18	8	7	6	5	16	7	6	14	26	11	27	5
ADAMTS15	87	154	177	150	155	195	112	124	110	191	98	208	89	145	97	196	138	73	99	180	55	101	102	94	184	124	79	95	121	187	184	81	87	91	84	95	133	112	130	96
ADAMTS16	26	12	24	18	19	20	9	21	10	13	14	23	14	18	10	19	26	6	11	17	5	26	8	16	19	4	23	15	21	17	35	24	14	10	20	24	20	9	26	18
ADAMTS17	163	181	197	170	256	191	200	142	173	109	163	308	175	225	115	124	96	156	199	315	133	275	250	171	241	178	140	408	267	326	180	237	153	281	295	155	255	202	205	153
ADAMTS18	4	1	5	13	7	6	4	5	6	7	0	15	2	4	0	4	4	11	4	1	0	4	3	1	40	1	3	0	2	4	2	10	0	6	2	0	3	5	16	3
ADAMTS19	281	431	402	807	304	267	271	255	282	250	120	152	395	120	679	741	224	151	123	377	366	646	353	349	230	444	371	492	271	58	263	120	600	295	299	309	201	65	107	169
ADAMTS2	142	125	129	197	133	422	141	112	113	169	149	326	409	270	138	188	119	88	105	106	167	139	196	144	305	151	148	114	187	261	209	170	65	306	170	160	213	138	369	176
ADAMTS20	5	2	1	4	0	4	5	1	2	0	3	5	0	0	0	2	1	1	4	5	0	8	6	1	2	2	12	1	10	4	0	1	2	2	1	7	0	1	1	3
ADAMTS3	17	31	96	17	30	31	12	23	18	23	14	29	27	43	19	65	25	56	19	40	18	24	38	21	14	20	63	28	14	47	19	46	26	51	77	26	44	34	39	33
ADAMTS4	18	41	41	29	40	43	48	14	33	79	31	28	18	26	30	136	11	11	24	43	13	20	30	36	37	50	28	23	33	17	35	32	20	51	8	12	16	27	36	19
ADAMTS5	925	892	956	1786	776	1540	710	986	863	1294	831	775	1105	1053	796	1303	947	745	976	1024	620	1311	1206	719	1072	1015	1100	1316	868	952	849	1591	482	866	778	1065	1072	889	1304	1033
ADAMTS6	45	69	49	74	29	156	30	84	53	81	64	89	157	63	40	76	40	42	51	48	82	65	78	54	32	61	45	60	53	69	59	76	45	73	43	44	66	49	90	81
ADAMTS7	76	52	87	86	43	94	75	62	71	118	72	121	86	83	50	49	42	22	56	49	50	60	59	60	47	67	77	51	84	87	74	55	57	97	57	47	75	51	78	48
ADAMTS7P1	9	16	8	7	5	6	8	17	17	5	10	8	20	6	4	9	6	17	13	15	6	6	12	9	6	16	19	5	4	6	13	7	6	5	8	13	12	8	14	12
ADAMTS7P3	0	1	1	0	3	1	0	0	2	0	0	3	4	5	0	1	1	1	1	2	2	1	1	1	3	8	1	0	2	0	2	1	0	1	1	0	1	5	0	0
ADAMTS7P4	48	19	22	39	26	28	15	23	21	19	23	18	35	24	10	19	13	26	45	16	10	22	39	25	8	22	38	23	23	19	16	14	19	16	10	8	15	11	27	15
ADAMTS8	10	26	165	18	30	123	22	65	17	31	58	37	90	20	25	24	10	27	20	88	19	48	128	29	27	40	30	9	88	46	42	8	10	12	30	76	36	32	36	33
ADAMTS9	900	1246	774	1045	1470	856	974	794	1413	2308	831	1063	702	790	826	726	822	868	1124	1441	378	1184	944	907	689	1227	950	781	1100	757	640	684	774	1086	599	515	932	737	826	932
ADAMTSL1	85	56	40	62	28	93	36	35	44	73	27	62	37	78	42	51	57	38	51	36	8	39	57	44	57	47	48	91	58	109	48	93	23	48	35	63	36	38	81	44
ADAMTSL2	265	191	324	295	175	220	140	155	229	248	242	331	192	285	181	213	275	215	217	190	136	162	211	258	212	246	184	178	425	273	308	156	177	178	226	82	186	209	295	182
ADAMTSL3	377	562	738	736	372	829	349	599	503	1121	555	546	635	432	524	523	433	419	466	560	259	494	586	397	286	436	349	417	477	570	421	404	350	440	353	384	572	514	536	446
ADAMTSL4	1622	1239	1014	1625	1684	1563	1853	1096	1548	818	1481	1420	2261	1774	1472	1292	714	1019	1662	1404	914	1162	2848	1765	1371	2042	1463	1843	1745	2061	1304	1374	2270	2510	632	1580	1823	1225	1271	1021
ADAMTSL5	278	331	399	398	242	448	253	336	246	431	302	363	499	272	345	291	216	201	355	325	141	353	408	345	344	349	442	288	221	243	361	225	321	287	212	286	374	222	296	204
ADAP1	8	7	1	6	5	5	7	5	5	6	3	8	12	19	12	6	6	2	9	4	1	5	5	4	16	6	6	8	4	7	3	5	10	7	10	5	9	8	14	8
ADAP2	119	144	98	165	96	165	78	71	100	212	117	150	143	148	77	112	103	93	81	106	68	110	112	88	129	122	102	104	121	99	121	106	91	120	81	90	139	132	162	85
ADAR	1808	3196	1840	1973	1587	1887	1547	1906	1861	2478	1827	2265	1757	2191	1815	1653	1443	1511	1860	1860	891	2028	2171	1961	2396	1742	1602	1695	2546	2077	1722	1652	1555	1869	1611	1252	1897	2005	1850	1664
ADARB1	872	1053	904	807	568	975	757	921	1103	1028	982	1291	919	1048	737	696	749	762	835	811	484	1159	1027	994	820	850	922	979	1399	1756	796	624	705	1004	654	644	916	957	724	751
ADARB2	10	14	28	8	2	6	6	19	3	8	3	48	16	49	9	15	29	32	30	13	16	12	19	17	24	9	12	14	15	10	4	26	5	7	8	10	18	5	12	169
ADAT1	239	274	284	274	215	275	162	293	233	327	295	321	280	261	242	211	192	208	256	297	109	279	337	268	206	245	271	212	292	247	280	226	260	256	204	143	266	227	222	258
ADAT2	118	136	103	125	115	144	91	122	134	175	104	148	147	120	149	103	120	82	136	107	65	163	183	138	137	117	119	120	142	140	142	117	117	139	152	78	141	106	114	118
ADAT3	13	11	9	14	9	19	10	10	3	11	14	10	13	10	11	14	12	3	12	13	2	10	14	11	12	6	6	10	10	7	10	12	10	21	12	6	8	14	7	7
ADCK1	237	314	233	286	230	213	185	199	231	249	249	288	211	241	234	231	142	216	245	207	141	197	311	243	197	259	216	206	213	177	248	150	251	235	129	161	233	236	210	196
ADCK2	189	194	199	165	160	183	130	173	200	290	168	231	204	194	230	174	128	189	215	170	114	183	236	183	165	196	212	156	210	152	152	153	169	126	172	103	170	183	176	181
ADCK5	88	85	80	81	65	75	63	80	74	72	79	102	70	77	78	57	58	86	72	67	51	79	92	69	79	64	65	76	71	86	87	66	81	75	58	58	83	62	65	80
ADCY1	636	721	444	573	716	474	611	533	682	847	482	775	549	563	408	589	459	498	796	663	227	659	703	360	466	513	537	362	621	593	415	408	450	458	469	551	534	687	794	507
ADCY10	30	34	27	31	31	39	22	29	18	30	25	38	33	44	29	22	21	26	36	24	11	44	50	27	23	18	44	25	30	21	38	22	45	31	12	24	36	18	19	29
ADCY10P1	347	353	251	247	243	358	187	294	280	324	340	395	333	284	323	266	195	227	308	275	211	413	340	382	201	376	286	208	363	329	305	224	285	298	171	205	456	281	214	325
ADCY2	6063	5751	6460	6558	4932	3732	3528	6111	4122	4093	5744	5317	4910	5155	6014	4823	3720	5112	5689	4250	2667	4578	5710	5835	4858	4626	6582	4632	4863	5640	4795	4698	4575	4380	5660	3786	5121	4432	5641	6035
ADCY3	237	292	322	250	155	327	255	235	256	342	264	404	293	452	260	225	197	227	205	250	168	235	310	220	268	243	217	265	305	446	219	217	207	314	210	180	340	270	312	222
ADCY4	321	389	267	404	231	472	376	337	528	477	445	514	318	444	313	306	283	312	311	457	175	416	274	319	322	393	297	354	469	428	332	363	265	498	230	221	407	335	430	293
ADCY5	176	185	145	141	97	245	145	147	183	197	212	251	147	285	175	188	101	145	135	176	85	119	215	124	313	153	130	145	232	509	164	156	121	330	130	110	178	157	198	149
ADCY6	647	716	661	799	553	740	594	549	747	785	633	874	609	844	626	631	439	532	555	713	389	550	750	557	1116	657	574	576	855	712	659	572	521	868	459	456	785	697	614	551
ADCY7	293	387	414	509	299	651	355	350	319	487	390	468	514	575	364	417	273	306	402	348	289	364	299	287	356	398	316	360	366	308	405	306	318	346	355	298	376	391	461	338
ADCY8	5	60	2	7	20	15	1	13	1	6	7	8	59	14	2	2	7	4	9	2	6	8	8	3	1	5	8	4	4	11	6	5	14	6	4	6	4	9	5	6
ADCY9	3224	3231	3352	3872	3028	3249	2513	2925	2758	2913	3833	3582	3974	3272	3834	2546	2175	2940	3161	2855	1589	2211	3918	3577	3010	2979	2766	2797	2805	3229	3508	2526	2661	3598	2188	2349	3940	2651	3103	3562
ADCYAP1	17	12	0	4	13	3	3	2	1	1	1	3	8	4	0	14	17	2	6	3	2	3	7	0	12	3	4	6	6	3	3	13	1	1	3	2	0	9	1	3
ADCYAP1R1	32	81	55	33	78	49	56	78	98	107	128	127	34	81	64	54	80	33	74	77	20	54	94	77	76	46	32	63	125	83	46	60	67	51	48	37	91	39	48	70
ADD1	5710	5360	5741	6737	4705	5274	3664	5252	4806	4875	5488	5730	5421	5594	5809	4493	3487	5143	5153	5190	2466	4510	5618	5415	5098	4535	4600	4962	5449	5629	5100	5183	4380	5236	4885	4094	5853	4839	5514	5039
ADD2	88	46	54	82	60	81	58	85	88	81	80	91	50	40	45	50	40	33	73	120	42	86	61	70	52	89	55	67	49	57	62	70	54	69	59	44	103	59	64	68
ADD3	1177	1078	1161	1373	820	1512	606	1027	977	1600	1188	1212	1082	1298	943	1020	963	990	1065	1020	671	1232	1142	923	989	939	1031	1187	1255	1282	825	1191	792	1034	904	775	1041	1256	1316	1099
ADGB	2	0	2	0	1	0	1	0	1	1	0	4	0	3	1	1	2	0	1	1	1	5	1	2	0	0	0	3	0	1	5	2	1	0	0	0	0	3	3	1
ADGRA1	0	1	1	0	0	2	1	2	0	0	1	1	5	2	1	3	0	1	0	0	0	1	0	1	0	0	3	1	0	6	3	0	0	1	1	2	0	0	2	1
ADGRA2	407	367	347	448	177	652	346	370	408	487	396	531	376	641	353	359	299	295	284	276	173	322	484	320	402	295	348	321	479	656	417	339	286	512	330	266	416	446	537	395
ADGRA3	2527	2243	1921	2282	1935	1739	1116	2441	1434	2359	2243	2307	1981	1529	2082	1658	1606	2077	2339	2176	896	2690	2345	2250	1504	1863	1984	1787	2139	1995	1549	2085	1669	1570	1995	1304	1617	1819	1959	1940
ADGRB1	3	2	5	5	2	2	6	0	3	6	3	5	2	9	8	7	4	1	7	2	3	4	12	2	5	7	3	7	5	8	4	15	1	12	4	5	7	9	5	3
ADGRB2	39	13	43	30	30	11	26	15	58	18	17	41	21	12	18	28	33	27	7	8	21	37	17	9	50	55	24	24	38	27	10	36	38	53	25	19	56	20	20	23
ADGRB3	56	68	66	59	25	45	32	32	99	133	64	61	38	48	50	42	54	69	34	67	29	49	49	50	40	49	34	51	85	72	45	62	32	39	35	24	58	48	68	44
ADGRD1	538	390	635	794	333	805	415	563	445	551	494	802	637	699	510	538	402	455	495	483	315	524	504	465	543	547	523	650	626	634	529	577	381	675	500	502	703	572	652	575
ADGRD2	0	0	0	0	0	0	0	0	0	2	0	0	1	2	0	1	0	0	0	0	0	0	0	1	0	1	0	1	0	0	0	0	0	2	0	0	0	0	0	0
ADGRE1	1	2	0	4	3	0	9	2	3	2	2	4	2	8	1	6	0	2	4	6	3	2	5	1	6	5	6	1	2	9	3	5	2	4	6	4	2	5	7	2
ADGRE2	28	50	18	13	21	27	53	15	33	27	25	27	30	39	14	27	20	12	36	55	10	22	27	21	24	44	31	28	45	26	31	31	27	40	26	17	27	38	32	23
ADGRE3	5	9	4	0	8	2	26	5	4	6	4	5	5	18	5	9	4	4	11	26	4	2	15	6	5	16	12	3	6	20	4	8	6	17	8	5	5	24	5	6
ADGRE4P	5	9	2	1	5	10	5	1	4	3	5	9	5	6	0	5	2	3	8	5	2	10	3	7	2	2	8	10	1	8	6	6	5	5	7	1	4	5	4	3
ADGRE5	432	444	478	457	384	549	493	368	343	362	386	487	546	609	404	447	273	295	355	382	237	356	425	357	336	508	359	449	432	444	456	375	407	463	393	421	841	388	481	325
ADGRF1	0	1	1	0	0	0	0	0	1	0	0	4	2	2	3	0	1	1	2	1	0	1	1	1	1	2	0	0	0	0	1	1	0	1	0	1	0	0	0	2
ADGRF2	60	6	1	13	18	5	67	55	47	60	29	85	102	63	3	105	2	50	2	160	15	8	77	50	27	97	36	19	3	17	4	32	236	7	90	1	5	28	33	63
ADGRF3	3	13	7	5	6	6	4	7	4	7	9	6	7	1	8	1	5	7	13	1	3	3	4	10	8	1	7	5	17	6	8	6	6	10	4	7	5	8	17	4
ADGRF4	30	1	0	0	2	2	42	26	16	45	14	26	47	34	2	57	1	14	2	88	54	1	48	33	31	44	18	24	1	16	7	38	100	32	43	5	4	10	10	26
ADGRF5	2252	3490	2308	2465	1462	1975	1401	2109	3064	3891	2885	2906	1799	1873	2143	1558	2181	2165	1786	3682	1232	2266	2364	2288	2069	1658	1429	1917	2825	2255	1701	1731	1405	1955	1502	1161	2416	2240	2171	2176
ADGRF5P1	28	26	27	35	5	24	21	6	37	7	2	34	3	3	27	4	23	22	34	28	0	34	7	29	3	23	3	3	51	39	4	6	4	33	3	41	1	29	2	4
ADGRF5P2	8	14	5	7	4	10	6	3	10	8	12	10	8	5	8	1	8	10	5	7	10	10	7	5	0	11	6	2	12	3	3	6	3	4	8	7	9	15	3	5
ADGRG1	301	364	199	167	157	232	231	222	409	331	248	264	175	233	194	190	189	233	200	333	129	191	225	232	213	235	209	235	277	295	188	215	153	260	213	104	311	141	241	183
ADGRG2	64	54	58	68	42	141	36	86	45	88	51	80	115	78	37	70	62	56	46	47	40	93	82	61	37	52	68	77	28	83	38	134	24	47	57	55	90	58	90	73
ADGRG3	9	10	2	2	4	5	28	7	12	5	6	15	9	7	8	22	10	5	20	10	4	7	6	2	7	23	9	7	12	36	3	4	5	16	9	6	6	41	8	7
ADGRG4	6	11	9	12	6	6	5	13	9	9	2	7	18	5	13	9	9	11	2	14	4	37	17	16	4	5	17	12	4	9	23	5	10	12	10	10	8	0	5	10
ADGRG5	5	10	8	6	7	3	14	0	5	5	7	10	2	10	9	14	6	2	8	0	3	5	3	5	3	3	3	3	7	7	0	5	3	7	1	4	11	1	5	3
ADGRG6	145	177	130	131	55	166	60	108	81	194	112	124	79	150	75	109	76	74	60	153	87	104	152	101	107	83	88	101	93	164	65	145	61	124	87	63	132	124	142	118
ADGRG7	2	1	0	0	1	2	0	1	0	0	1	3	2	2	3	0	1	0	1	0	0	4	4	1	1	0	6	2	2	0	0	1	2	1	3	2	1	1	1	2
ADGRL1	84	106	144	126	54	138	101	86	120	121	101	166	91	160	72	105	76	57	78	101	58	76	127	78	255	84	77	76	130	173	112	73	71	138	78	65	113	100	150	98
ADGRL2	716	727	908	1342	330	910	308	929	1153	994	1082	1068	1093	740	731	601	869	750	893	646	406	458	1079	789	489	572	658	724	906	1000	414	393	605	873	715	483	748	1021	947	1143
ADGRL3	201	206	182	184	54	431	148	204	121	202	135	238	124	555	85	336	182	116	94	196	67	305	282	97	131	134	141	248	302	898	144	219	112	754	139	168	201	519	343	316
ADGRL4	427	825	480	535	470	401	363	438	683	1224	644	603	385	385	426	416	568	396	434	568	259	490	656	467	476	523	384	439	596	477	336	430	309	320	372	254	448	471	489	424
ADGRV1	7	25	15	11	10	14	50	13	6	33	9	39	21	26	6	23	281	21	17	4	14	57	34	11	7	66	46	12	140	21	17	25	8	24	40	7	20	20	28	23
ADH1A	6	4	3	4	4	4	5	6	5	3	5	10	1	7	10	0	1	2	7	3	2	1	8	1	15	3	4	1	2	3	7	7	0	6	6	7	6	4	3	5
ADH1B	1781	1174	1120	1437	458	1495	764	1582	1127	862	1151	2449	1043	1673	1635	1003	995	1607	1467	766	810	1236	2798	795	7009	395	1392	1310	1675	2856	685	2398	806	1452	1107	1052	1978	1941	936	1535
ADH1C	216	165	146	213	131	209	105	221	141	432	262	251	228	296	190	117	222	336	301	137	100	296	416	172	159	126	164	268	250	196	112	244	145	218	180	112	331	222	459	190
ADH4	1	6	6	4	4	5	7	18	7	3	13	9	5	4	18	2	16	17	2	5	2	12	19	5	6	2	8	10	7	6	9	12	9	11	5	0	39	13	10	10
ADH5	1251	1226	1279	1544	995	1102	525	1246	1042	1410	1235	1071	1220	1051	1071	934	1008	1097	1125	1270	572	1212	1560	1216	1028	850	1053	926	1344	1172	875	896	944	910	1031	785	991	1037	1168	1022
ADH5P2	2	2	1	4	1	0	0	6	0	1	4	3	1	2	1	2	2	1	2	1	0	1	1	4	3	2	6	2	2	0	3	0	1	0	3	0	0	4	1	2
ADH5P3	6	6	6	5	6	8	3	10	3	6	4	6	0	5	2	4	2	7	4	5	5	3	8	0	6	3	5	2	8	3	4	3	1	2	2	1	3	4	3	8
ADH5P4	84	80	100	99	75	76	52	76	63	78	77	58	67	76	88	40	47	97	74	61	47	55	95	55	77	57	77	58	90	56	60	51	81	63	73	60	49	74	79	82
ADH5P5	0	0	0	0	0	0	0	0	0	1	0	0	0	0	0	0	0	0	0	0	0	0	0	0	0	0	0	0	1	0	0	0	0	1	0	0	1	0	1	0
ADH6	1	2	1	0	0	2	1	0	0	0	0	0	1	0	0	0	0	0	0	0	0	0	3	1	1	0	1	0	0	0	0	0	0	2	0	0	0	1	1	0
ADH7	0	3	0	1	0	0	2	2	1	0	0	1	1	0	0	2	2	0	1	0	0	4	1	1	1	2	3	1	3	0	0	0	1	1	4	0	1	2	2	5
ADHFE1	1251	2390	1797	1932	1537	1621	927	1644	1649	1954	1431	1503	1970	1269	1743	1382	1063	1189	1501	1297	945	1740	1722	1630	1332	1400	1403	1494	1459	1236	1671	1033	1819	1471	835	1302	1417	1493	1422	1142
ADI1	3359	2954	4273	3614	3100	3196	2179	5239	2326	4106	4054	3135	4163	2872	2828	2095	2019	3156	3173	2890	1506	4104	4023	2957	2162	3581	1780	3244	2736	2219	2756	2034	4016	2301	1870	2100	3004	3022	2922	2376
ADI1P1	0	0	0	0	0	0	0	0	0	0	1	0	0	0	0	0	0	0	0	0	0	0	0	0	0	0	0	0	0	1	0	0	0	1	0	0	0	0	0	0
ADI1P2	0	0	0	0	0	2	0	0	0	0	0	0	0	0	0	0	0	0	0	0	0	0	0	0	0	0	0	0	0	0	2	0	0	0	0	0	0	0	0	0
ADI1P3	0	0	0	0	0	0	0	0	0	0	0	0	0	0	0	0	0	0	0	0	0	0	0	0	0	0	0	0	0	0	2	0	0	0	0	0	0	0	0	0
ADIG	0	2	1	3	0	2	3	4	2	3	0	1	5	0	2	0	1	0	1	3	0	5	1	0	3	1	0	1	0	3	2	1	0	2	2	0	1	0	1	0
ADIPOQ	510	197	354	180	157	905	634	425	380	310	672	2864	713	1124	672	996	349	134	431	178	508	327	2918	75	6636	441	577	368	642	1481	348	735	427	1157	499	663	738	958	559	1015
ADIPOR1	1738	2230	2110	2305	1958	1785	1281	2229	1958	2541	2086	1856	2163	1695	2065	1785	1272	1964	2128	2367	1137	2177	2552	2370	1296	1778	1910	1602	1944	2080	1621	1592	1906	1466	1738	1236	1740	1697	1892	1738
ADIPOR1P1	0	0	0	0	0	0	0	0	0	0	0	0	0	0	0	0	0	0	0	0	0	0	0	0	0	0	0	0	0	0	0	1	0	0	0	0	0	0	0	0
ADIPOR1P2	4	3	3	3	1	1	1	2	2	0	1	2	2	2	1	0	1	2	5	2	1	0	0	3	1	0	4	0	2	2	1	0	0	4	2	4	3	5	2	1
ADIPOR2	1861	1617	1826	1810	1441	1768	1053	1828	1658	1968	1761	1893	1299	1319	1685	1276	984	1590	1680	2057	831	1498	2013	1914	1499	1387	1421	1592	1650	1810	1465	1486	1448	1231	1616	1098	1411	1665	1570	1543
ADIRF	474	354	458	359	232	701	431	482	531	536	510	944	555	777	471	543	407	545	340	343	248	500	855	259	1391	475	540	526	817	1143	336	478	382	557	450	373	451	716	660	500
ADK	584	598	476	660	485	447	330	653	661	617	541	507	470	510	570	418	409	495	525	731	316	484	599	563	451	392	515	488	451	526	488	435	555	495	556	356	511	547	602	422
ADM	150	137	120	202	93	80	103	82	120	156	101	128	86	106	129	91	97	109	83	99	62	105	149	78	150	94	132	112	93	121	102	107	60	119	73	74	129	114	91	95
ADM2	0	1	0	0	0	0	3	0	0	0	0	2	0	0	0	0	1	1	0	0	0	0	0	1	1	2	0	0	1	0	1	3	0	0	0	0	1	0	0	0
ADM5	12	14	14	9	12	11	4	9	17	13	8	17	11	13	14	8	9	12	12	14	1	16	14	19	6	3	12	9	12	12	10	6	15	18	8	13	24	10	11	7
ADNP	2004	2070	2025	2002	1783	1993	1293	2170	1709	1919	1796	2306	1900	2055	1993	1816	1398	1693	1915	2063	942	2016	2377	2107	1789	1902	1810	2053	2187	2110	1951	2102	1576	1740	1836	1457	1856	1818	2010	1831
ADNP2	206	227	238	223	159	243	127	217	234	346	210	276	290	214	205	198	134	188	246	206	97	240	281	190	232	219	200	219	253	255	185	209	224	267	191	138	177	191	239	167
ADO	586	662	705	853	630	536	450	617	497	692	565	614	544	592	454	436	463	453	632	715	278	479	692	558	441	607	472	585	775	593	497	408	552	502	399	383	471	476	587	467
ADORA1	26	34	20	27	18	13	41	42	30	24	21	56	42	38	24	31	33	10	18	26	9	25	49	19	28	30	24	22	55	17	29	29	18	31	20	16	31	33	17	22
ADORA2A	11	11	5	11	1	8	14	9	14	14	13	12	13	20	9	10	11	6	10	13	7	15	9	13	7	8	7	8	17	10	5	7	9	14	8	4	10	6	6	14
ADORA2B	6	8	7	8	3	12	2	12	9	19	7	8	9	9	5	11	2	2	9	9	5	3	7	5	6	7	7	11	9	7	3	8	6	11	3	6	7	1	10	4
ADORA2BP1	0	1	0	1	0	1	0	0	0	0	1	0	0	0	0	1	0	1	0	0	0	2	0	0	0	1	1	1	2	1	1	0	0	0	0	0	0	0	1	0
ADPGK	332	444	424	407	289	438	262	431	391	431	331	491	427	423	410	373	333	407	439	400	195	408	431	434	386	310	388	410	442	474	385	452	308	407	349	266	380	397	407	387
ADPRH	174	288	213	245	262	224	155	275	271	271	187	245	262	203	182	252	189	146	251	299	108	247	210	299	258	219	211	164	246	230	287	248	203	259	202	188	242	180	174	174
ADPRHL1	3176	3346	3834	3819	3340	2616	2907	3141	3059	2771	2674	3466	2936	3025	2383	2335	2105	3189	3497	3294	1522	2830	3214	1977	2933	3325	3615	3038	2484	2986	3360	2350	2462	2514	3539	2598	3245	2296	3476	2276
ADPRM	142	161	194	152	144	139	92	170	130	172	135	134	114	153	149	142	138	161	190	152	96	212	164	158	126	187	122	142	190	151	145	113	172	131	182	88	140	134	157	106
ADPRS	361	343	333	423	369	304	195	343	269	344	322	310	345	355	341	289	248	252	349	361	184	373	413	327	288	321	309	290	335	358	322	286	283	313	325	244	318	296	372	330
ADRA1A	17	17	19	22	9	55	29	17	22	32	33	56	19	27	17	49	29	18	10	24	8	9	41	11	256	12	15	15	58	79	23	35	14	15	17	24	17	25	23	24
ADRA1B	22	6	29	41	17	64	10	35	22	15	23	23	15	38	19	24	18	8	23	12	9	26	27	18	15	22	22	28	24	29	17	21	22	12	25	31	50	17	31	23
ADRA1D	0	6	7	4	4	9	6	2	6	10	6	8	2	8	2	10	6	2	4	7	2	1	3	4	5	6	4	2	8	9	8	1	1	0	1	6	5	3	3	3
ADRA2A	29	15	19	5	5	27	42	25	25	25	13	82	38	41	27	35	24	7	9	24	13	27	62	16	217	24	22	13	32	44	17	10	15	46	14	24	46	20	18	34
ADRA2B	95	190	127	122	66	93	89	84	154	116	143	137	89	164	129	98	105	89	78	175	46	76	101	100	76	137	91	98	133	115	92	75	64	157	66	56	131	138	118	88
ADRA2C	34	43	49	25	31	55	43	30	46	59	50	42	32	45	40	41	31	55	31	31	21	59	39	56	42	27	25	30	44	43	47	32	16	54	27	23	47	45	54	43
ADRB1	22	15	7	11	13	20	16	6	13	11	15	20	28	17	13	13	11	10	10	12	7	14	23	22	20	17	13	15	9	6	10	11	12	15	9	8	19	13	22	10
ADRB2	624	615	637	642	491	503	403	416	327	491	501	447	529	470	471	457	357	372	416	441	215	417	608	511	524	427	574	457	492	505	495	396	496	441	426	317	808	419	405	428
ADRB3	0	0	0	0	0	0	0	0	1	0	0	2	0	0	2	0	0	0	0	0	0	0	0	0	0	0	1	1	0	0	0	0	0	0	0	1	0	0	1	0
ADRM1	1953	1955	1961	1923	1857	1595	1077	1656	1403	1663	1668	1878	1820	1834	1764	1396	1168	1543	1741	1826	787	1958	1842	1811	1448	1455	1554	1462	1728	1551	1490	1594	1613	1481	1688	1230	1938	1288	1703	1731
ADSL	5379	5498	5416	5311	5138	3896	2448	4948	3758	4048	4306	3720	3983	4331	4973	4336	3538	4889	4435	4501	2208	4261	4304	4557	4153	3584	4552	4119	4553	4032	3740	4495	3417	3292	5357	3088	3919	3839	4768	3975
ADSS1	9420	13746	10950	14512	12512	8199	7422	8927	11534	11842	11170	8351	8997	9467	10149	9349	7288	10155	9802	12627	4882	7804	9417	10611	8879	7769	9191	9778	8805	10136	9484	10774	5338	8040	11186	7108	8192	7987	10136	10419
ADSS2	245	392	286	376	265	338	216	359	329	373	346	345	317	278	285	310	274	288	299	351	180	417	353	365	246	175	284	308	317	303	269	293	219	251	274	215	280	336	310	262
ADTRP	1	2	1	2	2	1	3	4	1	2	2	4	1	2	0	8	0	1	0	1	6	1	2	0	4	2	3	1	4	2	3	3	1	16	1	0	4	0	3	0
AEBP1	360	233	798	200	91	1051	262	357	321	275	306	1068	734	1254	395	414	317	193	167	322	203	334	518	222	395	475	659	322	743	1935	413	336	164	1767	279	443	474	620	596	549
AEBP2	680	854	792	869	573	713	409	706	670	735	730	782	652	717	682	549	659	620	712	820	384	727	739	711	587	647	591	634	900	861	585	707	604	607	592	461	676	701	729	730
AEN	183	254	182	136	203	242	158	212	127	138	141	198	229	180	285	189	151	123	205	169	126	138	304	156	153	185	230	198	229	165	114	172	278	197	109	136	231	221	121	194
AFAP1	313	414	263	286	141	510	338	328	496	290	277	453	293	387	293	302	203	221	303	299	198	531	356	190	515	427	328	363	591	381	296	386	215	417	304	263	285	566	278	330
AFAP1L1	1923	2086	2677	1536	2154	1131	1574	1645	1428	2337	1641	1668	1134	1560	1777	1196	1222	1449	1638	2032	430	1439	2360	2685	1977	1594	958	1508	2074	2613	1632	1382	1703	1278	1892	1365	2258	2099	1463	1865
AFAP1L2	121	199	130	154	117	233	138	126	142	246	127	149	126	209	112	181	108	128	155	187	68	161	167	125	76	138	124	128	143	196	135	111	84	168	107	123	189	115	171	152
AFDN	2574	3246	2480	3092	2022	2196	1395	2093	3045	4002	2735	2632	2082	2235	1837	1832	2065	2369	2577	2747	1642	2494	2388	2447	2008	1955	2123	2052	2967	2301	1704	2003	1790	2141	1578	1294	2536	2243	2772	1952
AFF1	8078	8080	7045	8397	7215	6474	4666	7409	6920	5531	7119	7393	7002	7474	7686	6152	5707	7454	6860	7092	3334	6916	7970	7361	6295	6465	8375	7218	8267	8028	6513	7401	5301	7198	7511	5461	5799	6691	7747	7061
AFF2	2	4	10	2	2	4	1	1	5	3	5	11	2	6	1	8	1	2	5	2	1	2	1	5	16	2	3	1	2	4	0	3	3	4	0	1	0	8	5	2
AFF3	151	138	356	219	143	208	147	161	147	272	168	300	210	263	155	175	125	143	210	139	117	161	205	155	255	178	218	135	272	286	182	137	140	202	198	126	154	201	217	185
AFF4	4161	4505	4397	5161	3427	3988	2549	4601	3708	3962	4213	4441	4402	3749	4196	3256	3278	3701	4217	4553	2175	4990	4717	4340	3708	3971	3712	4069	5141	4276	3484	3850	4568	3152	3726	2989	3558	3674	4025	3647
AFG1L	223	249	288	328	228	256	172	271	296	446	264	261	229	202	275	193	143	216	271	259	148	241	357	289	165	298	250	193	265	195	231	140	278	211	161	139	234	202	217	203
AFG3L1P	497	628	524	656	458	547	479	575	520	507	516	714	566	537	617	410	429	534	610	532	234	626	543	594	503	546	544	491	662	592	525	475	502	529	543	418	537	508	507	560
AFG3L2	3850	4868	4981	5526	3767	4041	2434	4304	4169	5112	4458	4243	4623	3661	4215	3093	3266	4315	4596	4615	2234	3921	4497	4562	3095	3271	3849	3596	3859	3217	3373	2836	3482	3206	3969	2433	3565	3281	4274	3607
AFG3L2P1	44	59	80	61	54	54	37	57	49	46	59	50	69	42	61	39	28	64	58	46	38	37	57	38	33	53	49	53	63	39	41	20	55	45	63	34	27	45	64	57
AFM	1	0	0	0	0	1	0	6	0	1	0	0	1	2	0	0	0	0	0	0	0	0	0	2	1	0	3	0	1	0	1	1	0	0	0	1	0	1	0	0
AFMID	154	125	164	244	129	201	99	144	223	355	159	188	195	187	140	126	62	209	253	178	91	219	152	156	130	138	109	166	152	145	217	149	146	202	108	90	135	163	106	117
AFP	1	2	1	0	1	4	2	1	3	1	0	2	2	1	2	1	2	3	2	4	0	3	4	2	2	0	3	2	1	4	1	1	0	1	3	1	3	5	0	6
AFTPH	810	913	801	868	720	820	463	888	781	858	848	838	771	773	777	691	677	799	873	865	492	908	880	822	701	673	738	752	851	715	601	774	657	593	793	504	780	680	723	730
AGA	172	188	200	194	184	166	134	204	142	280	182	221	176	142	170	161	140	121	186	203	133	222	224	205	138	125	180	138	219	159	140	122	156	160	199	106	180	149	204	136
AGAP1	1083	1092	1124	1260	918	1227	820	891	821	942	1109	1228	1238	1292	1179	898	761	801	883	1008	665	909	1105	1063	1038	982	1009	992	1048	973	1099	971	864	1075	902	834	1178	865	1179	1059
AGAP10P	3	3	3	5	1	4	5	5	5	3	8	15	11	4	5	2	4	2	3	11	5	3	50	2	7	6	2	3	5	8	5	7	9	6	10	28	5	7	0	4
AGAP11	10	5	7	13	7	18	11	5	9	6	10	26	8	19	15	16	19	11	3	19	8	16	12	11	19	13	6	6	11	29	8	13	4	22	10	7	17	9	24	7
AGAP12P	67	4	12	50	21	48	21	34	55	99	43	79	50	37	36	26	85	2	28	51	16	37	51	33	8	28	16	35	47	25	60	79	43	46	49	41	70	51	51	21
AGAP13P	16	11	12	10	5	8	4	7	9	6	7	12	4	18	5	10	6	10	17	8	1	7	17	17	9	5	6	7	7	11	13	12	6	3	12	10	1	11	10	6
AGAP14P	7	12	11	7	9	24	4	6	6	7	6	20	9	4	3	7	7	3	12	14	11	6	14	3	5	7	4	13	18	7	8	10	11	18	9	10	6	18	8	20
AGAP2	275	309	224	284	175	178	252	202	493	493	346	375	150	279	271	175	188	301	198	287	124	171	223	233	202	238	209	178	218	243	223	189	236	307	154	127	376	187	208	156
AGAP3	479	614	533	689	507	579	382	467	571	476	565	589	599	546	508	440	360	402	483	552	295	446	522	501	480	563	428	457	615	524	512	450	486	532	370	465	650	435	549	514
AGAP4	182	143	154	140	112	146	135	143	150	177	162	140	139	155	178	125	83	166	145	155	77	156	74	178	112	139	161	146	178	181	163	126	134	155	124	66	168	110	174	147
AGAP5	22	21	17	12	16	24	20	16	22	30	22	30	24	20	21	19	12	21	21	33	7	22	27	35	16	21	22	19	23	24	34	32	17	22	13	17	21	27	17	18
AGAP6	346	475	408	347	364	394	288	416	405	431	454	510	376	420	466	378	309	340	512	363	178	458	583	507	386	372	427	407	459	432	425	417	340	416	366	298	443	390	412	361
AGAP7P	0	3	3	0	1	3	1	0	4	0	2	2	6	2	0	1	2	2	4	1	0	0	8	0	5	4	1	5	3	2	4	1	4	3	1	0	1	5	0	1
AGAP9	23	148	187	115	129	122	63	104	57	37	48	51	107	111	87	63	48	162	113	133	55	99	134	100	160	84	158	110	137	124	33	41	94	108	92	28	34	49	130	18
AGBL1	196	107	143	374	168	157	142	235	317	276	178	189	248	161	303	178	85	110	165	430	132	293	227	171	83	140	119	210	343	229	132	217	101	184	205	133	337	144	225	153
AGBL2	13	2	10	10	5	12	5	2	4	6	8	3	2	6	2	3	5	8	10	7	6	2	14	4	2	6	17	11	5	5	3	11	2	10	3	5	10	10	3	11
AGBL3	137	151	144	143	150	108	78	163	138	154	115	185	97	110	121	138	118	93	127	164	46	152	160	146	100	144	161	127	149	195	158	199	166	158	137	90	145	162	149	121
AGBL4	0	3	7	2	2	4	3	4	1	3	0	6	6	1	5	5	2	3	4	1	1	3	6	3	6	4	8	2	6	9	5	6	1	3	4	0	3	1	6	6
AGBL5	161	196	216	245	161	204	124	196	160	190	190	189	185	177	209	176	118	169	178	213	91	177	235	255	190	168	198	190	228	197	199	182	178	196	166	137	182	177	201	195
AGER	15	32	18	14	12	21	34	26	30	14	28	25	24	41	12	23	13	15	17	16	8	12	24	30	34	25	13	19	34	37	16	21	20	24	17	29	20	15	21	15
AGFG1	1928	2234	2001	2085	1687	1838	1010	1886	1677	2113	1947	2057	1988	1699	1826	1580	1571	1737	1890	1994	979	2214	2217	2023	1726	1600	1731	1805	2211	1724	1525	1522	1639	1503	1634	1197	1752	1690	1807	1665
AGFG2	150	190	169	198	148	198	118	152	189	311	160	224	239	161	167	141	119	163	155	161	77	173	192	172	127	145	142	150	150	145	160	101	205	181	127	103	156	123	157	140
AGGF1	1062	1175	1328	1292	1006	1099	627	1220	878	1204	1089	1205	1101	983	1114	887	772	1009	1088	1198	568	1172	1163	1285	841	924	946	1044	1141	1006	1007	887	889	791	1003	781	977	906	1145	1043
AGGF1P1	0	6	2	0	4	3	3	3	3	8	2	7	1	1	1	4	0	0	5	7	2	2	0	1	2	2	0	0	2	3	1	6	0	1	1	4	2	0	1	2
AGGF1P2	3	2	0	0	0	5	1	3	2	2	1	3	1	0	0	2	3	2	5	2	2	2	1	0	4	3	1	0	2	0	1	2	1	3	0	0	2	2	3	2
AGGF1P3	7	4	3	1	3	4	0	1	3	1	2	4	3	1	2	1	1	1	0	2	5	1	2	2	4	2	2	5	8	5	4	4	2	4	0	1	2	3	0	0
AGGF1P4	0	0	0	0	0	0	0	0	0	2	0	0	0	0	0	0	0	0	0	0	0	0	0	0	0	0	0	0	0	0	0	0	0	0	0	0	1	0	0	0
AGGF1P5	0	0	0	0	0	0	0	0	0	0	0	0	0	0	0	0	0	0	0	0	0	0	0	0	0	0	0	0	0	0	0	0	0	0	0	0	0	0	0	0
AGGF1P6	0	0	0	0	0	0	0	0	0	0	0	1	0	0	0	0	0	0	0	0	0	0	0	1	0	0	0	0	0	0	0	3	0	0	0	0	0	0	0	0
AGGF1P7	0	0	0	0	0	0	0	0	0	0	0	0	0	0	0	0	0	0	0	0	0	0	0	1	0	0	0	0	0	1	0	0	0	0	0	0	0	0	0	0
AGGF1P8	1	0	1	0	0	0	0	1	0	0	0	0	0	0	0	0	0	0	0	0	0	0	0	0	0	0	1	0	0	0	0	0	0	1	0	1	0	0	0	1
AGGF1P9	8	2	5	4	1	5	2	0	1	2	1	3	2	1	2	1	1	5	1	1	2	2	5	2	4	2	1	2	2	2	1	2	1	2	0	0	2	2	4	1
AGK	395	403	325	360	320	276	233	373	394	457	338	415	332	334	344	320	282	324	423	311	191	389	412	402	277	322	368	354	437	348	283	304	358	366	303	241	368	346	338	308
AGKP1	10	7	11	6	2	6	8	10	9	9	8	7	12	3	4	5	10	9	4	7	1	7	3	1	3	8	3	7	8	8	4	10	2	7	9	2	8	7	8	7
AGL	38529	53389	51471	64722	47086	37646	18014	51145	42827	48090	45050	43565	39076	35646	41122	34374	36024	48046	41867	42916	24656	39991	43565	51547	29970	33317	35664	41969	36546	40547	40858	30952	32372	27545	52814	31614	33223	39042	47964	43255
AGMAT	1140	877	493	895	995	622	880	925	843	684	717	975	556	576	742	721	544	766	981	926	444	740	808	598	507	570	845	763	1252	843	552	1004	436	610	1300	527	712	883	719	735
AGMO	26	23	27	9	9	26	14	22	31	40	24	43	25	14	17	26	19	19	15	20	10	26	35	19	22	11	19	19	21	29	20	21	17	18	21	5	16	24	21	22
AGO1	984	1064	1083	1189	919	1018	870	1001	1048	1047	1019	1161	1004	1115	960	928	644	864	970	1066	452	903	1246	1035	932	947	905	968	1077	1119	945	989	788	1057	994	814	995	872	1044	886
AGO2	3706	4415	3508	4179	3531	3765	2589	3771	3382	3054	3992	4246	4727	3803	3734	3882	2550	2835	4008	3575	2116	3685	4727	3479	3926	3856	3974	3740	4632	3759	3188	3594	3579	3480	2657	2847	4868	3653	3467	3416
AGO3	1620	1986	1830	1872	1551	1834	1087	1972	1596	1925	1791	1935	1712	1860	1928	1684	1320	1549	1864	1894	899	1962	2004	1930	1561	1503	1802	1670	2107	1865	1485	1723	1411	1466	1482	1250	1685	1620	1675	1626
AGO4	1322	1619	1531	1905	1356	1284	821	1741	1349	1807	1434	1389	1338	1226	1388	1226	1088	1477	1444	1615	756	1842	1611	1511	1202	1326	1077	1352	1584	1392	1066	1464	1191	1144	1295	983	1534	1269	1465	1402
AGPAT1	680	762	796	758	617	710	499	653	758	680	698	667	874	719	754	642	468	636	636	709	331	553	712	662	589	635	643	562	773	631	741	598	562	796	582	520	618	542	660	628
AGPAT2	226	254	282	292	234	282	211	244	258	360	310	524	348	350	260	284	178	275	309	194	154	255	522	236	812	305	247	197	252	264	231	181	264	268	168	170	379	233	284	228
AGPAT3	2709	3137	3687	3856	2963	2752	2219	2837	2744	3160	3314	2901	2878	3420	3355	2312	1751	2524	2968	3249	1550	2062	3715	3573	2710	2540	3184	2429	2874	2772	2669	2578	2479	2717	2526	1917	2835	2187	2842	3260
AGPAT4	137	166	113	158	83	204	95	112	117	212	176	153	137	172	108	147	109	96	95	132	83	139	116	89	114	132	98	114	164	151	104	109	98	132	92	91	122	105	146	118
AGPAT5	641	761	711	815	722	573	334	935	937	832	772	733	658	487	832	547	670	647	689	742	371	1200	827	647	584	439	610	580	777	627	510	501	642	614	537	386	605	548	664	615
AGPAT5P1	1	0	0	0	0	0	0	0	0	0	0	0	0	0	0	0	0	0	0	0	0	0	0	0	0	0	0	1	0	0	0	0	0	0	0	0	0	0	0	0
AGPS	1138	1397	1456	1506	1159	1264	686	1241	986	1521	1319	1312	1254	1199	1260	1066	1063	1118	1369	1434	657	1438	1379	1351	1022	1033	984	1047	1249	1142	1051	1040	995	931	1121	869	1323	1092	1313	1152
AGR2	0	1	0	1	0	0	0	0	0	0	1	0	2	0	0	0	0	0	0	1	0	0	0	0	0	1	0	0	0	0	0	0	0	0	1	0	1	0	0	0
AGR3	0	0	0	0	0	0	0	0	1	0	0	0	0	0	0	0	0	0	0	0	2	0	0	0	0	0	0	0	1	0	0	1	0	2	0	0	0	0	0	0
AGRN	223	407	240	246	137	331	261	199	288	376	268	256	254	252	169	184	191	180	126	237	146	213	218	165	364	240	169	247	290	348	238	196	157	336	211	123	364	268	283	166
AGRP	0	0	0	0	0	0	0	0	1	0	0	0	0	1	1	0	0	0	0	0	0	0	1	0	0	0	1	0	0	1	0	0	0	0	0	0	0	1	0	0
AGT	542	504	599	745	518	601	416	577	550	404	488	442	556	647	616	449	225	442	590	525	302	450	782	688	416	370	457	437	464	358	610	414	654	659	408	416	481	450	715	394
AGTPBP1	1453	1797	1929	2374	1897	1494	862	2088	1133	1907	1772	1537	1531	1385	1697	1202	1272	1795	1435	1904	667	1548	1656	2221	1109	1508	1306	1371	1841	1698	1136	1446	1410	1126	1480	1001	1095	1144	1621	1465
AGTR1	244	259	208	268	164	230	137	201	289	314	196	191	169	232	246	195	221	191	220	261	89	293	354	156	246	157	161	189	288	242	190	224	150	223	212	150	239	217	213	245
AGTR2	0	3	0	0	2	1	0	0	1	1	1	0	0	0	0	0	0	1	0	0	0	1	0	1	0	1	0	1	1	1	0	2	0	1	0	0	0	0	2	0
AGTRAP	110	121	105	144	76	131	89	186	120	169	84	158	171	111	106	130	102	94	119	172	73	214	216	122	131	161	135	110	145	113	111	93	141	116	86	63	177	101	129	102
AGXT	0	0	0	0	0	0	0	0	0	1	0	3	1	0	0	0	0	0	1	0	0	0	0	0	0	0	0	0	0	1	2	1	0	0	0	0	0	1	0	0
AGXT2	0	0	0	0	0	0	0	0	1	0	0	1	0	1	0	0	0	0	0	0	0	0	0	0	1	0	0	1	0	0	3	1	0	0	0	0	0	0	0	0
AHCTF1	1792	2182	2227	2309	1983	1809	1246	2442	1752	2092	2040	2214	1680	1884	2185	1385	1641	2055	2289	2123	939	2073	2351	2483	1594	1554	1815	1711	2221	2000	1727	1673	1628	1475	1806	1260	1697	1832	2044	1859
AHCTF1P1	559	608	713	753	572	551	394	719	530	611	600	692	554	569	652	419	470	550	627	615	324	630	736	749	515	453	506	542	652	575	525	485	487	396	524	373	454	542	639	539
AHCY	870	842	843	965	762	830	549	807	758	762	774	780	870	761	864	713	628	805	864	972	445	784	1009	804	625	770	867	679	840	740	758	689	789	718	729	584	808	713	706	654
AHCYL1	2542	2736	2711	2598	2397	2093	1393	2349	2361	1868	2148	2543	2043	2313	2165	1959	2111	2188	2140	1968	1148	1634	2262	2083	2171	1707	2277	2115	2682	2726	2212	2372	1785	1802	2488	1719	1990	2584	2754	2468
AHCYL2	1438	1670	1651	2007	1606	1393	1070	1532	1549	1832	1708	1549	1382	1389	1572	1111	924	1410	1613	1370	681	1560	1636	1647	1123	1469	1460	1344	1974	1467	1374	1426	1219	1183	1184	1008	1179	1276	1227	1371
AHCYP2	0	2	0	0	0	1	0	0	3	0	2	1	0	0	0	1	0	0	0	2	1	0	1	0	3	0	0	2	0	1	1	0	0	0	0	0	1	0	0	0
AHCYP3	0	0	0	0	0	0	0	0	1	1	0	0	0	1	0	0	0	1	0	0	0	0	0	0	0	0	0	0	0	0	0	0	0	0	0	0	0	0	0	0
AHCYP4	0	0	1	0	0	0	0	0	0	0	0	1	0	2	0	0	0	0	1	0	0	0	0	0	0	1	0	0	0	0	0	1	0	0	0	0	1	0	1	0
AHCYP5	2	0	0	0	0	1	0	0	0	0	0	0	0	0	0	0	0	0	0	0	0	0	0	0	0	0	0	0	0	0	0	0	1	1	0	0	0	0	0	0
AHCYP7	0	0	1	0	0	0	0	0	0	0	0	0	0	0	1	0	0	0	0	1	0	1	1	0	0	0	0	0	0	0	0	0	0	0	1	0	0	2	0	1
AHCYP8	0	0	0	0	0	0	0	0	0	0	0	0	0	0	0	0	0	0	0	0	0	0	0	0	0	0	0	0	0	0	0	0	0	0	0	0	0	0	0	0
AHDC1	1093	1194	1169	959	1059	1052	1488	1315	1612	795	1093	1489	1037	1572	1186	880	697	607	1165	1223	483	834	1405	1234	1384	1252	960	1228	1704	1531	1732	1290	921	1480	821	1466	1760	1237	1117	1103
AHI1	542	771	570	739	539	836	380	766	608	788	629	810	782	713	702	682	532	601	752	846	361	965	840	705	545	640	646	603	982	729	631	689	588	741	511	472	650	741	778	633
AHNAK	89201	75158	84891	80868	64790	91951	59779	75199	70599	70187	69758	94429	85829	95044	82633	70992	59031	71987	69642	67070	39338	79132	91751	76311	94462	73969	80037	82048	89295	94760	72387	86145	70474	87700	70488	61449	84933	88649	93206	76033
AHR	542	721	565	686	328	843	319	612	527	856	623	682	535	752	459	541	510	468	462	673	364	568	600	483	632	489	455	568	653	827	436	598	255	902	492	293	573	617	710	549
AHRR	6	1	5	2	5	12	8	8	9	8	11	15	6	8	17	5	11	8	16	0	5	9	12	3	7	7	15	13	10	12	17	14	9	12	8	6	13	14	8	1
AHSA1	1488	1499	1482	1832	1408	1534	866	1574	1337	1647	1562	1446	1510	1210	1239	1168	1042	1475	1392	1780	767	1278	1492	1470	975	1187	1043	1288	1502	1069	1307	1143	1303	1300	1060	1079	1544	1181	1408	1245
AHSA2P	1485	1341	1487	1793	1380	1479	769	1465	1309	1556	1355	1607	1369	1431	1480	1154	1128	1246	1521	1515	717	1690	1711	1142	1159	1202	1177	1388	1646	1534	1273	1595	1104	1429	1049	1153	1531	1226	1440	1106
AHSG	0	0	1	0	0	0	0	0	0	0	0	0	0	0	0	0	0	0	0	0	0	0	0	0	0	0	0	0	0	0	0	0	0	3	0	0	0	1	0	0
AHSP	2	0	0	0	1	1	3	0	7	0	0	6	0	1	1	1	1	4	2	1	1	4	0	1	0	2	2	1	1	10	1	0	1	2	1	1	0	4	0	0
AICDA	1	1	6	5	3	6	1	2	1	2	2	3	3	2	2	0	0	0	2	2	3	1	0	1	0	0	4	3	1	2	0	3	2	0	1	4	1	3	5	5
AIDA	238	233	272	292	177	335	149	277	230	290	306	305	290	184	203	196	180	191	177	269	154	230	289	286	223	207	194	178	254	261	260	204	200	183	205	179	253	216	274	248
AIDAP1	32	39	30	30	22	33	16	34	25	22	30	33	29	20	24	20	23	30	21	25	18	20	28	18	23	36	33	30	29	30	34	27	27	19	23	19	28	35	20	29
AIDAP2	19	23	32	23	29	34	17	24	18	25	25	30	17	21	17	21	24	30	20	30	12	39	19	23	26	17	22	19	38	20	19	10	20	25	18	18	28	18	26	13
AIDAP3	0	0	0	0	0	0	1	0	0	0	0	0	0	0	0	0	0	0	0	1	0	0	0	0	0	0	0	0	0	0	0	0	0	0	0	0	0	0	0	0
AIF1	45	31	48	51	36	68	26	37	34	48	34	46	41	48	41	60	41	37	28	48	27	43	47	31	47	40	46	56	32	48	24	30	34	25	48	16	26	49	33	25
AIF1L	487	354	491	586	317	529	494	434	658	731	514	421	343	512	439	406	442	625	423	563	202	546	476	383	399	367	412	529	599	685	535	480	393	420	458	347	493	430	607	455
AIFM1	814	1161	1112	1381	1012	926	703	1106	1348	1535	1061	1084	1036	856	986	866	736	932	1164	1177	569	899	1156	1087	695	787	881	834	1043	735	880	677	980	857	908	622	792	1010	1034	785
AIFM1P1	1	1	0	0	2	1	0	1	0	1	1	1	0	0	3	3	0	1	0	0	0	1	1	2	0	0	1	1	1	0	1	0	0	0	1	0	1	1	0	0
AIFM2	179	264	343	224	213	260	218	282	181	187	221	350	262	299	262	234	212	199	255	205	120	203	344	223	473	230	174	182	232	282	235	276	263	313	230	213	333	249	211	216
AIFM3	14	11	5	11	12	12	8	6	8	11	8	5	12	16	2	11	7	13	6	10	5	8	10	4	10	7	4	6	12	1	5	9	10	11	5	7	7	7	10	4
AIG1	624	584	736	1010	596	602	413	780	664	880	766	893	633	585	608	548	602	675	768	635	485	701	829	642	430	573	596	588	660	500	502	345	902	559	563	391	529	563	672	437
AIG1P1	0	0	0	0	0	0	0	0	0	0	0	0	0	0	0	0	0	1	0	0	0	0	1	0	0	0	0	0	0	1	0	1	0	0	0	0	1	1	1	0
AIM2	5	11	10	5	7	1	9	10	5	5	10	15	4	13	3	2	6	2	4	7	3	10	6	7	3	7	14	5	11	16	5	2	3	8	8	9	9	13	7	6
AIMP1	870	1057	1123	1263	961	921	505	1177	906	1229	1042	1025	1048	875	1058	884	883	1013	1120	1215	536	1192	1135	1113	781	869	884	887	1037	905	821	891	939	793	956	713	862	796	1007	836
AIMP1P1	28	25	27	17	39	18	12	25	33	35	25	30	14	18	17	19	20	33	19	45	8	29	30	26	14	16	19	23	30	35	17	14	15	15	30	16	25	28	34	26
AIMP1P2	0	2	0	0	0	0	0	0	0	0	0	0	0	2	0	0	0	0	1	0	0	0	1	0	0	0	0	0	0	0	0	0	0	0	0	1	0	0	0	0
AIMP2	1371	1798	1741	1886	1658	1400	856	1410	1704	1898	1347	1488	1304	1357	1328	1148	1240	1520	1543	1636	784	1394	1578	1371	1108	1054	1516	1143	1349	1129	1276	1037	1264	974	1500	893	1062	1059	1758	1352
AIP	345	309	336	374	290	333	217	285	271	370	381	356	311	327	320	294	235	311	246	388	188	285	368	281	230	244	229	288	339	301	261	260	312	305	239	211	293	330	321	283
AIPL1	0	1	0	0	0	0	1	0	0	0	0	0	0	0	0	0	0	0	0	0	0	1	1	0	0	0	1	0	0	0	0	0	1	0	0	0	1	0	0	0
AIRE	0	2	1	0	0	2	2	0	1	1	2	0	1	1	2	1	1	1	2	0	0	1	0	0	0	1	1	0	2	1	0	1	0	2	1	0	1	0	7	0
AIRN	1	0	0	0	0	0	1	1	1	0	0	1	2	0	0	0	0	0	0	0	0	0	0	1	1	1	0	0	0	0	0	0	0	1	0	1	0	0	0	0
AJAP1	62	72	80	57	53	63	54	51	64	43	61	104	43	60	60	79	105	51	65	63	29	70	42	104	29	77	58	81	83	108	55	55	25	40	57	29	57	83	70	55
AJM1	57	83	76	89	51	82	66	36	108	103	86	77	63	74	42	62	71	44	71	107	43	48	107	78	36	79	71	51	52	69	75	51	58	64	38	54	72	53	58	63
AJUBA	49	74	78	54	40	63	35	39	52	82	54	54	27	49	31	47	49	40	31	41	35	38	40	43	38	54	40	35	61	82	45	68	33	96	37	31	46	53	33	35
AK1	1251	1220	1285	1308	912	1274	916	1095	1146	914	969	1083	1049	986	1127	1007	1039	1105	1008	1028	665	705	1177	877	733	875	1015	1160	1012	957	1183	573	828	1056	1146	1017	916	1032	1239	1181
AK2	1689	1952	1909	2120	1653	1583	1171	1821	1797	2180	1959	2130	1545	1659	1586	1544	1456	1833	1805	1895	793	1948	2112	1735	1495	1403	1572	1581	1797	1631	1407	1536	1764	1565	1408	1101	1748	1808	1651	1476
AK2P2	17	14	7	1	20	10	6	16	13	18	6	20	14	19	9	7	21	14	26	10	8	14	21	17	10	5	11	14	11	6	11	14	9	7	8	12	17	15	8	10
AK3	5759	4811	8534	9188	5102	4848	2796	8000	8025	10215	8496	8508	5295	3942	5685	4522	5645	8554	4012	7779	3397	6516	7178	4705	3132	5584	5716	4071	6662	6086	4450	3110	6729	4038	7265	4267	6887	4331	4327	7517
AK3P2	9	7	22	16	10	10	15	20	18	15	14	14	6	9	11	10	12	18	6	11	3	21	9	7	9	15	16	13	15	11	7	9	16	12	16	10	10	14	7	14
AK3P3	32	45	46	41	29	46	22	43	40	38	36	33	35	32	27	33	19	27	51	40	18	32	60	46	19	17	38	56	45	35	23	39	15	31	29	28	28	42	21	29
AK3P4	0	0	0	0	0	0	0	0	0	0	0	0	0	0	0	1	0	0	0	0	0	0	0	0	0	0	0	0	0	0	0	0	0	0	0	0	0	0	0	0
AK3P5	0	0	0	0	0	0	0	0	0	0	0	0	0	0	0	0	0	0	0	0	0	1	1	2	0	1	0	0	3	1	0	0	0	0	0	0	0	0	0	0
AK4	100	135	115	97	52	139	57	76	78	105	101	121	102	178	83	78	64	61	55	98	120	82	127	55	189	94	96	70	134	173	58	85	69	133	43	78	83	123	143	105
AK4P1	11	26	25	13	9	15	12	14	15	18	12	16	15	23	19	18	10	9	12	19	9	19	16	15	20	12	12	19	19	23	16	15	11	23	8	11	27	18	17	15
AK4P2	3	0	0	0	0	1	0	0	0	0	0	2	2	1	0	0	1	0	0	1	0	1	0	1	0	0	1	0	0	0	1	1	1	0	0	1	0	0	0	0
AK4P3	1	2	0	2	0	1	4	1	1	0	1	1	1	0	1	2	1	1	0	1	3	2	2	1	1	0	1	3	0	1	1	1	2	2	1	2	0	0	0	1
AK4P4	5	14	8	5	9	7	5	12	2	14	10	22	3	9	13	10	4	5	12	6	7	10	12	9	10	7	9	10	8	9	6	13	7	5	4	2	10	5	10	12
AK4P5	0	0	0	0	0	0	0	0	0	0	0	0	0	0	0	0	0	0	0	0	0	0	0	1	0	0	0	0	0	0	0	0	0	0	0	0	0	0	0	0
AK4P6	1	0	0	1	0	0	0	0	0	0	0	0	0	0	0	0	0	0	0	0	0	0	0	0	0	0	0	0	0	0	0	0	0	0	0	0	0	0	0	0
AK5	16	13	8	6	0	22	5	8	3	16	12	7	4	21	3	16	5	9	10	8	1	5	13	7	3	7	6	5	9	48	9	13	8	14	7	6	9	12	30	11
AK6	288	321	305	334	281	253	152	349	259	350	280	292	284	237	272	262	221	255	332	384	149	336	344	325	219	202	215	231	283	209	236	231	263	159	270	177	279	235	298	244
AK6P1	2	0	3	1	2	1	0	2	2	4	1	1	0	2	3	4	0	2	1	1	1	0	2	2	1	1	3	1	2	3	2	1	0	2	0	0	1	6	2	4
AK6P2	3	4	6	0	4	5	2	4	1	5	0	4	5	2	2	4	1	8	3	5	4	2	7	2	1	3	4	4	1	1	3	2	2	0	2	1	3	3	4	4
AK7	5	4	7	7	2	8	4	9	4	2	5	14	5	5	9	7	3	11	3	1	7	2	5	2	4	2	8	6	2	3	3	11	4	5	6	5	1	6	5	2
AK8	1	6	6	5	0	2	5	3	2	3	4	4	3	5	2	3	7	4	2	7	7	3	6	3	4	3	0	5	10	6	4	4	2	14	4	6	0	3	3	1
AK9	255	339	278	332	251	250	124	312	281	366	317	357	220	223	260	279	236	270	265	411	126	265	345	291	169	192	208	282	296	287	278	257	163	223	244	174	283	259	263	284
AKAIN1	0	1	0	2	0	0	0	0	0	0	0	3	0	0	0	0	0	0	0	0	0	1	0	0	2	1	0	0	0	0	1	1	0	0	0	1	0	0	2	0
AKAP1	5588	4464	6705	6209	5171	4709	4149	4895	5117	8627	6265	6162	6658	5036	5814	3845	3663	5806	6140	4622	2471	4100	7787	6070	3464	4270	4764	4925	4175	4382	4990	3157	6413	3846	4012	3547	5532	3665	5445	4662
AKAP10	519	578	578	712	449	569	373	526	640	676	544	590	599	547	621	537	466	568	618	597	285	576	656	586	541	472	566	525	629	542	506	553	476	543	480	359	536	530	591	523
AKAP11	1530	1751	1723	1590	1141	1455	821	1595	1293	1963	1663	1887	1508	1614	1678	1205	1289	1210	1648	1546	807	1676	1822	1648	1420	1348	1370	1570	2073	1896	1551	1704	1321	1443	1456	1194	1327	1561	1698	1421
AKAP12	1272	1497	1571	1817	975	2344	835	1186	1057	1622	1316	1695	1343	1753	1167	1609	1135	1041	1276	978	849	1509	1470	970	2810	1445	1196	1398	1613	1835	1138	1234	710	1497	1194	1118	1569	1523	1690	1493
AKAP13	7487	6494	8883	9934	5462	6550	6398	6766	6635	6378	7290	7513	8409	6620	7354	5724	4589	8527	7152	6591	3956	7280	7469	7466	6533	8400	7547	7206	8117	6781	6438	7749	7390	6902	8654	5261	6004	6462	8291	7245
AKAP14	2	1	1	0	0	1	0	0	0	0	0	0	2	1	2	0	1	0	0	0	1	1	0	0	2	0	3	0	2	1	3	0	1	0	1	0	3	0	0	1
AKAP17A	560	575	531	648	467	538	469	498	596	544	511	582	490	595	582	432	342	516	494	471	296	516	501	542	515	519	550	491	635	606	469	475	464	548	482	328	522	504	518	519
AKAP17BP	1	0	0	2	0	0	1	1	1	0	1	2	0	1	1	0	0	1	0	0	0	0	2	1	2	0	1	1	0	0	0	0	0	0	0	0	0	0	0	0
AKAP3	48	26	22	38	13	23	28	23	8	44	24	68	40	35	20	15	25	21	23	18	8	31	22	29	27	26	27	14	25	24	30	18	36	22	19	10	49	19	25	14
AKAP4	2	0	0	1	0	0	0	0	0	0	0	1	0	0	0	0	0	1	0	0	0	0	0	1	0	1	1	0	0	0	0	0	0	0	0	0	0	0	0	0
AKAP5	15	52	34	26	17	28	17	41	18	44	26	41	19	23	19	37	20	19	36	28	15	34	35	39	20	19	21	25	31	39	28	25	26	30	21	19	21	40	22	23
AKAP6	10531	9076	9826	11798	9725	8740	5967	10361	6624	8713	8950	8542	10208	8259	10497	7990	5314	8618	9448	11059	4893	8526	10176	11678	7818	8951	8826	8089	8948	8550	8786	8577	9703	7016	8688	6320	8394	8345	8779	8897
AKAP7	348	467	412	424	419	204	243	349	207	333	308	242	266	346	290	317	279	313	366	306	143	339	237	342	208	234	294	264	252	349	174	158	276	175	310	161	182	203	350	219
AKAP8	717	826	849	761	695	732	555	797	820	754	735	983	703	801	793	623	602	700	883	785	372	790	1050	869	663	601	723	671	771	925	725	800	646	764	801	572	866	754	885	672
AKAP8L	999	1219	1109	1233	1010	891	843	1049	1235	1000	1133	1117	1024	1191	1244	915	852	956	1090	1101	535	1176	1216	1112	965	999	919	854	1222	1089	1030	1076	850	1087	977	888	1209	878	1148	979
AKAP8P1	0	0	0	0	0	0	0	0	0	0	0	0	0	1	0	0	1	0	0	0	0	0	0	0	0	0	0	0	0	0	0	0	0	1	0	0	0	0	0	0
AKAP9	12963	12187	12817	13561	10110	8968	6462	11180	9655	10159	11307	11023	9879	10248	11431	8835	9487	12625	10829	10523	5827	10942	11852	13204	7450	8570	12229	10253	10579	9498	9275	9279	9827	7709	11646	7449	9474	9533	11296	10588
AKIP1	259	281	286	334	293	237	187	313	264	301	262	254	221	250	291	238	201	265	284	330	122	288	308	338	179	212	211	211	288	232	192	303	247	231	289	187	231	201	276	265
AKIRIN1	674	953	902	983	799	718	491	887	760	760	756	890	820	673	792	614	660	558	954	884	433	798	776	846	611	625	649	709	802	705	636	583	666	589	518	482	754	738	776	622
AKIRIN1P1	11	9	13	7	5	10	1	6	2	7	4	5	14	6	6	5	6	8	8	2	4	9	7	13	1	2	14	9	5	6	5	11	4	8	15	6	9	14	9	11
AKIRIN1P2	0	1	4	2	2	0	0	0	3	1	0	1	3	0	1	0	0	1	0	0	3	0	1	1	0	1	1	1	1	1	1	0	0	0	1	1	0	1	0	1
AKIRIN2	752	772	563	847	703	834	482	707	720	705	522	788	852	668	673	682	472	656	765	743	363	628	772	774	624	861	767	686	792	601	620	730	684	618	589	523	707	661	575	547
AKIRIN2P1	1	0	0	2	0	1	1	0	0	0	0	1	1	2	0	2	1	2	0	3	0	0	1	1	2	2	0	3	0	0	0	2	0	1	1	3	0	4	0	0
AKNA	231	242	221	218	159	246	344	168	249	244	238	340	185	328	191	261	147	188	215	234	122	225	241	154	411	241	178	180	283	351	206	188	145	334	221	142	247	253	303	178
AKR1A1	494	427	388	438	385	407	234	342	389	441	366	465	455	400	355	337	281	341	356	364	212	562	442	429	434	334	394	326	534	359	393	336	366	317	349	320	364	366	364	309
AKR1B1	2810	3083	2999	3367	2192	2568	1567	2654	2640	3365	2769	2500	3081	2223	3099	2210	1851	2289	2591	2787	1533	2691	2792	2634	2064	2543	2582	2317	2775	2336	2320	1924	2353	2582	2621	1877	2289	2358	2705	2308
AKR1B10	18	48	37	59	27	58	30	28	21	61	38	32	106	22	61	29	16	49	38	32	13	49	28	45	29	33	43	38	48	50	22	19	60	52	27	20	23	26	20	59
AKR1B10P1	0	0	4	3	0	2	3	1	1	1	1	2	4	0	0	2	0	0	1	0	1	2	1	1	2	2	0	1	2	7	0	0	2	2	0	1	2	0	0	6
AKR1B10P2	0	0	0	0	0	1	0	0	0	0	0	0	1	0	0	0	0	0	0	0	0	0	0	0	0	0	0	0	0	0	0	0	0	0	0	0	0	0	0	1
AKR1B15	47	114	162	182	52	100	98	63	20	35	41	163	98	56	101	64	37	53	65	87	38	54	43	37	72	94	45	76	113	150	77	36	139	118	127	104	150	69	114	162
AKR1B1P1	22	7	13	13	13	12	9	17	8	7	10	14	13	11	11	11	10	10	11	7	9	15	12	12	2	15	18	13	9	8	7	14	10	6	9	12	11	14	14	8
AKR1B1P2	29	23	35	15	21	20	22	26	15	16	18	25	15	21	19	14	23	23	15	19	22	19	23	17	18	30	19	28	25	23	26	10	21	22	19	21	17	32	16	20
AKR1B1P3	40	21	16	23	13	24	16	22	21	20	21	25	23	18	27	20	18	34	14	12	9	18	35	16	29	23	40	18	16	25	22	27	27	36	35	17	26	28	29	19
AKR1B1P4	0	0	0	0	0	0	0	0	0	0	1	0	0	0	0	0	0	0	0	0	0	0	0	0	0	0	0	0	0	0	0	0	0	0	0	0	0	0	0	0
AKR1B1P6	0	0	0	0	0	0	1	0	0	0	0	0	0	0	0	0	0	0	0	0	0	0	0	0	0	0	0	0	0	0	0	0	0	0	0	0	0	0	0	0
AKR1B1P7	18	20	22	26	13	11	9	18	12	22	9	11	19	17	15	12	8	21	22	22	15	6	25	12	18	18	11	18	14	9	16	4	20	22	15	20	14	12	11	14
AKR1B1P8	0	0	0	0	0	0	0	0	0	0	0	0	0	0	0	0	0	0	0	0	0	0	0	0	0	0	0	0	0	0	0	0	0	0	0	0	0	0	0	0
AKR1C1	435	394	731	643	740	903	395	312	471	906	346	942	939	447	395	343	395	395	534	343	437	481	510	370	865	626	349	559	585	642	275	180	1175	522	261	295	437	573	366	580
AKR1C2	846	888	1130	1171	1283	1318	757	379	771	1264	729	1362	1736	613	446	586	612	738	723	673	511	831	1037	786	1013	980	343	853	1187	993	444	472	1938	743	436	705	772	718	733	1274
AKR1C3	346	369	520	933	667	581	314	139	437	652	373	545	933	257	185	285	311	354	364	315	254	341	405	440	354	469	164	409	579	497	165	201	1077	346	189	273	348	363	257	472
AKR1C4	1	0	0	0	0	0	0	0	0	0	0	0	0	0	0	1	0	0	0	0	1	0	0	0	1	0	0	0	0	1	0	1	0	1	0	0	0	0	1	3
AKR1C5P	0	1	1	4	0	2	2	0	0	2	0	4	0	3	1	0	0	0	0	1	1	2	0	0	2	0	0	1	1	3	3	0	0	5	0	1	4	1	3	2
AKR1C6P	0	0	0	1	0	0	0	1	0	0	0	0	0	0	0	0	0	1	0	0	0	0	0	0	0	1	0	0	0	2	0	0	1	0	0	0	0	1	0	0
AKR1C7P	8	0	1	3	0	2	1	5	0	1	1	3	2	1	1	3	0	0	3	2	2	1	3	1	0	0	5	1	0	1	3	3	1	4	1	3	2	2	2	0
AKR1C8P	2	0	3	0	2	1	1	5	3	2	1	14	5	2	3	4	1	1	2	4	5	0	2	3	3	4	2	2	1	3	4	5	3	5	3	1	5	2	3	6
AKR1D1	3	0	0	0	0	1	0	0	1	0	0	1	0	0	0	0	0	0	0	0	0	1	0	1	0	0	0	0	0	1	1	2	0	4	2	0	0	0	0	0
AKR1D1P1	2	0	0	3	0	0	0	0	0	1	0	0	0	1	0	1	0	0	2	0	1	0	0	0	0	0	0	2	0	1	0	0	0	1	0	0	0	0	0	0
AKR1E2	101	64	134	77	56	129	51	107	75	84	101	118	83	70	68	82	70	60	74	83	59	69	82	67	63	60	74	75	87	92	94	89	90	75	58	61	71	76	63	93
AKR7A2	691	772	767	793	725	607	363	648	629	866	740	674	706	529	670	530	420	682	673	693	388	716	830	719	533	628	713	627	736	628	627	517	683	543	538	481	540	581	588	634
AKR7A2P1	3	3	5	9	5	2	4	6	7	6	3	3	3	2	5	1	3	4	3	0	5	2	4	4	3	8	5	2	6	2	1	5	2	0	3	2	1	4	4	7
AKR7A3	10	14	17	9	7	14	8	11	11	15	17	21	8	21	15	16	13	7	10	8	3	13	21	13	16	11	16	21	4	21	16	6	13	16	11	16	18	14	15	17
AKR7L	2	5	8	5	13	5	4	8	7	7	5	14	5	6	6	13	9	4	8	15	0	11	10	8	12	4	7	4	9	6	9	12	5	13	6	10	9	4	12	6
AKT1	1266	1655	1489	1659	1347	1636	1073	1482	1606	1928	1627	1504	1693	1495	1430	1098	990	1333	1506	1625	778	1457	1986	1599	1355	1184	1402	1295	1327	1351	1189	1080	1209	1291	1192	935	1621	1070	1473	1294
AKT1S1	702	821	830	858	501	690	536	603	744	542	606	750	682	750	791	680	479	673	683	820	338	540	736	677	550	722	704	572	718	689	768	721	598	767	664	734	827	471	772	676
AKT2	3798	3766	3659	4328	3045	3738	2363	3655	4097	3839	3781	3820	3420	3256	3914	2942	2559	3663	3716	2956	1791	3270	4479	3551	3479	3063	3707	3042	3761	3149	3726	3001	2842	3599	3330	2545	3638	2915	3246	3000
AKT3	1064	1615	1261	1229	696	1464	605	1228	1144	1588	1246	1333	989	1228	1026	993	1199	993	924	1268	614	1084	1116	1125	1044	796	1049	993	1487	1610	796	1147	742	1160	1035	705	1150	1246	1444	1133
AKTIP	2114	2351	2112	2526	2001	1748	1010	2376	1582	1995	2031	1890	1709	1773	1919	1807	1395	1989	2240	2155	912	1981	2082	2036	1439	1441	1854	1741	2028	1843	1845	1593	1446	1426	1975	1494	1445	1845	2083	1737
ALAD	539	466	455	644	439	316	315	454	504	432	488	558	477	464	553	394	365	304	377	567	248	464	445	484	485	449	414	425	482	484	451	441	438	440	355	428	475	419	548	512
ALAS1	1336	1903	1944	2715	1792	1956	1347	1937	1695	4049	2072	1814	1654	1445	1455	1437	1013	1600	2064	2046	920	1777	2618	1752	975	1546	1316	1684	1546	1349	1858	1115	1762	1161	1088	1065	1149	1353	1656	1464
ALAS2	27	47	3	23	84	16	156	25	314	59	24	26	27	86	14	90	26	59	91	84	24	19	94	8	4	84	66	25	80	506	125	7	20	41	49	19	4	190	44	19
ALB	2	5	1	3	3	2	1	3	3	1	3	0	1	3	2	0	0	4	1	0	1	5	2	1	2	1	8	2	1	1	4	1	0	2	0	0	0	3	1	3
ALCAM	84	124	134	127	68	195	46	126	59	131	111	105	85	117	75	118	60	80	102	95	87	83	96	72	158	89	81	92	110	193	73	92	37	118	90	57	91	92	125	92
ALDH16A1	142	201	207	143	156	153	131	110	133	171	175	194	151	142	151	151	115	115	127	171	92	170	201	141	141	165	174	147	131	193	133	162	135	177	117	98	202	131	125	139
ALDH18A1	170	154	188	164	138	220	114	172	135	224	204	278	213	178	157	163	116	138	173	139	127	163	198	157	137	211	138	210	242	167	149	128	185	232	133	105	208	159	216	160
ALDH1A1	1886	2612	2756	2609	1938	2017	1304	2538	1792	1822	2644	2208	2875	1924	2383	1440	1396	2476	2191	2505	1419	2163	3295	3396	1500	1747	1483	1881	1506	1233	1207	1582	3170	2309	1175	1263	2036	2007	2423	1996
ALDH1A2	359	287	456	439	233	336	260	261	344	524	335	238	239	220	212	385	356	438	304	301	153	392	237	211	209	249	238	301	505	323	249	320	295	270	356	253	336	208	401	331
ALDH1A3	332	289	414	540	266	586	196	253	199	431	308	453	366	390	226	310	289	340	368	291	204	329	280	266	190	468	224	467	260	312	323	298	307	283	305	315	348	389	412	312
ALDH1B1	916	1369	809	1347	967	1071	505	1116	944	1655	1330	1276	1528	864	898	898	1245	790	1049	1470	437	1349	1196	1028	757	889	1024	1043	1416	933	956	611	1655	1322	517	779	1097	874	1102	838
ALDH1L1	2663	2467	2379	2306	2266	1698	2054	2394	2808	2214	2383	3241	3737	2390	2350	2273	1621	2495	1808	2582	1288	3047	2984	1833	2613	1765	2301	2241	3143	2000	2057	2198	2686	2051	1877	2100	1906	2098	2269	2059
ALDH1L2	176	145	181	166	78	190	103	128	140	155	155	203	95	224	124	108	118	106	139	140	85	152	155	105	182	157	181	124	162	244	168	137	99	222	170	148	159	179	209	179
ALDH2	1577	1815	1772	1852	1906	1620	1383	1960	1569	2315	2207	2168	1900	1612	1864	1800	1157	1688	1464	1938	998	1969	2630	1746	1165	1604	1632	1628	2799	1753	1388	1991	1810	1536	1245	1481	1427	1617	1477	1644
ALDH3A1	8	4	5	5	5	6	6	11	40	4	8	18	6	4	5	9	19	5	2	0	10	13	5	1	3	17	4	12	16	9	5	14	5	16	9	4	4	6	1	6
ALDH3A2	2138	2179	2654	3234	2195	2430	1533	2210	2102	2941	2272	2533	3013	1774	2135	1855	1822	2183	2546	2133	1391	2806	2515	2822	1946	2185	1895	1967	2653	1918	2138	1814	3002	2092	1668	1840	2121	2019	2046	2114
ALDH3B1	37	42	24	54	39	58	38	34	52	78	33	69	85	63	41	49	27	32	37	49	24	34	57	27	44	42	47	42	47	63	35	35	43	48	24	34	45	38	55	39
ALDH3B2	0	8	0	0	1	0	0	4	5	0	0	0	1	9	0	9	0	1	0	0	41	0	0	0	1	0	2	21	0	0	0	17	0	60	0	2	1	0	0	0
ALDH4A1	646	856	996	1004	605	825	563	824	888	867	886	878	1102	642	839	746	459	661	821	864	435	892	1361	873	742	792	763	754	688	646	752	546	1039	996	477	519	764	791	758	485
ALDH5A1	2830	3018	3334	4700	2681	2760	2000	3013	2946	3965	2602	2824	1976	2305	2681	2026	1970	2230	3418	2591	1902	1688	2252	3627	1341	2495	2285	2223	3187	3017	2159	1610	2883	2213	1975	1745	1876	2974	2569	2083
ALDH6A1	1706	2130	1921	2217	1580	2141	1271	2696	2315	2928	2508	2960	3680	1870	3037	1739	1160	1492	2350	2423	1306	3066	4023	2491	1812	1536	1478	1814	2343	1677	1888	1126	3758	2538	740	1504	1643	1887	1464	1771
ALDH7A1	340	421	360	428	308	410	251	476	421	549	470	359	399	325	439	276	286	336	391	392	224	430	512	527	238	309	274	266	434	420	323	269	461	433	205	222	309	350	322	369
ALDH7A1P1	58	59	50	66	45	53	33	78	51	94	57	58	60	41	70	51	34	44	45	48	40	36	64	51	44	39	29	45	73	55	41	27	58	59	35	31	40	48	38	53
ALDH7A1P2	0	0	0	0	0	0	0	0	0	0	0	0	0	0	0	0	0	0	0	0	0	0	0	0	0	0	0	0	0	0	0	0	0	0	0	0	0	0	0	0
ALDH7A1P3	0	0	0	0	0	0	0	1	0	0	0	0	0	0	0	0	0	0	0	0	0	0	0	0	0	0	0	0	0	0	0	0	0	0	0	0	0	0	1	0
ALDH7A1P4	1	1	2	0	0	0	0	0	0	0	0	0	1	1	0	0	0	0	0	1	0	0	1	0	0	0	0	0	0	0	0	0	0	0	0	0	0	0	0	0
ALDH8A1	53	95	107	42	21	50	15	42	11	48	50	34	31	50	62	23	16	36	70	27	19	28	74	57	66	63	55	52	58	37	52	61	33	79	54	74	80	81	40	26
ALDH9A1	2136	1683	2260	1880	1351	1354	826	1683	1590	1594	1545	1400	1548	1559	1856	1408	1212	1325	1326	1286	1069	1593	1481	1643	1490	1097	1437	1245	1632	1435	808	1151	1349	1375	1559	1241	1600	1436	1682	1596
ALDOA	180122	160832	142406	155480	142839	96699	93957	127062	172278	91707	111225	129944	115086	123333	131013	119528	128459	126067	108967	171313	62738	96485	122074	96797	107606	96216	107581	134287	149616	113810	121658	125438	88411	98444	193797	95485	106974	143772	123194	127693
ALDOAP1	77	57	62	40	57	34	46	60	74	22	27	50	28	41	37	53	77	97	27	41	39	27	30	18	19	32	36	58	40	38	33	40	49	31	75	31	31	95	48	46
ALDOAP2	490	284	327	316	351	232	340	330	343	146	157	223	216	286	254	296	260	423	175	299	206	165	183	126	167	232	249	352	275	184	153	257	240	208	404	230	210	471	250	348
ALDOB	0	0	0	1	0	0	0	1	1	1	2	2	0	1	0	0	0	2	0	0	2	0	0	0	0	1	1	1	0	2	0	1	0	0	1	2	0	0	0	2
ALDOC	48	40	48	43	24	54	24	38	35	75	38	66	39	47	44	64	33	32	29	22	43	40	111	35	312	36	33	38	39	48	53	34	39	60	15	28	29	69	40	21
ALG1	143	141	174	169	108	166	93	163	153	170	124	136	159	155	139	155	88	123	183	139	84	129	173	151	132	110	117	122	148	149	111	168	123	153	160	111	144	137	151	134
ALG10	160	213	198	224	160	197	91	191	188	215	173	228	151	161	212	172	142	153	205	216	96	224	191	204	156	153	164	192	222	194	159	196	149	134	156	146	152	172	183	174
ALG10B	319	434	368	489	338	353	203	413	342	463	382	419	357	296	440	290	267	319	418	400	193	494	442	360	312	310	346	306	446	343	307	322	371	298	347	240	336	250	408	375
ALG11	381	374	385	399	283	373	290	405	381	378	401	395	392	303	461	346	288	323	390	381	177	388	435	427	322	339	327	388	387	393	345	361	353	327	362	247	331	334	360	352
ALG12	404	362	429	431	323	395	268	326	328	374	373	452	381	385	426	362	260	309	367	350	225	323	385	372	308	332	315	378	448	407	333	336	299	377	307	262	326	319	317	335
ALG13	588	604	646	620	400	677	351	644	488	724	589	716	566	599	549	516	502	532	549	580	310	635	611	569	526	549	500	542	617	702	557	626	472	576	545	477	591	550	614	495
ALG14	101	105	146	104	80	94	65	97	88	127	91	125	115	95	110	124	79	120	101	112	55	131	149	89	103	88	127	87	117	125	103	101	109	125	132	73	115	91	113	66
ALG1L	37	24	17	25	32	23	13	26	18	33	17	4	12	10	17	10	23	29	26	33	6	25	47	20	26	10	19	20	14	16	26	7	24	19	28	25	34	14	20	33
ALG1L10P	4	3	2	4	0	2	0	1	1	3	3	6	1	5	0	1	0	3	5	3	0	4	3	4	5	2	5	2	1	4	6	6	5	6	4	2	0	4	3	4
ALG1L11P	7	3	3	2	6	6	4	4	4	7	3	5	2	3	1	1	1	2	5	7	3	9	12	1	7	4	1	2	2	5	6	1	6	5	2	2	4	4	4	3
ALG1L12P	0	2	2	1	3	0	1	2	0	2	0	2	1	2	0	1	0	3	6	2	0	6	4	1	2	2	1	1	0	1	1	0	3	0	2	0	1	2	1	0
ALG1L13P	3	3	0	1	0	5	4	3	4	1	2	4	2	1	1	4	2	0	4	3	1	5	5	1	1	2	15	0	2	2	4	2	0	1	3	1	2	2	1	5
ALG1L14P	0	0	0	0	0	0	0	0	0	0	0	1	1	0	1	0	0	0	0	0	0	0	0	0	0	0	0	0	0	0	0	0	0	0	0	0	0	0	0	0
ALG1L15P	2	7	6	9	4	7	4	6	6	7	3	3	7	7	4	5	6	10	5	6	3	5	7	0	2	2	4	4	2	7	5	6	8	11	13	6	7	1	6	3
ALG1L2	2	3	1	1	0	9	0	1	4	0	1	6	0	1	3	2	4	0	1	4	0	3	2	6	5	4	1	4	3	1	1	1	1	4	0	3	7	0	3	3
ALG1L3P	0	0	0	2	0	2	0	0	0	0	0	2	0	0	0	0	0	0	0	0	0	0	0	0	0	0	0	0	0	1	1	0	0	1	0	1	0	0	0	1
ALG1L5P	0	0	0	0	0	0	0	1	0	0	0	0	0	0	0	0	0	0	0	1	0	0	0	0	0	0	0	1	0	0	0	1	1	0	0	0	1	0	0	0
ALG1L6P	0	0	0	1	1	1	2	1	1	0	0	1	1	0	0	0	0	0	1	0	0	1	0	1	0	0	2	0	0	0	1	1	1	0	1	0	0	0	1	0
ALG1L7P	0	0	0	0	0	0	0	0	0	0	0	1	0	0	1	0	0	0	0	0	0	0	0	0	0	0	0	1	0	0	0	0	0	0	0	0	0	0	1	0
ALG1L8P	0	1	0	0	0	0	0	0	1	0	0	0	0	0	0	0	0	0	0	0	0	0	0	0	0	0	0	0	0	0	0	0	0	0	0	0	0	0	0	0
ALG1L9P	2	3	4	1	3	0	2	2	0	1	4	8	0	3	4	3	3	3	4	3	2	4	2	0	0	3	1	0	2	1	3	1	8	1	3	0	1	1	2	6
ALG2	247	377	348	313	261	267	194	331	278	337	330	322	292	295	302	278	213	275	349	282	140	279	303	347	242	213	274	256	340	317	254	266	184	249	294	185	231	277	293	267
ALG3	180	205	182	188	149	167	127	162	151	182	159	190	192	189	183	132	122	165	160	193	98	188	223	218	132	159	157	152	205	186	194	158	154	181	134	153	181	144	158	158
ALG3P1	2	0	0	2	0	0	1	1	1	1	0	3	1	4	2	3	4	2	2	1	2	3	0	2	2	2	2	0	0	2	4	2	1	1	3	0	1	1	2	1
ALG5	168	226	200	188	177	167	104	220	176	248	191	185	180	176	196	162	149	158	183	217	99	218	230	208	193	128	198	152	188	176	173	152	152	143	178	129	182	154	193	176
ALG6	215	285	242	242	220	244	157	324	238	317	222	248	278	193	304	248	193	226	298	255	124	355	279	305	223	286	269	200	307	220	238	254	203	208	266	185	252	240	249	287
ALG8	171	229	219	208	179	233	129	184	184	251	177	251	206	193	207	190	129	195	216	199	108	241	205	214	157	176	198	204	243	196	201	225	199	205	196	158	185	175	203	208
ALG9	227	252	265	260	242	255	151	253	250	208	230	260	273	234	303	237	155	203	304	277	107	302	346	265	254	277	251	216	270	260	244	297	197	211	238	177	297	241	224	212
ALK	3	1	1	2	1	2	6	1	1	4	2	10	2	1	6	3	0	3	6	2	0	1	13	4	6	4	2	4	1	4	3	4	5	6	3	3	2	2	2	3
ALKAL1	0	0	0	0	0	0	0	0	0	0	0	3	2	1	0	0	0	0	0	0	0	1	0	0	1	0	0	1	1	1	0	2	0	1	0	0	0	0	0	1
ALKAL2	3	2	18	3	1	2	1	2	4	5	3	6	0	10	1	5	0	3	2	1	1	6	9	3	1	3	9	2	8	38	3	3	1	11	2	3	1	17	5	7
ALKBH1	255	291	290	333	233	242	130	216	245	265	273	253	286	218	269	228	212	210	270	297	129	214	302	263	172	225	222	239	284	262	218	216	242	219	226	153	222	224	209	226
ALKBH2	88	103	87	83	87	106	57	69	85	100	88	91	85	76	112	75	71	64	103	78	51	146	121	111	82	91	107	78	90	80	74	92	84	92	81	63	76	98	87	78
ALKBH3	505	527	564	623	467	473	302	592	473	593	471	530	539	464	526	422	360	501	559	563	209	494	656	596	431	399	476	467	483	502	454	405	414	436	505	343	482	467	561	477
ALKBH4	113	118	157	151	113	121	104	125	157	158	130	127	131	117	152	114	85	129	146	134	80	118	146	127	114	89	102	98	136	135	107	89	116	127	121	86	117	102	174	139
ALKBH5	7058	7876	8291	9631	7062	6898	4576	7116	6490	6303	7034	7323	7229	6418	7577	5662	4981	6549	6471	6948	3868	6159	7493	7451	5317	6028	6643	5977	7007	6884	6733	6408	5701	5670	6900	5514	6406	5440	7438	6481
ALKBH6	18	12	26	20	13	17	10	15	28	15	20	21	21	22	34	17	19	13	20	13	12	25	19	17	20	27	20	28	30	27	19	29	31	38	14	16	24	16	23	19
ALKBH7	983	1103	917	1184	1060	875	530	971	927	1193	932	840	931	726	886	679	648	817	600	1119	317	837	1087	782	728	726	1050	780	944	723	798	561	818	590	735	507	635	730	810	728
ALKBH8	291	374	404	466	295	367	224	449	315	535	372	407	407	370	397	333	254	326	400	437	188	413	538	474	265	303	304	303	374	303	359	285	400	292	319	258	398	301	362	283
ALLC	4	0	2	2	1	6	1	2	1	1	0	3	2	4	0	0	2	0	6	0	0	1	1	6	1	1	1	1	1	0	2	3	0	2	0	1	8	1	1	4
ALMS1	1359	1462	1618	1311	1067	1405	778	1463	1194	1624	1310	1634	1379	1450	1538	1182	1077	1159	1417	1431	656	1626	1717	1705	1376	1223	1491	1415	1830	1605	1266	1438	1117	1457	1302	1067	1281	1442	1437	1310
ALMS1P1	7	6	5	5	6	12	8	1	3	5	2	5	5	3	1	0	3	7	1	5	4	4	11	1	9	10	5	6	2	6	5	2	2	8	2	7	6	2	5	8
ALOX12	1	0	0	2	0	2	4	1	5	1	1	8	1	4	1	4	0	1	2	0	10	1	0	0	0	1	4	2	1	5	1	5	2	6	1	1	2	1	2	2
ALOX12B	1	0	0	0	0	0	0	0	0	0	0	1	0	6	0	15	0	1	0	1	37	0	1	0	1	1	4	11	0	1	0	32	0	39	1	5	0	0	0	0
ALOX12P1	25	20	16	29	16	18	14	26	13	17	22	18	20	21	20	15	13	17	21	20	7	21	27	16	13	17	23	22	37	29	23	22	12	15	14	18	16	19	16	16
ALOX12P2	1	8	4	14	3	7	9	2	6	13	1	19	6	8	3	3	2	5	4	3	3	4	3	4	10	16	2	3	6	7	12	4	18	22	1	4	8	4	13	1
ALOX15	8	2	0	1	6	1	0	0	7	2	0	2	0	3	1	1	2	2	3	1	0	2	2	3	0	3	6	1	2	3	5	1	2	4	1	0	1	0	1	0
ALOX15B	5	27	4	6	7	2	4	2	4	13	3	4	2	3	2	7	5	5	0	3	3	3	4	3	4	1	5	4	2	6	7	8	0	3	3	2	3	1	3	0
ALOX15P1	0	0	0	0	0	1	0	0	5	0	1	2	0	1	0	2	0	1	0	0	2	0	0	2	0	1	0	0	0	0	0	2	0	0	0	1	0	0	0	0
ALOX15P2	0	0	0	0	0	0	0	0	0	0	0	1	0	0	2	0	0	0	1	0	0	0	0	0	0	0	0	0	0	0	0	1	0	0	0	0	0	0	0	0
ALOX5	32	71	48	61	64	117	82	50	59	61	76	70	65	101	40	79	43	38	65	80	34	64	49	36	85	72	66	68	68	48	45	61	51	72	58	43	62	84	103	37
ALOX5AP	33	27	23	48	28	55	23	34	26	51	32	38	46	48	25	32	31	19	26	30	30	33	25	25	29	34	37	48	41	33	22	33	18	32	27	24	30	37	36	21
ALOXE3	0	0	0	0	0	0	0	0	1	0	0	1	0	5	0	15	0	0	0	0	29	0	0	0	0	0	2	9	0	0	0	24	0	33	0	6	3	0	0	2
ALPG	0	0	0	0	0	0	0	0	0	0	0	0	0	0	0	0	0	0	0	0	0	0	0	0	0	0	0	1	0	0	1	3	0	0	0	0	0	0	0	0
ALPI	0	1	0	1	0	0	0	0	0	0	0	0	0	0	0	0	1	0	0	2	0	0	0	0	0	0	0	0	0	1	3	0	0	2	2	0	0	0	1	0
ALPK1	252	271	228	177	154	232	171	216	116	303	188	300	197	237	161	220	183	204	163	176	108	227	238	159	235	148	242	207	287	274	186	207	169	264	191	143	236	295	267	210
ALPK2	6679	5795	5249	6690	7167	5045	4702	3919	5835	7288	8712	6637	5293	6120	3755	4084	3358	5397	5290	5084	1750	8771	7749	6521	3383	7477	5415	5476	6051	6346	3333	5231	5680	5117	1372	3323	6190	4138	3990	4142
ALPK3	24433	19413	22241	20969	16681	21583	18654	16142	14721	9987	18211	19851	30721	19723	21163	18774	12565	18615	20164	18296	10811	21990	20754	20093	28265	28136	21970	17177	15393	15533	23215	20698	26285	22765	16620	19028	36097	15264	15632	16477
ALPL	12	13	19	25	13	15	48	13	35	41	43	17	32	22	16	21	35	11	23	45	18	15	23	27	21	30	15	17	20	40	12	29	16	42	14	10	18	54	19	20
ALPP	0	0	0	0	0	0	0	0	0	0	0	0	0	0	0	0	0	0	0	0	0	0	0	0	0	0	0	1	0	0	0	0	0	1	0	0	0	0	0	0
ALS2	1532	1733	1799	1779	1375	1431	910	1645	1457	1496	1453	1565	1615	1418	1642	1232	1170	1547	1514	1468	775	1630	1662	1912	1294	1328	1644	1375	1614	1513	1441	1386	1416	1309	1460	1119	1426	1369	1472	1529
ALS2CL	633	571	681	750	532	645	627	617	781	1042	781	797	621	781	721	613	364	666	650	777	405	769	839	748	716	679	615	772	873	602	671	611	754	745	682	443	852	650	738	706
ALX1	2	5	1	0	0	1	3	0	4	3	0	0	0	3	3	4	7	0	1	5	5	4	1	1	0	3	0	1	2	4	2	2	0	0	3	3	0	6	3	3
ALX3	0	0	0	1	0	3	0	2	0	1	0	0	0	1	0	0	0	0	0	1	1	0	0	1	0	0	1	0	1	0	1	0	1	1	0	0	1	1	0	0
ALX4	20	19	53	14	27	30	20	10	27	25	8	23	11	6	15	23	29	26	20	21	6	19	17	21	5	37	25	14	20	6	54	14	37	42	24	40	46	17	14	18
ALYREF	453	500	431	566	415	409	278	471	341	411	369	446	444	333	461	325	303	425	417	461	240	418	469	469	396	312	398	369	374	383	391	362	413	367	387	294	490	341	399	360
AMACR	74	64	35	67	52	23	18	63	34	57	41	35	53	43	30	75	46	23	38	41	36	64	63	45	23	39	47	25	40	43	19	55	40	24	53	23	22	27	59	25
AMBN	0	0	0	0	0	0	0	0	0	0	0	1	0	0	0	0	1	1	2	1	0	0	0	1	0	1	0	0	0	0	1	0	1	0	0	0	0	0	0	1
AMBP	0	0	0	0	0	0	0	0	0	1	0	0	0	0	0	0	0	0	0	0	0	0	0	0	0	0	0	0	0	0	0	0	0	0	1	1	0	0	0	0
AMBRA1	692	879	862	884	648	683	595	675	840	722	824	812	840	788	758	612	565	698	742	649	382	724	829	714	746	680	704	792	876	747	745	750	720	819	620	524	660	722	760	687
AMD1	1637	2227	1621	2335	1452	1711	1068	2004	1446	1634	1890	1746	1892	1493	1916	1279	1512	1451	1847	2117	1006	2149	1654	1858	1247	1525	1559	1677	2038	1481	1222	1170	1439	1144	1412	1007	1416	1681	1524	1430
AMD1P1	4	5	2	7	1	3	0	0	3	2	3	4	0	1	7	4	4	3	0	2	3	3	4	1	2	4	6	5	0	1	0	4	1	2	1	0	1	3	2	3
AMD1P2	5	6	7	20	5	5	11	12	4	1	10	5	7	4	4	3	5	10	3	2	6	5	7	8	4	6	11	6	4	2	2	9	9	4	6	5	3	9	12	6
AMD1P3	46	49	48	108	39	60	32	44	39	69	54	38	52	39	45	40	50	36	49	55	39	36	51	50	20	49	35	40	41	37	39	32	32	54	39	25	34	44	41	48
AMD1P4	0	0	0	0	0	0	0	0	0	0	0	0	0	0	0	0	0	0	0	0	0	0	0	1	0	0	0	0	0	0	0	0	0	0	0	0	0	0	0	0
AMDHD1	8	14	15	20	13	26	8	10	23	21	6	21	27	18	12	23	13	25	16	28	12	25	19	23	21	8	25	22	35	18	20	15	29	6	26	8	11	21	29	19
AMDHD2	166	166	183	197	124	169	105	139	175	186	139	186	172	195	168	177	115	155	167	142	80	183	180	178	163	147	181	170	213	174	183	198	150	201	150	108	184	155	159	175
AMELX	0	0	0	0	0	0	1	0	0	0	0	1	2	0	0	0	0	0	1	0	0	0	1	0	0	0	0	0	0	1	0	0	0	1	0	0	0	0	1	0
AMELY	1	0	0	0	0	1	0	0	0	0	0	0	1	0	0	0	0	0	0	0	0	0	0	2	0	0	0	0	0	0	0	0	0	1	0	0	0	1	0	0
AMER1	403	648	601	479	529	490	442	612	486	516	521	549	458	543	566	416	390	270	634	717	185	369	834	698	471	348	470	414	751	617	559	409	386	435	318	353	566	489	480	603
AMER2	8	11	8	2	1	5	7	10	5	2	6	10	1	5	6	2	10	9	11	7	0	2	9	9	10	10	14	3	6	6	10	8	7	8	8	8	1	3	13	4
AMER3	1	0	0	0	0	0	0	0	0	0	0	0	0	0	0	0	0	0	0	0	0	0	0	0	0	0	0	1	0	2	0	0	0	0	0	0	0	1	0	0
AMFR	5244	5688	7516	6173	5293	5962	3376	5780	3597	4856	5262	5367	7268	4977	5782	5345	4226	4592	5205	6398	2815	5611	5974	6216	4747	4826	4903	5018	5837	5330	5676	5115	4825	4090	4749	3581	5657	3983	4933	4696
AMH	7	46	20	26	38	9	30	33	24	21	8	25	70	38	15	22	15	3	42	38	17	10	33	16	41	9	40	46	15	22	60	53	36	58	18	39	52	49	38	30
AMHR2	75	57	65	67	35	49	36	89	53	39	67	38	55	24	62	45	39	54	36	89	27	49	36	67	34	41	44	32	52	35	35	75	36	38	57	34	57	44	43	68
AMIGO1	636	870	879	639	980	750	478	776	701	743	640	796	674	697	825	539	497	471	877	881	308	701	997	802	524	572	579	585	625	697	651	643	646	587	515	574	1087	591	741	624
AMIGO2	36	56	49	70	32	111	30	44	38	75	63	56	42	101	41	58	53	51	34	49	16	58	56	39	50	43	39	55	77	224	46	50	24	79	37	40	50	87	78	67
AMIGO3	0	0	0	0	0	0	0	0	0	0	1	0	0	0	0	0	0	0	0	0	0	0	0	0	0	0	0	0	0	0	0	0	0	0	0	0	0	0	0	0
AMMECR1	119	202	139	167	128	136	83	175	134	211	125	164	110	120	138	129	98	107	141	164	75	174	155	170	126	177	162	133	199	152	121	170	104	157	118	93	116	154	136	131
AMMECR1L	465	552	509	586	430	518	339	467	443	448	531	544	446	467	506	370	415	411	539	519	230	537	474	479	423	376	457	462	600	442	391	407	359	418	432	310	415	416	497	377
AMMECR1LP1	2	1	1	2	1	1	2	0	1	2	1	2	3	3	2	2	1	2	2	6	2	4	1	2	1	2	1	5	6	6	0	0	3	8	0	1	0	3	4	0
AMN	4	4	3	3	2	2	3	4	3	2	2	1	4	0	1	1	0	1	1	0	0	5	3	0	1	1	5	2	1	1	2	3	3	6	2	0	0	3	4	1
AMN1	287	371	342	427	322	274	151	361	259	336	318	300	279	247	287	233	233	258	290	397	144	344	260	262	241	231	250	236	312	260	265	293	223	236	321	222	283	229	306	284
AMOT	4413	3316	3505	5153	3996	3588	3006	3212	5023	4974	3269	4778	5100	3777	3406	2636	3755	3375	4351	4973	1662	3630	5176	4076	2892	4348	3821	3469	2821	2710	3344	3570	3857	4183	4008	2759	5231	2474	4730	3499
AMOTL1	7287	6913	7484	8291	8656	6447	6217	5229	7003	5984	7076	9246	9014	6467	6365	6622	4879	7581	6690	6426	2752	8704	9877	7545	5502	9042	7053	5532	6150	5129	7157	6136	10378	8488	6472	5286	12915	4439	7904	5584
AMOTL2	816	1252	687	765	692	736	704	801	732	732	798	1089	856	1006	762	945	888	539	751	593	297	550	1348	693	1376	520	1107	868	1210	1186	880	852	284	965	869	888	582	1158	708	656
AMPD1	21228	17048	14907	20358	14585	13670	8513	17426	13809	10377	16319	15894	16291	12721	17438	13400	11109	19436	14248	17781	8593	19739	16673	16311	12062	11882	15860	16985	14672	17728	10478	19749	14615	13042	19267	11178	12326	15319	14590	15548
AMPD2	74	82	96	82	55	102	106	96	99	147	101	121	100	117	100	94	76	75	103	89	60	85	130	84	75	117	80	79	97	139	98	68	60	132	71	59	120	99	122	64
AMPD3	271	482	744	503	599	744	271	527	836	1033	412	530	707	585	758	567	449	855	655	670	576	1073	1000	754	542	862	685	631	1329	356	563	1067	1590	935	540	484	1008	372	337	518
AMPH	70	84	224	71	75	86	63	126	91	191	174	83	78	189	73	147	93	62	170	80	37	202	194	81	90	92	131	128	151	78	80	101	79	161	117	116	134	58	70	75
AMT	416	301	368	390	297	335	264	336	403	402	284	382	290	366	334	343	191	270	324	334	128	312	395	288	335	304	364	346	460	392	380	341	285	405	365	276	299	351	328	291
AMTN	0	0	0	0	0	0	0	0	0	0	0	0	1	0	0	0	0	0	0	0	0	0	0	0	0	0	0	0	0	0	0	0	0	0	0	0	0	0	0	0
AMY1A	0	0	0	0	0	0	0	0	0	0	0	1	0	0	0	1	0	0	0	0	0	0	2	0	0	0	0	0	0	0	0	0	0	0	0	0	0	0	0	0
AMY1B	8	10	15	12	22	13	10	21	8	12	17	14	7	18	14	15	8	16	15	8	11	4	16	13	17	14	18	14	16	6	9	14	12	10	18	13	9	10	25	12
AMY1C	0	0	0	0	0	0	0	0	0	0	0	0	0	0	0	0	0	0	0	0	0	1	0	0	0	0	0	0	0	0	0	0	1	0	0	0	0	0	0	0
AMY2A	3	1	4	0	1	0	4	1	1	1	3	5	1	0	0	2	0	0	1	0	0	1	1	1	2	1	0	3	3	1	1	1	2	3	3	1	0	0	0	2
AMY2B	1028	1279	1497	1344	1107	997	594	1242	956	961	1037	918	845	935	1252	1133	827	1411	1100	1210	617	1153	1343	1336	985	840	1573	875	1193	1106	960	1123	716	1002	1342	668	1076	956	1290	1088
AMYP1	0	0	0	0	0	0	0	0	0	0	0	0	0	0	0	0	0	0	0	0	0	0	0	0	0	0	1	0	0	0	0	0	0	0	0	0	0	0	0	0
AMZ1	0	4	1	0	2	1	0	0	1	2	0	2	5	3	1	4	0	1	1	1	0	0	2	1	2	3	0	0	1	6	1	0	0	2	2	2	1	0	1	0
AMZ2	1067	1153	1101	1219	1009	951	519	1197	1037	1201	1146	1094	1079	851	1177	856	856	1004	990	1195	554	1174	1202	1082	860	841	981	804	1069	837	859	767	1026	818	928	817	831	895	943	916
AMZ2P1	198	245	241	261	213	203	110	276	220	225	212	202	262	199	195	227	140	181	251	253	132	267	270	200	181	158	228	171	262	237	199	164	217	178	185	192	181	171	203	165
AMZ2P2	1	1	1	0	0	2	0	1	4	1	0	0	1	2	3	0	0	2	0	0	0	1	0	3	1	0	0	2	0	0	1	0	0	0	1	0	0	1	0	0
ANG	14	21	19	10	13	15	8	6	14	22	18	23	25	26	18	19	9	23	11	8	13	28	28	20	36	22	22	21	22	24	16	28	12	20	19	12	20	23	23	13
ANGEL1	500	484	426	482	401	426	304	429	441	456	505	530	454	502	439	422	338	359	413	515	269	497	553	416	424	374	425	394	546	439	483	375	401	399	352	278	467	381	461	368
ANGEL2	1046	1165	1116	1032	839	1045	550	1193	1025	1204	1132	1138	978	835	1185	909	813	1002	1134	1133	556	1374	1201	1110	1021	829	950	968	1310	913	997	919	811	885	998	771	926	1004	1065	982
ANGPT1	975	977	1300	1268	1258	994	967	1160	1207	2877	1260	1201	1214	769	940	607	876	1331	1172	992	611	1520	1507	828	675	853	1041	994	1717	1228	641	743	919	915	996	726	738	1177	917	1276
ANGPT2	175	243	120	144	140	142	115	100	155	361	108	212	145	102	92	129	223	156	114	130	66	194	180	109	112	131	130	84	180	252	142	222	95	142	103	105	196	155	148	147
ANGPT4	1	0	5	0	2	2	5	4	0	1	0	12	1	7	3	6	2	1	3	5	0	2	3	0	19	1	9	1	5	48	4	7	5	12	4	3	9	1	11	0
ANGPTL1	711	1322	1362	1011	671	1518	559	1077	725	1314	927	895	1044	861	959	847	987	861	917	1191	523	1301	1075	1381	1042	772	1062	914	1029	820	813	678	649	893	774	661	776	927	938	987
ANGPTL2	1217	998	1300	1372	847	1909	936	935	933	1333	1001	1752	1540	1327	1226	1086	728	980	908	1500	828	1349	1079	969	1810	1138	984	1031	2231	1137	1366	1454	832	1049	1394	1066	2324	1153	1423	1184
ANGPTL3	1	1	0	0	0	0	0	1	0	0	1	0	0	0	0	1	0	0	0	0	0	0	1	0	0	0	0	1	0	0	0	1	0	1	0	0	0	0	0	1
ANGPTL4	52	35	29	32	148	15	67	12	583	526	12	179	50	21	8	63	63	124	40	21	33	221	341	17	211	62	15	84	45	56	7	290	59	247	70	28	25	16	113	114
ANGPTL5	30	11	42	12	14	26	16	24	7	21	28	65	47	48	27	20	37	17	30	12	32	15	27	18	14	16	79	27	51	34	29	20	25	58	23	28	32	29	34	39
ANGPTL6	1	0	2	0	0	1	0	0	2	0	0	5	3	1	1	0	1	1	0	0	0	1	0	0	2	0	4	1	4	6	3	1	0	2	2	0	0	2	0	1
ANGPTL7	27	56	451	50	9	48	15	25	19	35	84	126	290	115	168	11	16	23	109	33	9	26	20	52	8	94	268	84	151	87	52	37	10	53	37	82	77	60	50	55
ANGPTL8	6	4	6	6	7	7	5	9	5	4	8	50	10	17	2	11	7	2	5	1	1	7	14	3	67	12	14	4	16	6	21	6	1	11	3	9	11	10	8	13
ANHX	0	0	0	4	0	0	0	1	0	0	0	1	0	0	1	0	1	0	0	0	0	0	0	0	0	0	0	0	0	1	0	0	0	0	0	0	0	0	0	0
ANK1	7429	10429	9408	12923	9461	8794	7127	10645	10868	14719	10372	10890	8900	7662	9313	6596	6996	9683	11402	10831	4913	8444	10555	10944	5232	7203	10305	6413	8255	6238	8387	5349	7674	4765	7192	5158	8811	6670	9803	7646
ANK2	7773	8666	9103	9509	8545	6662	5091	7038	10194	11257	7849	7983	5922	6762	7173	6323	6490	7543	6677	7546	4665	6468	8590	6808	5133	6968	7100	7230	10167	7767	6834	6282	6091	5566	5932	4899	4877	8054	8365	6797
ANK3	5132	4471	5289	5566	4160	3892	2998	4389	3710	3667	3662	3921	4063	4148	4727	3200	3088	5009	4007	3637	1929	4446	4308	5223	3722	4091	4455	4231	4299	5655	3939	4446	3832	3826	5195	3516	3598	4220	4226	4801
ANKAR	469	568	532	549	471	492	270	592	492	674	567	604	476	524	590	459	478	505	632	599	247	675	757	596	487	455	557	516	633	581	496	518	429	499	532	359	501	570	614	496
ANKDD1A	41	44	59	55	32	68	34	44	31	52	41	68	46	88	46	55	33	43	42	31	29	58	42	38	98	37	43	53	70	115	31	43	37	69	49	45	38	64	67	60
ANKDD1B	14	24	17	3	16	39	13	51	12	14	10	30	11	17	14	13	32	14	15	15	11	22	25	14	13	19	27	12	11	22	8	11	11	19	15	14	15	24	25	24
ANKEF1	36	38	55	51	50	86	40	45	48	85	45	104	74	77	54	56	38	50	77	70	38	96	93	45	46	55	41	48	71	45	50	51	66	62	48	51	67	36	51	49
ANKFN1	1	4	4	3	2	5	3	5	2	8	0	2	3	11	7	2	3	1	5	8	0	6	5	2	9	2	3	3	3	8	5	13	0	6	2	1	2	4	6	1
ANKFY1	1814	1477	1327	1369	1014	1275	1189	1344	1484	1354	1395	1610	1689	1462	1418	1117	1200	1637	1322	1244	724	1617	1598	1206	1342	1582	1648	1326	2234	1497	1347	1525	1263	1469	1560	995	1410	1369	1570	1643
ANKH	3227	3357	3452	4236	3198	3203	2349	3459	3156	3347	3211	3116	3231	2908	3091	2883	2193	2862	3048	3423	1913	2848	3816	3282	2462	3114	2947	2895	3589	3025	3031	2583	2727	2841	2840	2563	3244	2971	3258	3049
ANKHD1	287	286	273	258	255	254	203	287	278	266	283	307	292	266	343	223	217	250	314	271	139	329	362	279	278	237	291	297	318	304	270	255	216	245	260	171	294	281	270	227
ANKIB1	1199	1253	1337	1461	1136	1232	667	1267	1040	1396	1356	1230	1243	1073	1210	1067	964	1113	1256	1325	636	1385	1276	1130	1010	1045	1089	1180	1321	1123	961	959	1042	1010	1004	779	1214	1025	1280	1088
ANKK1	4	8	2	2	3	5	3	6	1	7	4	21	10	10	7	6	13	6	7	7	6	10	9	11	9	4	9	9	13	12	8	5	10	17	3	4	13	12	8	4
ANKLE1	13	11	5	9	4	6	13	11	5	7	7	14	12	9	8	5	2	2	9	8	3	8	9	13	2	10	6	5	11	3	9	7	11	10	10	6	7	10	5	10
ANKLE2	1336	1420	1457	1619	1239	1361	927	1320	1251	1311	1207	1445	1391	1438	1330	1179	1064	1273	1268	1400	684	1389	1466	1418	1339	1217	1337	1257	1418	1525	1201	1316	1076	1277	1378	898	1461	1189	1317	1224
ANKMY1	273	278	304	249	217	256	236	299	259	272	247	335	235	273	312	281	174	220	350	248	111	307	410	317	284	221	254	273	258	313	331	297	257	312	319	212	319	293	325	260
ANKMY2	759	756	670	1041	815	564	389	695	570	818	1003	641	660	566	689	491	585	592	748	738	357	763	891	660	457	546	591	625	836	610	540	516	699	426	544	472	597	588	570	534
ANKRA2	171	190	180	247	212	189	103	163	182	221	171	195	189	204	220	210	150	139	176	230	96	216	290	229	163	225	212	138	257	185	143	245	141	236	184	125	132	193	154	167
ANKRD1	1331	2405	2600	3828	913	6711	3136	922	1430	3404	1620	3238	5536	315	492	2178	4444	1542	1533	510	760	5451	1858	385	2000	1869	4432	778	2496	1236	1875	1171	305	1746	1484	1433	1594	1316	1479	554
ANKRD10	4272	4521	3949	4514	3876	3755	2409	4289	4192	3877	3641	4057	4058	3519	4247	3637	3799	4325	3952	4395	2009	5508	4578	4602	3489	3413	4094	3444	4953	3473	3581	3725	3610	2956	3827	2722	4231	3885	4074	3628
ANKRD11	1576	1659	1754	1767	1273	1617	1580	1545	1740	1326	1408	2061	1731	1806	1683	1408	1072	1301	1646	1544	818	1493	1984	1714	1702	1711	1675	1477	1880	1917	1800	1906	1550	2271	1461	1695	2434	1421	1473	1481
ANKRD12	3441	2982	3565	3201	2212	2537	1648	3221	2434	2786	3032	3356	2399	2850	3183	2493	2510	3207	2960	2777	1260	3473	3516	3119	2622	2168	3115	2849	3234	3191	2264	2845	2455	2109	3405	2153	3483	2671	3678	2979
ANKRD13A	587	676	547	648	514	564	411	699	688	854	616	642	547	614	629	562	468	604	742	632	306	769	749	686	510	493	509	530	611	612	481	567	414	635	514	366	604	558	638	532
ANKRD13B	98	103	106	96	52	135	89	64	79	73	101	103	120	133	72	87	76	75	92	84	64	91	74	70	72	101	48	78	96	99	88	103	94	102	76	55	139	92	85	86
ANKRD13C	871	1091	1100	1086	907	829	484	1090	874	1018	939	981	928	850	1313	825	704	946	1017	924	478	1127	1117	1206	712	794	896	889	1121	963	906	906	801	783	860	622	823	912	1054	904
ANKRD13D	162	203	176	202	143	208	174	138	169	220	158	224	169	241	139	175	129	133	208	164	86	172	191	172	180	199	130	166	182	166	170	179	111	211	121	128	180	165	224	153
ANKRD16	137	145	115	154	130	152	87	146	124	120	137	163	139	131	111	121	104	94	124	152	56	139	161	145	122	124	117	142	153	140	109	104	128	156	102	95	125	88	109	104
ANKRD17	3783	4194	4295	4761	3905	4168	2689	4024	3794	4100	4279	4307	4280	3845	4009	3346	3069	3511	4150	4119	2080	4209	4688	4204	3200	3645	3973	3776	4626	3872	3460	3591	3397	3665	3274	2866	3614	3443	3833	3300
ANKRD18A	2	2	2	0	0	3	1	3	2	1	1	4	1	2	3	1	3	3	3	0	7	2	0	3	2	2	0	7	2	1	3	20	3	10	0	2	4	3	3	2
ANKRD18B	4	9	34	7	28	32	29	20	13	35	5	8	13	5	32	63	14	3	5	9	45	106	37	52	68	9	24	53	23	15	8	11	125	41	7	22	117	18	5	47
ANKRD18CP	4	7	1	5	7	4	7	7	4	11	2	1	1	7	3	6	1	6	8	2	0	4	4	4	3	2	3	7	2	4	4	4	8	5	5	0	1	1	4	3
ANKRD18DP	0	2	0	3	0	0	2	0	3	0	1	3	0	2	0	1	0	0	1	0	0	1	0	1	2	2	0	0	1	1	3	2	1	1	2	2	1	1	1	4
ANKRD18EP	0	2	1	0	1	0	0	0	0	0	0	1	0	1	0	0	0	0	0	0	1	0	0	0	1	0	2	0	0	1	0	0	0	0	0	2	0	2	0	0
ANKRD19P	5	6	3	4	2	2	3	5	4	2	4	7	6	5	6	5	4	10	1	3	5	12	3	2	4	4	5	8	3	2	2	3	3	6	6	4	3	6	2	3
ANKRD2	5207	4859	10573	1986	2622	8448	6128	12260	3753	11490	3742	12572	16600	5869	3799	1811	7972	5668	6333	21499	8165	16148	17352	10695	7507	14104	6182	7013	7762	3175	11299	1067	15934	7315	3277	6811	15858	4572	6712	3750
ANKRD20A1	1	0	0	1	1	2	1	4	10	2	2	5	2	1	0	0	0	4	0	1	0	1	1	5	3	2	1	3	1	1	2	2	3	0	3	1	5	2	0	1
ANKRD20A10P	0	0	1	0	0	0	0	0	0	0	0	0	0	0	0	0	0	0	0	0	0	0	0	0	0	0	0	0	0	0	0	0	1	0	0	0	0	0	0	0
ANKRD20A11P	12	33	9	20	23	10	9	13	17	20	5	16	11	18	4	11	10	11	10	9	7	10	3	10	25	15	5	2	32	16	10	8	1	18	12	5	12	10	9	11
ANKRD20A17P	18	41	26	56	23	26	19	25	23	81	39	30	15	16	27	35	38	19	14	63	22	30	36	30	23	18	22	22	22	35	20	22	17	25	36	8	31	12	43	16
ANKRD20A18P	2	1	2	4	2	4	2	1	2	4	3	2	2	6	0	3	2	5	2	2	0	1	3	1	1	0	1	3	1	4	2	2	1	2	1	0	1	4	3	1
ANKRD20A19P	1	2	0	1	0	0	0	0	3	0	0	1	0	0	0	0	2	1	0	0	0	1	0	1	0	0	0	0	1	0	0	0	0	0	0	0	0	0	0	0
ANKRD20A21P	9	36	7	20	12	6	11	18	10	35	13	23	8	13	5	12	12	9	10	25	6	9	13	21	19	13	5	17	8	15	16	18	9	12	12	7	13	9	4	8
ANKRD20A2P	1	0	0	0	0	0	0	1	0	0	1	0	1	0	1	0	3	4	0	0	3	1	2	1	0	0	0	0	0	0	0	0	2	1	0	0	0	1	0	1
ANKRD20A3P	5	7	2	4	4	7	0	4	4	8	0	2	0	4	4	5	6	1	5	5	5	2	0	3	4	10	5	5	3	1	4	7	11	9	4	0	3	5	3	4
ANKRD20A4P	15	20	10	7	12	19	7	15	5	9	18	9	11	18	13	15	19	0	28	36	12	27	10	28	12	11	32	3	13	16	19	9	30	24	14	0	11	23	9	4
ANKRD20A5P	327	200	115	182	254	134	136	454	438	226	348	367	201	192	325	240	194	156	456	233	66	494	363	314	272	138	393	199	177	121	97	206	228	239	214	147	260	303	232	156
ANKRD20A6P	0	0	0	0	0	0	0	0	0	0	0	0	0	0	0	0	0	0	1	0	0	0	0	0	0	0	0	0	0	0	0	0	0	0	0	0	0	0	0	0
ANKRD20A7P	17	31	17	5	17	24	3	31	7	18	15	32	16	5	17	15	18	18	22	30	17	9	8	20	22	20	45	6	12	21	14	28	8	40	17	4	26	17	9	4
ANKRD20A8P	1	1	1	1	2	3	0	3	4	0	2	1	2	3	2	1	0	0	0	1	0	1	0	0	0	1	0	1	0	0	1	3	0	4	0	0	3	2	1	4
ANKRD20A9P	7	3	2	4	3	1	5	9	9	7	4	9	2	4	3	7	3	4	10	5	5	10	5	6	5	1	5	4	2	2	2	5	2	2	3	2	1	4	4	2
ANKRD22	0	4	0	2	0	0	0	0	1	0	0	0	0	1	0	2	0	0	3	0	11	0	0	0	3	0	0	3	0	0	0	6	0	2	1	0	0	1	0	2
ANKRD23	686	697	823	875	1038	900	545	880	561	811	628	797	591	824	904	559	524	773	778	910	298	768	917	972	838	776	683	646	585	909	950	762	621	792	1032	627	1053	593	940	819
ANKRD24	47	22	32	18	30	18	59	21	19	20	53	48	40	41	44	54	18	58	33	16	6	20	49	44	78	33	40	27	39	40	32	15	52	77	49	39	25	24	22	24
ANKRD26	1371	1602	1362	1773	1177	1327	1009	1495	1316	1743	1190	1265	1288	1140	1463	1059	1113	1423	1493	1408	758	1526	1451	1515	943	1071	1428	1191	1389	1219	1236	1098	1159	1098	1138	831	1223	1010	1359	1125
ANKRD26P1	8	2	2	1	6	3	1	4	2	4	4	7	1	1	3	3	1	0	3	1	1	9	2	1	2	3	6	0	0	4	1	3	3	3	6	1	2	2	1	4
ANKRD26P2	0	0	0	1	0	0	0	2	0	0	0	5	0	0	0	0	0	0	0	0	0	1	0	0	0	0	1	1	0	0	0	0	0	0	0	0	0	1	0	0
ANKRD26P3	11	1	6	5	2	6	2	15	17	7	4	20	2	8	15	3	5	5	21	8	3	12	8	8	2	9	9	10	8	11	10	5	14	22	8	1	4	7	23	12
ANKRD26P4	12	8	6	7	25	11	8	11	10	19	7	14	2	12	14	15	8	1	16	8	8	13	14	9	4	11	7	13	23	8	7	9	2	8	3	11	14	8	13	11
ANKRD27	715	709	804	575	566	650	418	496	583	481	501	677	536	683	650	519	431	586	644	548	297	612	742	617	760	504	631	591	596	836	509	822	501	539	600	560	731	576	677	691
ANKRD28	3621	3760	3142	5525	3913	3350	2265	3235	3247	3974	3142	3487	4201	2293	3444	3306	2600	2590	3911	4672	2168	4423	3792	3083	3630	4660	2246	3361	3798	2731	2741	3827	3790	2447	3194	2417	3222	3108	3522	3165
ANKRD29	131	163	141	159	116	178	112	143	228	349	185	214	102	139	102	147	178	136	104	177	71	136	145	105	122	97	82	122	151	203	135	118	70	205	112	97	195	177	174	153
ANKRD30A	0	1	0	0	0	0	2	0	0	0	0	3	0	3	0	0	0	0	0	1	0	0	1	0	14	0	1	1	0	7	1	1	0	1	0	0	0	1	0	3
ANKRD30B	0	3	0	0	0	2	0	1	2	7	2	0	0	14	1	0	0	0	0	1	4	2	1	2	0	1	1	0	0	1	0	6	0	8	1	0	2	0	0	1
ANKRD30BL	0	0	0	1	0	0	0	0	0	1	0	0	0	0	0	0	0	0	0	2	0	0	0	1	0	0	0	0	0	0	0	0	0	0	0	0	0	0	0	0
ANKRD30BP1	0	1	0	1	0	0	0	0	0	0	0	0	0	1	0	0	0	0	0	0	1	1	0	0	1	0	0	0	1	1	0	0	0	1	0	0	0	0	0	0
ANKRD30BP2	0	0	0	0	0	0	0	0	0	0	0	0	0	0	0	1	0	0	0	2	0	1	0	2	0	0	0	0	0	0	0	2	0	0	0	0	0	0	0	0
ANKRD30BP3	0	0	0	0	0	0	0	0	0	0	0	0	0	0	0	0	0	0	0	0	0	0	0	0	1	0	0	0	0	0	0	1	0	0	0	0	1	0	0	0
ANKRD31	4	11	9	11	9	14	4	15	3	29	16	14	6	11	10	4	1	30	4	10	6	12	8	5	13	8	12	7	13	15	9	11	2	21	20	9	12	11	7	17
ANKRD33	0	0	0	0	0	0	0	0	0	0	0	0	0	1	0	0	0	0	0	0	0	0	0	0	1	0	0	0	0	2	0	0	0	0	0	0	0	0	0	0
ANKRD33B	208	122	1013	130	423	367	145	663	280	106	443	274	458	862	907	351	347	330	314	649	145	1334	1187	550	665	793	283	194	281	531	316	502	848	551	598	284	989	339	136	1852
ANKRD34A	20	71	51	16	33	46	56	36	79	27	29	55	38	18	30	30	44	27	61	65	16	65	43	30	45	38	39	44	56	51	36	49	17	51	19	35	38	55	32	52
ANKRD34B	2	1	0	0	0	0	0	2	0	0	0	2	0	2	0	0	0	0	1	1	1	0	1	0	3	0	0	1	0	2	0	0	0	0	3	0	0	0	1	0
ANKRD34C	3	2	4	2	1	6	3	3	1	0	4	3	1	10	1	10	2	4	1	2	2	1	0	0	1	2	1	2	2	9	0	5	3	9	1	1	1	8	5	5
ANKRD35	230	213	180	240	245	134	121	155	170	171	151	218	170	187	203	174	161	154	260	152	131	150	127	194	204	161	258	193	212	206	173	199	161	265	200	143	155	127	174	167
ANKRD36	817	698	877	803	637	840	496	773	612	1114	806	896	669	661	805	544	789	763	780	938	354	905	1023	777	760	621	807	666	1023	906	689	786	564	720	820	532	768	731	770	612
ANKRD36B	337	358	190	252	141	325	205	395	337	285	372	548	208	226	234	268	181	233	269	209	205	555	197	253	269	269	228	271	225	312	246	319	184	248	219	229	247	370	238	326
ANKRD36BP1	2	1	0	0	0	0	0	0	1	1	0	0	0	1	0	0	0	2	1	2	0	0	0	1	0	2	0	0	0	0	0	1	0	0	0	1	0	1	0	2
ANKRD36BP2	33	23	29	34	42	48	62	41	72	56	41	51	12	33	33	32	18	50	59	40	22	55	60	45	23	27	50	28	50	72	42	21	22	29	32	23	14	42	40	27
ANKRD36C	640	621	615	588	495	707	366	629	675	903	624	704	536	619	683	545	642	562	641	635	299	864	684	650	661	545	618	533	777	688	527	685	495	649	630	456	660	606	719	485
ANKRD36P1	0	0	2	0	7	1	0	0	2	3	0	6	0	0	0	2	2	0	1	0	0	0	2	3	1	0	0	2	0	6	0	0	0	0	0	0	0	0	0	0
ANKRD37	371	310	270	562	399	287	155	174	182	110	254	139	471	251	343	321	135	228	191	289	241	295	207	245	407	482	290	322	305	175	256	178	461	158	235	214	181	202	249	234
ANKRD39	2306	2035	2689	2491	2082	2541	1590	2254	1655	2088	1870	2059	2117	2032	2014	2118	1896	2279	2050	2624	812	2490	2443	2431	1892	2826	2201	2160	1582	1971	2181	2233	2058	1968	2871	1944	2489	1629	2283	2186
ANKRD40	4599	5378	5201	6166	4946	4329	3053	4928	3613	4065	4816	4826	4727	4006	4820	4084	3464	4724	4600	4749	2429	4138	4561	4856	3968	4076	4234	3942	4546	4201	4427	4226	3569	3658	4772	3518	4701	3838	4781	4586
ANKRD40CL	0	1	0	0	1	1	0	0	0	0	0	1	0	0	0	0	0	0	0	0	0	0	0	0	0	0	0	2	0	0	0	0	0	1	0	0	0	0	0	0
ANKRD42	85	81	96	72	55	122	45	87	70	96	88	129	103	94	84	65	77	68	75	69	51	101	89	82	91	98	76	74	120	129	90	78	80	91	61	64	97	79	83	101
ANKRD44	427	515	285	444	418	391	264	414	372	431	395	388	371	374	312	440	355	397	317	452	229	428	367	306	333	313	350	421	411	374	257	395	297	336	347	245	413	349	388	288
ANKRD45	8	5	8	4	1	8	6	4	2	8	3	8	4	4	4	5	5	2	6	5	3	3	13	2	8	4	6	8	2	7	4	4	5	1	2	6	5	4	4	1
ANKRD46	1441	1825	1733	1993	1503	1168	887	1599	1126	1669	1560	1638	1163	1211	1457	1191	1260	1602	1613	1455	686	1448	1652	1557	845	1141	1257	1332	1391	1454	1105	1442	1083	953	1325	1078	1310	1387	1552	1333
ANKRD49	128	170	156	179	104	150	78	163	148	187	147	163	166	158	157	129	130	144	168	202	86	205	136	178	119	120	120	150	167	169	120	168	118	123	127	91	170	131	172	137
ANKRD49P1	57	28	41	59	30	61	28	60	52	51	40	43	52	46	44	42	38	44	37	44	22	45	50	43	38	31	49	41	69	44	31	49	30	40	35	26	39	40	60	46
ANKRD49P2	27	33	34	33	24	24	22	36	35	20	31	15	26	27	22	33	25	23	36	22	16	26	35	30	21	25	25	23	40	24	36	21	16	15	19	29	18	34	19	23
ANKRD49P3	0	0	1	0	0	0	0	0	0	0	0	1	0	2	0	1	0	1	0	0	0	1	0	0	0	0	0	0	0	0	0	0	0	0	0	0	0	0	0	1
ANKRD49P4	0	0	0	0	0	0	0	0	0	0	0	0	0	0	0	0	0	0	0	1	0	0	0	0	0	0	0	0	0	0	0	0	0	0	0	0	0	0	0	0
ANKRD50	450	554	684	681	508	672	355	615	511	831	533	753	476	646	459	524	535	385	524	719	363	560	685	476	414	495	410	517	692	703	462	424	453	670	342	379	553	532	632	526
ANKRD52	1239	1779	1598	2007	1887	1350	1196	1436	1122	1174	1332	1647	1767	1681	1557	1282	966	842	1590	1379	633	1064	1530	1487	1348	1436	961	1297	1594	1716	1534	1158	1361	1571	988	1216	2267	1195	1437	1281
ANKRD53	5	2	6	3	5	7	2	7	3	4	3	6	4	4	9	10	4	4	2	6	5	4	3	3	12	2	3	2	5	9	2	6	3	5	1	7	7	5	7	5
ANKRD54	235	222	248	269	179	242	142	236	186	180	217	219	253	207	197	167	139	204	242	229	110	250	198	230	193	184	205	222	247	231	223	183	178	213	168	147	261	164	179	182
ANKRD54P1	0	0	0	0	0	0	0	0	0	0	0	0	0	0	0	0	0	0	0	0	0	0	0	0	1	0	0	0	0	0	0	0	0	0	0	0	0	0	0	0
ANKRD55	0	2	0	0	1	0	2	2	0	0	1	1	1	2	1	0	0	2	2	0	1	3	2	0	0	2	1	1	1	4	0	1	0	1	0	1	1	0	2	0
ANKRD6	207	261	225	354	202	269	159	279	242	454	301	262	207	242	177	196	208	202	249	289	109	267	278	190	183	244	237	196	306	336	192	193	190	246	159	140	199	240	259	213
ANKRD60	0	0	1	1	0	0	0	0	1	1	0	0	0	0	0	0	0	0	0	1	0	0	0	0	0	0	0	0	1	0	1	0	0	1	0	0	1	0	0	0
ANKRD61	10	6	8	5	2	6	7	6	1	3	5	3	7	3	11	6	10	1	4	5	4	1	2	4	5	5	9	4	6	2	2	3	2	3	3	5	4	5	3	2
ANKRD62	17	2	5	0	4	7	0	13	2	3	1	7	4	1	5	4	3	6	5	2	1	3	5	2	7	4	9	10	3	3	3	10	2	5	9	4	7	4	1	7
ANKRD62P1	0	0	0	0	0	0	0	0	0	0	0	0	0	0	0	0	0	0	0	0	0	0	0	1	0	0	0	0	0	0	0	0	0	1	0	0	0	1	0	0
ANKRD63	0	0	0	0	0	1	0	0	0	0	0	0	0	0	0	0	0	0	0	0	0	0	2	0	0	0	0	0	0	0	0	0	0	0	0	0	0	0	1	0
ANKRD65	61	58	61	87	46	50	16	31	66	66	56	35	57	36	68	30	37	50	54	44	30	52	38	52	45	50	45	52	35	55	50	37	44	46	35	34	31	46	48	71
ANKRD66	1	0	0	1	1	0	0	4	0	0	0	0	3	3	1	1	1	0	0	1	0	1	0	2	0	0	1	0	0	0	2	1	1	1	0	0	0	0	0	1
ANKRD7	9	7	8	11	5	7	4	13	4	9	4	13	4	5	5	9	5	6	12	9	1	11	6	6	2	6	14	13	1	8	7	2	11	9	7	1	9	6	2	6
ANKRD9	2412	3037	2548	3324	2731	2947	2009	2962	2738	3724	2604	2327	2854	2138	2606	2134	1948	2161	3274	3152	1623	3038	3556	3083	2535	2529	2566	2033	3344	2154	2759	2127	2391	2207	1834	1599	1936	2606	2339	2691
ANKS1A	969	926	756	1023	799	839	861	656	1059	869	768	948	848	899	720	850	609	670	760	948	471	714	993	637	869	917	779	726	896	925	789	803	649	1154	747	581	1108	843	814	779
ANKS1B	596	779	764	790	662	591	413	510	447	282	321	531	399	493	384	529	504	501	523	536	207	432	424	675	320	379	538	357	723	508	566	344	424	419	689	443	433	522	636	709
ANKS3	284	255	246	290	232	292	215	257	290	254	265	271	239	283	238	255	176	193	277	266	150	291	316	271	263	224	271	246	316	317	266	253	207	292	216	181	306	225	239	257
ANKS4B	0	1	1	0	0	2	0	0	0	0	0	4	2	0	0	1	1	0	0	1	0	1	0	0	1	0	1	0	0	3	0	1	2	0	0	1	0	3	1	1
ANKS6	289	278	355	295	224	337	214	277	271	273	277	362	312	332	262	320	186	203	315	251	161	260	357	337	299	240	277	294	313	292	269	285	211	307	231	224	349	250	291	252
ANKUB1	1	1	0	4	2	1	1	0	0	0	0	2	1	0	0	0	0	0	2	1	0	1	5	0	0	2	3	0	2	3	0	3	2	1	1	0	1	0	2	3
ANKZF1	698	650	605	752	517	617	442	644	735	693	681	734	628	597	710	643	464	707	732	586	385	708	738	650	598	548	650	620	794	678	579	755	576	697	624	412	719	619	572	598
ANLN	8	18	23	7	6	13	6	13	12	51	7	21	12	13	9	12	10	14	16	20	12	17	10	8	17	4	24	8	9	19	10	19	4	38	5	8	9	12	8	23
ANO1	254	376	270	380	171	273	235	239	320	360	261	287	230	319	233	229	168	271	145	311	178	153	205	221	195	215	184	240	265	472	333	258	135	464	171	184	316	292	311	184
ANO10	256	264	293	341	246	334	198	293	243	315	260	342	352	320	265	261	230	275	290	298	178	300	337	292	295	274	321	302	269	333	231	202	276	289	287	213	303	271	262	258
ANO2	313	331	270	296	180	249	192	224	317	297	295	248	162	238	218	206	202	268	192	360	114	233	230	243	226	240	219	268	342	295	212	229	206	295	180	136	315	255	250	204
ANO3	4	4	2	1	2	9	2	1	4	2	3	11	2	16	2	6	4	0	0	7	4	5	6	2	100	0	2	4	3	14	3	9	1	12	3	2	1	13	5	1
ANO4	4	6	2	10	3	4	3	7	10	9	4	3	0	1	6	4	2	4	6	12	2	0	5	4	22	9	1	5	7	8	4	3	2	5	7	3	2	4	3	2
ANO5	9306	11289	13682	15564	11029	8288	6323	9716	8302	9167	12664	10786	10264	9440	10831	9499	8894	10164	11927	10431	5280	9880	12484	12945	8570	9638	11921	8628	9714	10319	8382	7531	8899	7258	11087	6194	10880	7602	14831	9230
ANO6	6709	6158	6839	8635	5803	5489	3575	6413	4303	5479	6066	5949	5239	5447	5188	4889	4748	5627	5605	5896	2524	5594	5887	6624	4863	4617	4820	4924	4973	5823	5246	5184	5019	4399	6221	3720	6049	5111	6175	5828
ANO7	12	16	15	8	3	20	16	7	16	5	9	9	12	6	8	3	8	9	4	10	0	15	32	11	19	6	9	12	15	5	12	8	14	10	24	5	17	13	7	9
ANO7L1	5	6	8	5	2	3	0	5	6	1	4	2	4	5	3	2	3	3	5	5	0	1	5	2	7	6	4	1	4	8	4	1	1	3	2	4	6	3	10	8
ANO8	327	280	342	362	295	303	270	248	271	299	277	340	317	302	330	256	172	222	323	279	178	255	375	309	333	298	295	263	300	315	323	263	248	327	251	261	418	208	271	259
ANO9	3	11	5	4	0	3	11	2	5	6	5	7	6	12	4	26	1	0	5	4	39	2	6	7	2	4	5	21	6	2	7	21	2	54	3	8	2	4	1	2
ANOS1	1464	1428	1620	2191	1639	1399	1026	1811	1268	1485	1511	1170	1228	1382	1678	1267	1053	1407	1315	1923	715	1881	1360	1588	1241	1128	1235	1204	1493	1550	1206	1824	1033	960	1552	1123	1570	1178	1607	1622
ANOS2P	23	24	24	23	12	12	7	8	18	20	12	19	17	17	11	20	10	24	19	14	10	24	20	14	11	16	17	16	10	25	18	15	15	22	17	11	13	17	26	26
ANP32A	1129	1362	1258	1331	1074	1082	770	1206	1166	1617	1422	1161	1074	1050	1231	920	959	1078	1157	1178	598	1272	1317	1162	956	963	1009	897	1328	1121	1053	1022	1008	905	937	942	1177	1018	1123	882
ANP32AP1	20	17	20	18	16	19	12	19	31	20	18	12	13	15	18	15	18	18	9	17	13	7	17	16	10	16	15	12	20	20	20	10	21	14	9	12	7	22	14	13
ANP32B	191	223	267	250	177	259	230	219	291	194	238	300	288	282	264	238	173	219	256	225	137	218	276	241	208	251	218	263	271	306	325	284	177	280	227	255	291	256	275	240
ANP32BP1	9	14	6	12	4	12	8	7	10	11	10	15	16	13	6	9	7	14	16	11	7	11	9	4	10	8	7	16	7	20	15	15	4	19	9	8	13	10	14	9
ANP32BP2	0	0	0	1	0	0	0	0	0	0	0	0	0	0	0	0	0	0	0	0	0	0	0	0	0	0	0	0	0	0	0	0	0	0	0	0	0	1	1	0
ANP32BP3	0	0	1	0	0	1	0	1	0	0	0	0	1	0	0	0	0	0	0	0	1	0	1	0	0	0	0	0	1	1	0	0	0	2	0	0	0	0	0	0
ANP32C	23	14	16	18	11	8	10	16	12	24	20	26	13	19	18	16	19	25	13	12	9	18	14	15	10	9	15	9	15	10	11	10	19	13	14	20	9	22	13	16
ANP32D	6	3	3	4	6	3	4	13	4	4	5	11	2	9	2	0	5	10	3	2	5	8	2	2	3	4	4	6	8	9	8	12	9	2	0	5	8	5	2	1
ANP32E	1085	1383	1366	1301	1008	1093	628	1113	1091	1118	1205	1169	1013	951	1268	862	1094	1225	1226	1195	577	1250	1283	1387	871	835	1070	1040	1179	1022	960	1115	1031	719	1270	936	1066	1096	1205	1030
ANPEP	82	101	69	77	50	164	112	79	76	86	65	121	98	176	71	88	61	49	78	94	51	54	71	42	126	97	99	71	87	108	76	101	14	74	106	28	89	102	133	89
ANTKMT	178	212	256	274	224	207	165	214	229	281	209	195	199	194	232	162	144	193	237	245	139	200	232	207	192	225	188	176	234	157	217	144	211	186	158	110	167	121	247	165
ANTXR1	821	721	1342	1023	599	1742	569	939	638	1123	892	1190	1033	1297	888	976	652	669	650	733	498	879	833	685	725	931	1001	840	1012	1588	872	817	572	1593	770	779	1041	1107	1270	945
ANTXR2	639	647	744	829	502	878	462	728	552	793	618	604	619	764	688	629	566	623	728	525	327	657	940	593	848	621	738	615	800	691	541	745	563	765	540	435	613	623	745	823
ANTXRL	1	0	0	0	1	0	0	0	3	0	1	4	2	4	0	0	0	0	1	3	0	0	1	0	0	0	1	0	0	2	0	2	0	1	0	0	0	3	0	1
ANTXRLP1	1	3	1	1	0	0	1	1	1	2	1	1	1	0	1	1	0	0	0	1	0	1	3	1	0	1	1	1	1	0	0	1	0	0	1	1	0	1	0	0
ANXA1	755	875	915	1074	659	1483	554	834	628	1278	905	1308	1164	1173	728	1052	789	690	663	719	761	1012	989	563	1568	830	867	892	1056	1129	618	774	564	1067	657	578	843	1036	1119	897
ANXA10	0	1	0	0	0	0	1	0	0	1	0	1	1	0	0	0	0	0	0	0	0	1	0	0	0	0	1	0	0	2	0	0	0	0	0	0	0	0	1	0
ANXA11	4026	3308	3643	4348	3802	3222	2959	3570	4233	3453	2951	4094	4692	3711	3472	3056	2536	3137	3880	4771	1731	4240	4440	3231	3413	3562	2905	2387	3557	3636	3190	3745	4827	3833	3985	2794	4501	2550	3812	3178
ANXA13	0	0	0	0	0	1	0	1	1	1	0	2	0	0	0	0	0	2	0	0	0	0	0	0	0	3	0	0	0	1	0	0	0	0	0	0	0	0	1	0
ANXA2	1248	1223	1414	1582	984	1910	864	1175	1001	1746	1096	1692	1707	1560	1154	1401	1007	1098	1159	1069	905	1657	1387	1043	2062	1353	1126	1424	1415	1550	1285	1228	1073	1600	1163	1040	1635	1342	1781	1436
ANXA2P1	6	2	11	7	10	17	12	13	3	7	2	5	7	8	9	10	6	6	5	2	6	10	5	1	14	5	8	8	8	8	7	8	6	8	6	6	7	10	8	13
ANXA2P2	535	582	636	680	444	888	430	546	443	842	527	796	729	727	543	622	455	485	457	475	459	722	601	450	998	603	579	638	711	742	575	569	485	684	555	475	766	677	802	691
ANXA2P3	3	3	1	4	4	3	4	1	2	5	2	3	3	3	3	4	0	8	3	1	3	4	1	1	6	5	3	1	4	2	0	4	4	7	2	1	5	3	8	6
ANXA2R	98	131	177	115	113	105	105	197	109	93	116	149	99	125	147	103	86	103	155	108	68	109	159	147	100	91	95	93	156	120	139	144	79	79	128	64	104	127	135	115
ANXA3	450	752	559	586	532	529	331	439	536	680	593	483	385	420	424	386	439	409	399	786	276	515	514	493	368	392	460	443	557	496	304	461	308	421	347	297	336	482	395	408
ANXA4	495	441	504	560	309	684	336	436	492	568	443	579	554	545	479	484	451	347	419	467	284	510	560	361	394	417	470	388	522	620	472	430	396	469	355	370	706	443	482	403
ANXA5	1355	1279	1567	1534	921	1800	775	1503	1225	1829	1327	1870	1347	1257	1292	1276	1065	1199	1127	1461	889	1550	1413	1153	1902	1197	1306	1248	1671	1367	1127	1136	1045	1274	928	969	1422	1167	1628	1403
ANXA6	7169	6670	7436	8232	6645	6224	4067	6516	6247	6486	5904	5994	5760	5877	6762	5144	4065	5919	6523	6036	2630	6258	6520	6525	5322	4593	5459	5203	6021	6315	5803	5531	5577	5194	6885	4281	5526	5252	6208	6158
ANXA7	3808	4163	4402	4355	3662	3755	2016	4175	3289	4043	3424	3609	3640	3415	4101	3036	2612	3237	3741	3905	1811	3802	3930	4280	2915	2804	3137	3227	3694	3150	3291	3193	3432	2652	3479	2568	3526	3004	3757	3239
ANXA8	1	9	0	0	0	2	1	2	4	1	2	5	2	8	0	2	3	3	0	0	7	1	2	3	1	1	1	8	2	3	0	14	0	22	0	0	0	0	5	1
ANXA8L1	3	23	12	16	3	7	6	4	12	15	10	5	7	18	3	8	14	5	4	3	25	3	6	1	7	8	10	20	5	1	4	37	5	44	1	3	4	2	3	1
ANXA9	3	4	1	4	0	1	1	2	1	1	2	1	4	3	1	8	0	0	2	5	17	2	2	3	4	5	2	8	3	3	3	7	9	17	2	3	2	5	1	2
AOAH	26	66	35	26	47	37	93	17	42	47	19	29	21	45	34	53	28	38	35	25	8	42	34	13	48	32	31	12	32	52	36	29	20	46	30	12	36	53	23	31
AOC1	0	4	2	3	0	1	1	7	5	4	0	0	0	2	0	1	1	0	0	1	0	0	2	3	1	0	0	3	0	1	3	1	1	15	0	1	0	0	4	2
AOC2	28	33	31	28	17	24	19	31	37	22	22	47	37	34	35	23	22	18	30	27	19	39	50	44	33	27	31	24	39	28	35	18	30	46	20	25	43	26	16	27
AOC3	346	265	306	320	200	523	387	300	306	458	294	805	316	622	286	473	254	272	237	339	240	221	578	203	1469	328	273	262	416	982	271	327	181	838	290	298	462	429	510	475
AOC4P	4	6	9	7	4	11	11	15	4	9	7	27	6	9	6	8	7	3	2	9	6	1	16	4	47	8	13	6	7	16	5	11	9	17	9	11	15	8	9	5
AOPEP	4372	3597	4116	5176	3764	3744	2565	4092	3452	3972	3487	3261	4013	2991	3980	3300	2948	3712	3295	4322	1968	4313	4785	4815	3057	3705	3428	3333	2795	2923	3811	2548	4253	2984	3724	2289	4183	3537	3495	2751
AOX1	429	345	559	446	192	633	217	406	303	419	311	436	518	732	364	344	347	309	331	300	200	358	431	295	645	263	432	468	454	615	321	541	257	593	310	301	411	405	399	519
AOX2P	1	2	0	0	0	0	1	1	1	0	0	1	1	0	2	1	1	0	4	0	0	1	1	0	4	2	1	2	6	1	1	0	1	1	3	0	0	0	0	6
AOX3P	6	9	13	7	2	6	6	6	1	3	2	9	11	20	13	7	8	1	2	7	1	6	5	11	6	5	9	11	6	22	10	6	3	2	5	8	8	10	5	8
AP1AR	233	357	285	364	246	204	146	278	204	358	266	282	304	298	258	265	203	239	263	282	159	252	339	269	196	190	254	228	290	224	211	173	208	179	239	179	236	208	258	232
AP1B1	694	814	851	905	706	941	662	794	807	979	802	934	912	824	801	667	531	657	835	730	412	678	1008	838	760	755	773	738	833	720	776	640	739	882	703	499	857	615	869	706
AP1B1P1	0	0	0	0	0	0	1	0	0	0	0	0	1	0	0	0	0	0	0	0	1	0	1	0	0	0	0	0	0	0	0	0	0	0	0	0	0	0	0	0
AP1B1P2	0	0	0	0	0	0	0	0	0	0	0	0	0	0	0	0	0	0	0	0	0	0	0	0	0	0	0	0	0	0	0	0	0	0	0	0	0	0	0	0
AP1G1	2718	3045	2999	3485	2501	2605	1686	3024	2698	2983	2747	3106	2767	2435	2612	2214	2127	2771	2961	2956	1495	2852	3064	2766	2162	2496	2446	2572	3199	2957	2376	2495	2298	2319	2516	1855	2540	2423	2794	2479
AP1G2	103	122	82	121	64	121	100	69	97	104	77	124	98	128	72	111	50	58	86	95	56	52	114	67	114	77	68	83	115	91	67	114	74	132	63	80	109	93	102	77
AP1M1	635	656	695	685	534	727	572	646	626	587	613	782	712	651	736	615	480	560	671	657	295	634	779	647	653	726	621	612	646	575	722	583	667	746	558	498	748	532	683	624
AP1M2	0	6	0	0	1	1	5	2	3	1	0	0	0	1	0	1	1	0	1	0	11	0	3	0	1	0	1	1	0	1	0	4	0	14	1	0	1	0	0	0
AP1S1	80	79	89	99	75	80	60	82	75	101	89	76	72	73	64	66	47	81	71	84	38	78	67	55	47	71	76	61	96	63	62	68	65	76	79	45	63	70	83	61
AP1S2	2390	2854	2585	3327	2277	2346	1085	2909	1880	2946	2382	2167	2789	1998	2427	2008	1968	2227	2356	3620	1349	2699	2565	2658	1651	2019	2164	2057	1964	1828	1848	1767	2198	1403	2350	1468	2572	1572	2438	1977
AP1S2P1	0	0	0	0	0	0	0	0	0	0	0	1	0	0	0	0	0	0	0	0	0	0	0	0	0	0	0	0	0	0	0	0	0	0	0	0	0	0	0	0
AP1S3	6	16	7	9	11	23	7	20	13	9	6	16	9	10	9	9	14	6	8	3	8	22	10	13	10	10	12	11	7	13	12	15	8	21	14	9	25	13	15	4
AP2A1	1180	1229	1258	1269	1042	1276	993	1097	1157	1082	1067	1385	1486	1319	1329	1049	771	1025	1068	1068	581	1097	1420	1072	1290	1231	1190	1121	1280	1343	1167	1073	1227	1462	978	947	1365	920	1173	1063
AP2A2	906	920	912	928	649	993	762	679	751	776	794	1080	1028	942	784	756	589	723	763	858	446	778	828	835	809	890	771	774	905	861	843	834	754	1000	648	669	1007	786	899	770
AP2B1	2514	2475	2543	2727	2181	2569	1889	2112	2610	2727	2689	2436	2267	2528	2463	2344	1687	2192	2326	2641	1209	2271	2913	2349	2174	2019	2409	2275	2950	2419	2044	2293	2033	2480	2134	1622	2463	2108	2357	2369
AP2M1	1858	2047	2090	2508	1820	2027	1260	1965	1940	2617	1934	2187	2021	1909	1903	1700	1482	1693	1866	2059	1054	1990	2189	1883	1715	1619	1733	1602	2122	1789	1692	1499	1811	1764	1560	1349	1938	1718	1921	1707
AP2S1	538	583	585	697	525	552	313	576	483	659	502	536	564	436	529	430	376	538	515	546	340	557	598	486	453	453	532	455	565	460	472	385	497	462	434	339	442	433	448	470
AP3B1	761	876	839	909	664	818	497	861	793	1014	784	900	802	773	778	670	606	717	781	899	469	855	893	866	682	664	723	677	940	776	630	737	658	723	736	509	769	735	799	655
AP3B2	5	2	6	4	4	5	10	8	6	2	1	8	6	5	5	2	2	5	7	7	6	14	4	2	4	6	5	7	8	7	5	3	1	7	5	7	4	5	4	3
AP3D1	1613	1713	1768	1888	1576	1724	1437	1537	1611	1631	1677	2075	2044	1688	1779	1469	1129	1660	1571	1490	935	1374	2037	1584	1640	1920	1476	1518	1822	1641	1723	1660	1621	1947	1405	1399	2201	1255	1664	1573
AP3M1	804	1033	989	1094	829	893	550	940	805	964	937	1017	894	882	907	727	674	745	1012	993	448	956	953	1120	778	779	794	809	1026	812	811	735	711	735	698	640	756	785	869	816
AP3M2	289	361	486	542	373	323	222	347	315	639	392	386	427	336	315	319	272	337	325	391	195	449	355	376	272	267	412	348	370	232	291	263	315	295	296	251	337	269	402	345
AP3S1	404	397	443	451	358	425	185	444	317	486	393	427	358	355	379	352	317	358	387	459	225	456	425	373	333	374	338	374	414	451	318	397	314	299	389	289	396	391	454	333
AP3S2	907	917	974	1072	901	919	614	858	849	878	905	897	849	874	849	791	619	852	872	990	485	873	989	896	707	748	920	820	942	1012	899	692	761	836	799	668	779	738	780	841
AP4B1	376	389	385	445	310	402	261	396	425	449	378	399	370	354	379	352	272	323	420	451	218	426	394	408	351	300	329	376	448	356	349	296	319	302	292	244	329	374	374	360
AP4E1	977	1244	1452	1314	922	1160	624	1280	928	1448	1058	1017	1154	963	950	818	896	1105	1204	1279	534	1156	1170	1254	868	862	823	964	1242	944	880	845	969	837	967	684	862	827	1189	972
AP4M1	163	181	187	157	135	167	104	137	149	210	130	152	144	172	167	121	132	147	151	143	73	155	179	140	153	175	154	170	208	155	145	174	139	166	186	123	155	180	194	158
AP4S1	362	363	386	492	310	347	227	384	332	440	324	384	374	305	363	260	264	303	393	372	145	406	388	321	267	257	307	272	350	332	311	256	305	297	327	204	359	263	346	264
AP5B1	239	318	291	264	214	252	215	241	262	258	259	318	259	274	235	206	164	184	263	259	147	211	270	227	303	252	212	253	322	273	230	200	231	252	152	152	282	263	239	237
AP5M1	1588	2250	2304	2554	1767	1998	1043	2197	1819	3366	2169	2312	1901	1708	1905	1532	1494	1855	2316	2494	1180	2179	2592	2265	1218	1553	1590	1563	2069	1492	1654	1308	1844	1410	1743	1129	1850	1642	2095	1506
AP5S1	373	386	458	590	449	363	340	385	396	434	376	464	412	395	423	373	301	387	421	459	186	384	443	392	330	406	441	332	378	348	429	352	351	446	343	233	363	255	367	273
AP5Z1	202	198	186	230	165	183	170	161	240	212	206	249	214	241	196	199	124	182	218	159	113	198	233	193	227	153	158	189	207	237	178	242	181	242	162	135	231	152	202	162
APAF1	491	499	389	344	317	452	293	477	340	424	452	447	398	442	450	377	392	297	366	455	189	533	480	361	454	362	482	355	441	393	305	435	271	337	415	304	391	345	426	361
APBA1	254	207	147	232	255	193	147	158	185	243	152	211	165	229	204	219	111	170	247	131	94	204	208	151	193	200	214	146	232	230	139	181	163	195	173	155	203	190	238	166
APBA2	5	6	13	7	4	11	15	5	4	7	10	23	5	12	5	7	12	4	9	5	8	6	9	9	3	4	11	7	11	15	7	12	7	15	7	3	10	15	2	10
APBA3	316	228	271	377	260	306	244	200	321	317	268	323	307	282	311	253	202	276	298	298	137	348	361	287	236	292	295	242	325	265	319	258	258	312	229	173	310	271	269	267
APBB1	1028	962	1067	1158	901	1021	581	726	957	1208	955	803	1024	950	984	805	643	776	836	920	525	895	1189	862	685	833	889	813	893	775	741	741	835	828	776	571	943	725	968	732
APBB1IP	52	59	44	58	45	114	102	54	60	67	68	101	99	119	53	105	58	54	73	54	47	64	113	40	147	66	64	75	61	94	43	60	40	86	53	74	79	110	56	72
APBB2	1780	1638	1919	2568	2500	1493	1096	2120	1323	1959	1911	1967	2097	1410	2005	1781	1228	1794	2038	2534	943	2110	1961	2650	1434	1950	1590	1616	1657	1853	1359	1324	1988	1501	1529	988	2492	1447	1525	1576
APBB3	303	349	284	322	255	304	212	303	308	313	246	322	274	285	261	265	202	253	260	312	121	316	367	249	329	290	339	241	383	311	262	292	232	364	258	185	253	282	286	203
APC	3096	3206	3934	3686	2876	3244	1859	3851	2598	3364	3231	3585	2981	3048	3241	2761	2377	3103	3547	3464	1571	3202	3732	3765	2611	2879	2960	3062	3369	3305	2542	2758	3110	2654	3091	2224	3019	2605	3339	2975
APC2	6	4	5	5	2	8	2	2	3	7	4	3	3	8	4	0	1	6	11	0	1	7	3	4	3	4	3	2	3	3	7	4	2	3	1	2	3	2	2	5
APCDD1	258	257	393	464	165	348	236	320	366	308	358	431	219	329	215	201	218	279	300	340	152	262	224	368	438	195	246	383	351	335	261	307	253	278	220	186	333	258	339	368
APCDD1L	19	12	21	31	16	25	6	11	5	18	4	7	13	11	17	22	9	6	22	7	4	21	1	10	4	10	4	16	16	10	28	14	2	9	18	15	12	14	19	12
APCS	0	0	0	0	0	0	0	0	0	0	0	0	0	1	0	0	0	0	0	0	0	0	0	0	0	0	0	0	0	1	0	0	0	0	0	0	0	0	0	0
APEH	2091	2310	2125	2478	1943	1926	1216	1957	2385	2691	2158	2227	2220	1768	1917	1489	1363	1822	1895	2200	1102	1920	2342	1830	1357	1689	1812	1663	2309	1710	1649	1450	1787	1605	1677	1147	1758	1529	1714	1509
APELA	3	1	1	2	2	3	0	0	0	0	0	1	0	0	2	1	8	1	0	0	0	0	0	3	1	2	0	1	0	0	6	0	1	0	2	0	2	4	3	1
APEX1	512	564	555	626	418	534	457	433	908	525	511	588	670	533	594	394	372	480	507	604	216	420	538	507	501	465	505	451	525	525	525	567	516	591	508	505	531	456	524	464
APEX2	74	104	87	70	46	111	47	87	67	102	89	98	99	105	84	79	57	73	113	78	54	85	114	95	68	85	83	63	104	63	94	66	88	87	73	53	124	63	78	71
APH1A	740	874	858	891	641	783	504	720	762	983	714	769	729	677	734	582	577	789	850	792	391	715	948	836	616	597	748	711	810	763	568	610	692	603	677	434	721	690	834	637
APH1B	191	203	233	227	180	234	108	182	190	275	181	240	197	210	209	252	184	144	196	200	105	243	273	143	227	177	181	218	273	237	173	167	157	166	178	164	243	199	241	149
API5	1373	1543	1536	1689	1321	1350	900	1516	1245	1532	1415	1523	1417	1334	1488	1092	1110	1401	1440	1549	710	1554	1475	1600	1139	1121	1234	1291	1777	1359	1197	1199	1226	1180	1396	994	1313	1273	1422	1281
API5P1	101	99	106	115	82	106	80	119	94	125	99	101	135	125	107	99	90	98	119	96	52	100	116	127	86	100	85	84	107	109	99	89	92	85	91	66	86	84	134	88
API5P2	12	13	15	13	15	5	10	11	5	11	8	11	9	8	12	8	5	18	10	11	9	7	9	6	5	11	14	11	9	8	8	10	12	7	3	7	9	12	8	9
APIP	692	903	834	1026	860	469	326	798	497	510	715	715	457	605	629	394	650	856	783	768	306	590	641	732	538	309	605	688	746	757	422	685	470	424	806	492	596	595	915	698
APLF	291	216	314	240	266	265	101	278	221	266	245	282	241	264	292	251	230	232	237	284	144	341	267	284	173	223	244	230	288	236	198	264	199	216	242	200	257	241	263	261
APLN	103	71	59	173	142	186	65	127	67	1137	62	136	228	72	52	48	41	77	252	185	80	254	116	62	42	298	38	59	179	47	58	29	108	56	31	38	83	58	48	37
APLNR	355	420	266	460	320	312	273	220	613	986	448	352	203	262	219	296	311	355	242	310	135	270	354	267	178	262	142	299	326	289	295	312	159	240	229	194	361	297	270	206
APLP1	8	7	8	10	1	7	3	3	6	3	6	5	7	2	4	4	2	5	3	9	6	5	2	2	2	3	0	2	4	10	3	4	1	11	1	3	4	1	4	2
APLP2	1906	2150	2028	2465	1660	2216	1338	1844	1997	2658	2117	2257	1953	2053	1890	1680	1493	1736	1796	2047	961	1900	2030	1949	2005	1705	1751	1784	2253	2408	1554	1926	1613	1902	1687	1363	2021	1993	2163	1738
APMAP	363	366	365	368	285	489	327	378	371	479	338	461	398	381	349	367	272	318	396	378	233	394	535	369	647	345	328	308	424	388	276	330	323	408	313	273	459	358	323	340
APOA1	1	3	0	1	0	4	1	1	2	3	3	0	2	4	1	3	0	2	0	4	1	1	5	3	1	3	3	0	1	8	1	2	1	3	0	0	0	2	0	2
APOA2	0	0	0	0	0	0	0	0	0	0	0	1	0	0	0	0	0	0	0	0	0	0	0	0	0	0	0	0	0	0	0	0	0	1	0	0	0	0	0	0
APOA4	0	0	0	0	0	0	1	0	0	0	0	0	0	0	0	0	0	0	0	0	0	0	0	0	1	1	0	0	0	0	0	0	0	0	0	0	0	0	0	0
APOA5	0	0	0	0	0	0	0	0	0	0	1	0	0	1	0	0	0	0	0	0	0	0	0	0	0	0	0	0	0	0	0	0	0	0	0	0	0	0	0	0
APOB	80	62	156	85	179	202	67	111	85	63	87	234	211	104	72	62	42	250	91	161	93	94	153	282	353	96	104	139	115	94	35	57	155	269	13	53	69	122	49	33
APOBEC1	0	0	2	0	0	0	0	0	0	0	1	0	1	0	0	0	0	0	0	1	0	0	0	0	0	0	0	0	0	0	0	0	0	0	0	0	0	0	0	0
APOBEC2	11715	7447	10419	12574	12729	7102	5738	8938	7052	7962	7893	8301	8195	8249	10954	8644	6538	10287	8496	8848	4117	9982	9441	10930	6593	8093	7822	9119	7072	6818	7899	7365	11949	5750	10216	5302	14160	7139	8923	6933
APOBEC3A	4	33	4	1	5	2	39	8	7	4	3	5	5	12	3	11	7	6	26	8	11	5	5	1	9	15	14	3	7	9	5	3	2	12	12	2	2	26	3	5
APOBEC3AP1	0	0	0	0	0	0	0	0	0	0	0	0	0	0	0	0	0	0	0	0	0	0	0	0	0	0	0	0	0	0	0	0	0	0	0	0	0	2	0	0
APOBEC3B	0	0	0	1	0	0	2	0	0	1	0	0	1	2	0	0	0	1	3	0	1	1	0	0	2	2	0	1	0	0	1	1	1	1	0	0	0	4	4	1
APOBEC3C	32	25	38	62	27	55	46	37	44	51	36	61	38	64	41	51	31	36	44	40	21	59	48	33	60	41	48	35	34	57	45	42	37	72	41	59	44	52	55	48
APOBEC3D	17	24	16	24	11	15	24	7	28	33	25	20	23	30	20	15	20	18	14	12	9	16	16	11	17	12	11	11	21	21	22	15	14	15	11	13	21	13	20	13
APOBEC3F	13	15	17	23	5	23	19	13	31	32	15	31	13	15	14	12	8	9	18	23	2	8	25	15	15	6	16	10	16	21	8	18	13	22	8	14	17	18	13	9
APOBEC3G	41	57	43	46	34	66	51	37	45	77	34	61	36	57	43	39	26	24	29	33	27	49	34	35	43	35	27	38	56	53	21	41	32	66	28	37	42	48	28	37
APOBEC3H	1	1	3	2	0	1	1	0	3	2	1	0	2	2	1	2	0	0	1	2	4	1	2	0	1	0	0	3	1	0	1	1	0	2	0	0	1	3	1	0
APOBEC4	0	0	0	0	0	0	0	0	0	0	0	2	0	0	0	1	0	0	0	0	0	1	0	0	0	0	0	0	0	0	0	0	0	1	0	0	0	0	0	0
APOBR	7	19	12	9	17	17	43	23	33	11	6	18	15	22	3	15	8	12	20	14	12	10	21	9	18	21	16	14	18	21	4	18	11	27	9	9	15	23	16	12
APOC1	19	24	22	48	21	32	25	31	22	17	29	10	35	33	31	31	25	31	37	24	14	45	19	45	35	21	21	16	18	5	46	19	16	7	13	13	23	18	26	18
APOC1P1	0	1	0	0	0	2	1	0	0	0	0	1	1	1	0	0	0	0	0	1	0	1	0	0	0	1	0	0	0	0	0	0	2	0	1	0	2	1	0	1
APOC2	0	0	0	0	0	0	0	0	0	0	1	0	0	0	0	0	0	0	0	0	0	0	0	0	0	0	0	0	0	0	0	0	0	0	0	0	0	0	0	0
APOC3	0	0	0	0	0	0	0	0	0	0	0	0	0	0	0	0	0	0	0	0	0	0	0	0	0	0	0	0	0	0	0	0	0	0	0	0	0	0	0	0
APOC4	0	0	0	0	0	0	0	0	0	0	1	0	0	0	0	0	0	0	0	0	0	0	0	0	0	0	0	0	0	0	0	0	0	0	0	0	0	0	0	0
APOD	2760	2463	1753	1573	1279	1111	1065	1316	1690	2400	1659	2261	1482	3469	1689	1143	2061	2278	1593	1758	987	1782	1850	1653	2562	1499	1729	2206	2495	2783	970	2436	1619	1814	1789	1142	3139	3104	1793	1583
APOE	258	229	258	456	233	468	142	293	230	276	200	298	291	362	303	264	218	301	348	319	181	361	383	276	873	167	174	206	189	142	376	259	218	278	226	112	282	235	202	284
APOF	0	0	0	0	0	0	2	0	0	0	0	0	0	0	0	0	0	0	0	0	0	0	0	0	0	0	0	0	0	0	1	0	0	2	0	0	0	0	0	0
APOH	0	0	0	0	0	0	0	1	1	0	0	0	0	2	0	0	0	0	0	0	0	1	0	0	0	0	0	0	1	0	1	0	0	0	0	1	1	0	0	0
APOL1	175	265	124	201	99	205	139	174	215	231	234	185	162	194	132	176	142	149	120	160	107	164	152	161	164	147	109	144	181	192	142	135	128	162	164	96	184	175	168	134
APOL2	367	449	354	477	291	351	331	462	355	421	350	443	431	443	327	354	322	353	364	424	184	418	421	378	354	372	298	295	418	336	334	305	424	349	340	207	400	340	464	390
APOL3	503	776	436	650	361	472	346	474	621	830	684	581	434	496	463	465	488	530	368	670	264	509	576	432	495	393	357	436	629	605	420	464	322	483	433	283	577	516	553	409
APOL4	37	6	19	37	26	39	17	20	31	51	16	32	26	23	19	38	23	27	23	35	20	62	59	17	22	20	19	34	38	25	19	36	21	15	39	16	51	17	27	34
APOL5	11	26	19	8	7	6	7	14	4	4	25	18	7	56	5	37	8	8	3	36	6	12	25	42	11	9	5	7	13	7	17	39	7	7	10	1	30	2	20	21
APOL6	1022	1379	950	695	775	1046	581	1589	1008	920	722	1702	1219	1236	880	829	829	1093	926	912	462	1296	2138	1335	2349	604	745	599	1186	979	642	666	1264	895	803	451	950	785	1178	904
APOLD1	405	957	431	544	260	407	285	465	371	648	339	356	279	353	314	380	383	443	327	615	174	415	351	432	461	535	467	320	382	394	258	290	309	350	383	160	370	241	509	371
APOM	35	41	31	28	25	29	29	46	30	32	29	40	41	26	24	41	24	34	45	50	21	20	42	27	34	36	44	31	38	43	41	47	42	28	34	23	31	23	37	29
APONP	0	0	0	0	0	0	0	0	0	0	0	0	0	0	0	0	0	0	0	0	0	0	0	2	0	0	0	0	0	0	0	0	0	0	0	0	0	0	0	0
APOO	272	357	340	504	328	311	182	301	464	606	302	300	270	236	266	254	265	276	324	413	174	243	348	305	164	243	246	224	303	200	256	133	286	208	225	157	249	201	271	250
APOOL	1086	1413	1330	1624	1054	1349	977	1354	1326	1835	1225	1609	1519	1261	1150	1066	929	1167	1296	1490	721	1112	1504	1362	980	1141	1113	1185	1444	1202	1368	1091	1237	1258	907	864	1107	1026	1306	1098
APOOP1	0	0	0	0	0	0	0	0	0	0	0	1	0	0	0	0	0	0	0	0	0	0	0	0	0	0	0	0	0	0	0	0	0	0	0	0	0	0	0	0
APOOP2	0	0	0	0	0	0	0	0	0	0	0	0	0	0	0	0	0	0	0	0	0	0	0	0	0	0	0	0	0	0	1	0	0	0	0	0	0	0	0	0
APOOP3	0	0	0	0	0	3	0	0	0	0	0	0	0	0	0	0	0	0	0	0	0	0	0	0	1	0	0	0	0	1	0	0	0	0	0	0	0	0	0	0
APOOP4	1	1	3	1	0	1	2	2	2	0	1	3	2	1	0	1	0	0	1	0	1	0	1	1	2	1	0	1	2	2	4	1	0	0	3	0	0	1	0	2
APOOP5	8	8	19	16	8	8	10	6	13	9	10	7	8	5	5	5	3	11	7	17	6	5	6	7	6	10	6	5	7	7	4	1	8	5	8	8	4	13	6	4
APP	2487	2734	2957	3060	1880	3105	1726	2307	2640	3906	2637	2656	2743	2730	2369	2243	2215	2306	2221	2744	1406	2724	2559	1974	1832	2341	1867	2415	2884	2907	2167	2119	2103	2638	1991	1989	2665	2342	2859	2486
APPBP2	1318	1432	1398	1509	1251	1231	784	1355	1198	1444	1330	1396	1195	1249	1359	1162	983	1212	1486	1357	665	1500	1432	1447	1141	1226	1262	1252	1588	1302	1060	1338	1217	1038	1238	905	1137	1249	1305	1190
APPL1	4600	5323	4867	6203	4618	3617	2029	4929	3795	5232	4968	4411	4014	4004	4803	3363	3745	4889	4424	4767	2291	3923	4436	5387	2924	3019	4306	3410	4202	3950	3230	3368	3806	2881	4410	2859	3967	3434	5617	4541
APPL2	555	445	536	576	406	548	301	480	510	578	493	525	463	557	557	521	344	566	519	512	339	480	622	430	503	384	518	494	583	579	408	564	450	598	536	331	538	442	605	426
APRT	285	274	268	320	243	249	169	281	242	337	224	268	236	230	262	224	181	244	237	243	151	255	301	315	248	223	249	224	277	212	207	203	234	254	238	163	272	213	233	204
APTR	73	90	91	144	59	91	55	118	66	103	93	81	88	90	96	75	70	81	112	85	48	87	122	93	61	64	71	85	83	76	80	71	54	81	77	54	99	98	83	71
APTX	241	321	264	292	253	287	184	272	263	363	270	325	263	260	301	232	193	203	322	305	160	308	364	286	257	203	235	272	301	293	277	240	286	247	202	191	259	252	261	260
AQP1	2074	1881	1673	2662	1399	1894	1256	2079	3017	3221	2582	2900	1811	2076	1827	1227	1494	1761	1706	2790	1236	1888	2453	1802	1293	1550	1691	1445	2726	1804	1296	1566	1494	1814	1378	1015	1705	1631	2083	1837
AQP10	1	2	0	2	1	2	1	0	0	0	0	1	0	1	0	1	0	1	0	0	0	1	0	0	0	1	1	1	1	0	0	0	2	0	1	0	0	0	0	0
AQP11	10	10	13	20	16	13	4	22	8	28	17	20	20	14	13	15	10	11	22	14	9	15	26	16	13	16	15	14	25	9	14	5	18	10	6	3	15	14	12	8
AQP12A	0	0	0	0	0	0	0	0	0	0	0	0	0	0	0	0	0	0	0	0	0	0	0	0	0	0	0	0	0	0	0	0	0	0	0	0	0	0	0	0
AQP12B	0	0	0	0	0	0	0	0	0	0	0	0	0	0	0	0	0	0	0	0	0	0	0	0	0	0	0	0	0	0	0	0	0	0	0	0	0	0	0	0
AQP2	0	3	0	0	1	2	0	1	0	0	1	0	1	2	1	0	0	0	0	0	1	0	0	1	2	0	0	0	1	0	0	0	0	0	0	0	0	1	0	0
AQP3	49	142	28	41	34	42	21	31	69	29	41	20	41	75	28	67	19	14	34	36	189	124	20	62	71	46	24	125	33	35	23	112	91	127	28	17	39	39	29	35
AQP4	4745	4621	4234	6290	4836	2301	2745	4773	4431	3586	3043	3667	1659	3667	5153	3608	2749	5325	3942	3902	1836	2607	3230	5320	2831	2118	2921	3627	2188	4229	2181	2910	3135	2640	3837	2862	3008	4292	5832	4075
AQP5	1	138	1	0	18	1	0	3	0	1	1	4	0	4	0	0	0	0	1	0	1	0	0	0	1	0	7	0	0	5	1	1	0	4	0	1	0	0	0	0
AQP6	0	1	0	1	0	0	1	0	0	1	1	1	2	2	1	0	0	0	0	0	0	0	4	1	0	0	3	1	0	4	1	3	0	1	1	0	1	1	1	0
AQP7	445	452	655	899	837	502	560	487	556	1364	814	877	877	591	555	707	269	438	940	614	373	929	1096	551	942	685	404	647	598	593	441	566	1032	1107	183	413	968	456	506	481
AQP7P1	40	8	21	7	20	57	21	36	51	97	33	61	58	16	55	27	20	28	51	67	11	41	45	29	36	61	37	34	14	41	35	23	40	6	52	12	31	22	7	42
AQP7P2	1	6	4	1	4	12	7	3	16	22	11	17	7	3	9	2	3	7	4	19	4	4	9	0	1	9	0	0	8	15	3	5	10	1	13	0	3	6	1	7
AQP7P3	0	1	2	0	1	2	9	1	2	3	0	9	1	1	1	0	1	0	8	3	2	2	4	0	4	4	3	0	2	7	0	1	9	0	1	1	5	1	1	0
AQP7P4	1	1	2	1	0	1	0	1	2	5	2	6	1	3	2	0	3	5	2	3	2	2	2	1	5	3	3	0	0	4	1	0	0	3	3	1	2	5	2	3
AQP7P5	0	0	0	0	0	0	0	0	0	0	0	0	0	0	0	0	0	0	0	0	0	0	0	0	0	0	0	0	0	0	0	0	0	0	0	0	0	0	0	0
AQP8	1	2	0	0	0	1	0	1	0	0	1	2	1	0	0	0	0	2	0	0	0	1	1	1	2	2	0	0	2	0	1	2	0	2	0	0	1	1	3	0
AQP9	9	45	4	3	8	9	53	11	19	3	19	11	7	25	13	26	14	14	25	47	32	6	23	13	25	56	37	12	26	55	14	17	11	40	30	8	3	77	12	19
AQR	1045	1218	1287	1143	917	1077	711	1123	1058	1240	1149	1213	1164	968	1174	997	935	1076	1188	1186	603	1263	1243	1244	883	850	1119	1073	1385	1085	1016	1044	961	1069	980	796	1054	1079	1163	1125
AR	2093	1700	2114	1980	1805	1787	1036	1866	1214	1646	1486	1858	1368	1727	1866	1518	1172	1497	1618	1671	809	1414	1765	1849	1458	1276	1154	1552	1814	1902	1689	2216	1293	1712	1880	1311	1715	1583	1819	1856
ARAF	1657	1942	1874	2300	1458	1717	1337	1748	1836	1927	1878	1798	2065	1730	1794	1448	1303	1655	1604	1909	810	1397	1957	1674	1513	1596	1806	1431	1581	1657	1670	1419	1534	1674	1611	1470	1775	1351	1638	1512
ARAFP1	0	0	0	0	0	0	0	0	0	0	0	0	0	0	0	0	0	0	0	0	0	0	0	0	0	0	0	0	0	0	1	0	0	0	0	1	0	0	0	0
ARAFP2	0	0	0	0	0	0	0	0	0	0	0	0	0	0	0	0	0	0	0	0	0	0	0	0	0	0	0	0	0	0	0	0	0	0	0	0	0	0	0	0
ARAFP3	0	0	0	0	0	0	0	0	0	0	0	0	0	0	0	0	0	0	0	0	0	0	0	0	0	0	0	0	0	0	0	0	0	0	0	0	0	0	0	0
ARAP1	785	803	800	979	701	1034	925	778	1055	1178	767	1073	981	1088	818	808	564	710	895	764	469	834	990	821	762	1063	822	755	917	864	769	919	805	960	703	642	1044	745	995	679
ARAP2	137	266	140	207	94	200	105	134	154	189	172	193	129	175	122	167	179	162	126	157	206	178	162	117	134	120	119	179	183	146	108	213	91	249	108	102	135	155	151	115
ARAP3	348	365	267	342	203	383	299	273	499	477	376	352	272	338	232	297	280	259	243	438	158	297	302	283	253	303	225	284	399	355	314	262	204	406	212	187	418	301	347	274
ARC	10	7	9	3	3	19	5	3	4	5	6	15	6	10	9	15	5	8	2	4	0	6	2	10	6	1	6	4	5	4	6	7	1	17	5	3	8	2	11	8
ARCN1	1424	1624	1695	1737	1391	1501	990	1507	1400	1632	1529	1675	1584	1389	1531	1290	1110	1185	1437	1582	828	1418	1638	1497	1185	1409	1255	1298	1717	1480	1283	1333	1223	1386	1154	1098	1380	1361	1470	1275
AREG	34	3	17	19	6	18	7	5	12	2	12	5	25	9	28	11	10	42	2	7	23	54	3	4	6	39	23	54	16	4	7	27	29	22	24	1	16	5	1	11
AREL1	883	1013	901	1033	784	858	629	902	925	893	877	967	845	875	918	844	705	913	910	927	475	856	1013	961	814	811	838	847	928	827	775	854	771	839	772	575	923	823	938	876
ARF1	2803	2884	2984	3335	2475	2676	2076	2567	2880	2465	2754	2727	3024	2499	2895	2320	1841	2445	2577	2984	1272	2104	2759	2657	2332	2514	2698	2229	2793	2742	2614	2530	2417	2591	2633	2297	2923	2308	2741	2493
ARF1P1	0	0	0	0	0	0	0	0	0	0	0	0	0	0	0	0	0	0	0	0	0	0	0	0	0	0	0	0	0	1	1	0	0	0	0	0	0	0	0	0
ARF1P2	27	25	17	30	11	24	24	25	34	19	11	35	31	20	23	30	33	20	16	20	21	28	32	12	19	24	19	20	33	30	27	21	27	34	19	18	23	14	27	24
ARF1P3	0	0	0	0	0	0	0	0	0	0	0	0	0	0	0	0	1	0	0	0	0	0	0	0	0	0	0	0	0	0	0	0	0	1	0	0	0	0	0	0
ARF3	274	308	284	277	187	346	188	218	264	392	262	273	233	323	205	244	198	193	207	257	195	269	211	227	254	208	172	236	258	318	221	267	174	301	206	173	293	265	331	242
ARF4	701	769	784	868	610	775	422	714	599	792	760	767	751	671	647	630	517	641	715	721	428	692	701	779	584	659	659	695	852	675	588	655	691	624	605	529	657	707	713	650
ARF4P1	17	14	10	12	9	16	11	7	9	17	10	14	11	8	1	12	7	18	8	10	17	7	10	12	9	15	9	12	9	11	6	12	9	9	10	4	8	20	8	13
ARF4P2	2	0	0	0	1	0	0	0	0	0	0	0	0	0	0	0	0	0	0	0	0	0	0	0	0	0	0	1	0	0	0	0	0	0	0	0	0	0	0	0
ARF4P3	0	0	0	0	0	0	0	0	0	0	0	0	0	0	0	0	0	0	0	0	0	0	0	0	0	0	0	0	0	1	0	0	0	0	0	0	0	1	2	0
ARF4P4	15	13	14	18	12	12	7	8	14	18	14	13	13	12	17	21	11	12	13	13	13	19	28	7	17	12	15	14	15	16	11	8	11	12	7	10	10	11	5	13
ARF5	531	538	633	733	583	570	377	599	620	738	543	644	598	503	590	535	451	585	572	574	377	628	682	605	443	469	512	469	647	517	538	411	596	555	455	422	536	496	586	456
ARF6	851	947	934	1244	794	944	719	1001	904	964	979	1046	856	993	903	747	791	826	890	1017	524	981	970	1029	795	732	825	783	917	835	956	741	788	791	757	775	1076	740	1031	940
ARFGAP1	703	743	662	761	598	662	580	576	721	651	616	758	694	740	818	607	460	669	662	563	304	797	757	614	737	682	740	629	768	762	721	745	583	810	589	452	677	596	745	647
ARFGAP2	2105	2912	2827	3087	2306	2482	2067	2843	2369	2391	2626	2734	2895	2781	2634	2379	1871	1926	2831	2436	1379	3151	3034	3006	2629	2380	2820	2700	2920	2428	2744	2036	2906	2202	1991	1828	2311	2560	2167	2149
ARFGAP3	593	718	736	672	620	648	356	639	441	595	598	668	648	581	664	550	461	553	682	701	301	734	666	623	566	546	510	547	686	662	491	568	570	482	614	431	725	531	689	545
ARFGEF1	2235	2391	2691	2757	2065	2171	1290	2498	1821	2844	2450	2402	2002	2272	2280	1950	1767	2193	2427	2504	1197	2575	2607	2273	1830	2002	1914	2062	2528	2322	1782	1983	1843	1915	1954	1462	2141	1918	2316	1955
ARFGEF2	2684	2966	3675	3612	2574	2627	1761	2675	2587	3007	3021	3043	3140	3004	2544	2320	2103	2799	3026	3016	1723	2723	3539	3106	2158	2727	2312	2685	2792	2591	2322	2144	3224	2421	2186	1824	2740	2228	2614	2308
ARFGEF3	132	225	120	188	131	181	126	160	150	205	156	177	111	137	113	154	118	145	104	201	66	156	161	117	152	145	140	143	186	158	138	150	80	178	90	104	145	152	120	154
ARFIP1	354	448	468	510	362	399	223	436	410	484	370	467	392	395	395	345	345	375	393	437	248	409	374	399	290	344	420	382	455	404	293	414	317	348	361	255	418	387	503	375
ARFIP2	304	336	306	313	256	275	222	330	312	298	279	331	312	297	357	232	192	277	321	333	144	327	353	303	308	282	315	276	315	296	296	317	251	322	290	198	329	271	327	289
ARFRP1	586	607	633	751	558	624	504	594	717	756	601	652	655	600	614	527	396	572	623	612	332	524	753	588	530	585	596	540	670	599	617	503	566	692	596	440	654	536	597	517
ARG1	0	0	0	0	0	0	0	0	1	0	0	0	0	1	0	7	2	1	2	0	29	0	1	1	0	2	1	9	0	4	1	21	2	47	0	0	0	4	1	1
ARG2	237	372	87	141	187	115	362	170	200	95	67	98	520	143	424	153	187	570	80	339	65	672	157	195	631	133	179	229	246	82	145	120	466	370	65	29	18	91	220	561
ARGFX	0	0	0	0	0	0	0	0	1	0	1	0	1	0	0	0	0	0	0	1	0	0	0	0	0	0	0	0	0	0	0	0	0	0	0	0	1	0	0	0
ARGFXP1	0	0	0	0	0	0	0	0	0	2	0	0	0	0	0	0	0	0	0	0	0	1	0	1	0	0	0	0	0	0	1	0	0	0	0	0	0	0	0	0
ARGFXP2	0	1	0	0	0	0	0	0	0	1	0	0	1	0	0	0	1	1	0	0	1	0	0	0	0	2	0	0	0	1	0	0	0	1	0	0	0	0	1	0
ARGLU1	2141	2325	2092	2339	1790	1799	1205	2076	2003	2254	2164	2005	1798	1852	2111	1660	1716	1822	2123	2225	1062	2480	2075	2136	1650	1580	2017	1842	2451	2148	1740	1836	1581	1875	2138	1397	2112	1866	2116	1895
ARHGAP1	432	362	454	464	277	581	311	341	439	542	386	553	591	519	373	426	264	265	319	454	205	417	474	332	441	409	314	443	485	602	389	354	335	794	331	312	583	403	548	401
ARHGAP10	2512	2390	1863	2096	2090	1668	1601	2227	2503	1944	1865	2287	1729	1712	2059	1570	1926	2038	2249	2032	926	2441	3157	2043	2311	1706	2420	2086	2350	2745	1968	1995	1560	2064	1907	1421	2058	2527	2038	1842
ARHGAP11A	15	30	53	52	38	40	16	38	40	52	30	39	40	28	37	21	36	32	47	43	19	53	37	45	29	36	46	35	32	46	32	28	27	46	36	31	21	31	37	44
ARHGAP12	1047	1221	1228	1360	1122	1109	639	1165	1085	1500	1328	1267	1055	1111	1142	1000	1037	1027	1282	1130	609	1442	1449	1202	886	949	1021	997	1244	1016	872	1084	958	1004	1037	723	1092	1018	1270	975
ARHGAP15	41	114	66	96	53	87	62	68	71	120	69	70	51	70	46	99	60	60	67	89	38	71	77	73	65	69	50	53	71	91	53	57	37	67	57	29	47	116	59	68
ARHGAP16P	0	0	0	0	1	0	0	0	0	0	0	0	0	0	0	0	0	0	0	0	0	0	0	2	0	0	0	0	0	0	0	1	0	0	0	0	0	1	0	0
ARHGAP17	1023	919	875	1211	851	1039	848	787	899	928	879	1158	1072	948	923	828	749	736	850	845	483	1077	1145	927	1017	1079	884	996	1114	1196	964	865	837	946	762	712	1191	892	915	769
ARHGAP18	840	1102	1065	1293	947	740	575	817	843	1532	990	1010	631	647	807	658	828	937	936	877	437	605	825	979	496	601	798	726	967	888	713	609	449	688	868	526	766	937	965	983
ARHGAP19	157	178	150	129	124	131	72	138	144	180	121	134	103	125	156	104	110	111	164	132	76	161	145	148	123	119	153	124	148	142	112	132	113	135	119	97	145	143	118	98
ARHGAP20	100	128	131	249	191	205	108	121	120	134	149	204	164	203	130	321	99	91	135	80	91	160	178	101	223	124	102	219	156	184	149	219	81	150	88	137	117	210	132	125
ARHGAP21	3697	3690	3904	4588	2890	3374	1846	3274	2596	3942	3626	3761	2940	3491	3217	2847	2667	3480	3091	3424	1698	3040	3716	3641	2963	2350	2926	2969	3425	3403	2651	3077	2475	2635	2843	2117	3043	3247	3772	3125
ARHGAP22	108	114	126	113	89	105	72	98	69	122	87	121	78	108	101	84	69	67	71	85	48	98	79	90	83	106	77	70	154	78	87	94	85	88	82	74	97	95	90	91
ARHGAP23	317	535	449	535	285	766	399	375	370	577	654	646	586	604	469	416	286	329	521	378	288	388	531	504	401	435	447	511	489	653	539	401	346	611	247	408	767	409	411	332
ARHGAP23P1	4	2	4	2	1	4	5	3	1	3	6	5	2	8	3	3	6	4	5	3	0	1	6	4	3	5	6	0	3	2	0	4	4	4	1	1	5	5	1	3
ARHGAP24	467	489	534	677	361	620	297	466	406	765	442	398	491	450	444	497	438	386	552	649	229	588	645	495	446	528	482	516	417	344	608	398	411	387	295	316	535	393	400	309
ARHGAP25	84	119	75	140	74	84	106	73	123	182	94	108	93	124	78	97	75	75	97	140	56	74	104	77	113	96	84	77	121	111	76	80	62	102	111	58	96	154	81	78
ARHGAP26	717	884	614	700	564	737	619	571	696	901	725	803	627	637	765	626	586	551	763	798	311	729	937	559	630	629	829	623	898	883	587	704	475	587	594	412	640	705	777	722
ARHGAP27	199	252	161	210	145	217	233	166	280	299	197	258	193	201	138	216	129	160	166	215	116	216	179	163	201	181	129	162	231	244	198	173	156	241	139	132	207	181	209	146
ARHGAP27P2	0	1	0	1	0	1	1	1	3	2	1	5	4	4	2	0	1	1	2	3	2	7	4	2	3	4	1	1	1	4	3	3	5	0	3	2	1	3	1	4
ARHGAP28	650	381	422	465	617	324	421	485	551	618	284	645	539	444	481	523	507	318	383	507	94	855	425	378	241	533	363	431	626	372	452	509	442	485	936	369	367	473	422	424
ARHGAP29	2643	3684	2976	3976	2605	3032	1592	2851	2544	4337	3162	2571	2030	2566	2476	2540	2093	2302	2570	3234	1436	3233	2971	3027	2682	2164	2892	2576	3116	2548	2015	2544	1693	1848	2239	1880	2294	2630	2769	2233
ARHGAP30	78	106	65	102	57	92	106	80	89	103	80	57	81	108	66	102	68	67	93	81	53	86	68	47	108	89	75	88	73	83	50	79	56	67	72	51	91	112	77	49
ARHGAP31	814	902	612	802	501	780	596	723	984	1324	855	870	593	693	629	664	632	685	646	949	381	796	740	610	714	690	534	635	966	821	663	603	547	787	531	433	873	734	713	652
ARHGAP32	851	828	797	838	636	771	478	662	745	712	724	887	659	886	886	738	553	675	900	642	429	796	884	624	899	736	859	787	1060	938	725	1026	537	867	887	600	835	708	881	734
ARHGAP33	51	44	46	44	19	32	28	40	53	44	48	46	45	53	36	34	30	29	31	38	20	46	62	31	41	45	41	57	67	51	60	32	33	80	46	43	65	52	47	50
ARHGAP35	2885	3319	4138	4178	3120	3111	2185	3401	2713	3458	3556	3599	3525	3448	3274	2602	2026	2935	3482	3232	1650	2445	4185	3689	2626	2814	2603	2769	2627	3185	3061	2502	2841	2570	2339	2307	3924	2461	3493	2969
ARHGAP36	131	95	64	23	70	162	166	94	72	64	49	215	114	50	23	70	170	42	44	27	29	102	99	26	20	260	152	79	378	48	127	25	69	68	80	269	54	111	236	71
ARHGAP39	29	25	27	30	19	29	44	13	36	22	15	27	28	40	47	15	11	26	20	15	7	31	21	17	21	33	20	28	27	20	52	32	38	33	19	21	25	21	21	36
ARHGAP4	126	122	115	158	71	190	131	119	102	194	143	136	122	157	100	126	109	94	90	140	53	116	80	86	107	98	109	76	108	146	112	96	95	123	125	70	118	126	146	74
ARHGAP40	2	11	1	0	0	0	0	1	2	0	0	0	0	5	1	7	0	0	0	0	17	1	1	1	4	2	6	8	1	4	0	25	0	32	0	3	2	0	1	2
ARHGAP42	385	483	399	548	375	407	286	374	276	625	415	399	458	311	325	394	363	456	439	500	176	380	446	469	311	505	525	312	521	345	244	314	286	305	265	187	323	333	405	418
ARHGAP42P1	4	1	2	5	5	0	1	0	1	1	1	1	3	1	0	1	0	5	1	0	1	1	2	2	4	4	1	3	6	1	0	3	1	0	1	1	1	1	1	3
ARHGAP42P2	5	4	2	6	6	3	2	3	1	6	6	5	6	3	3	8	3	4	2	2	2	3	6	5	1	6	0	2	3	4	3	5	3	7	3	1	6	1	8	2
ARHGAP42P3	0	0	0	2	0	0	0	0	0	0	0	1	0	0	2	1	0	0	0	0	1	0	0	0	0	0	0	0	0	0	0	1	1	0	0	0	0	0	1	2
ARHGAP42P4	0	1	1	2	0	0	0	0	0	0	0	1	1	0	1	0	1	2	1	0	0	1	1	0	0	0	0	0	0	0	0	0	0	0	1	0	0	0	0	0
ARHGAP42P5	0	0	0	2	2	0	1	1	0	0	0	0	1	2	4	0	0	4	1	3	1	0	0	1	0	0	2	0	1	1	0	0	2	0	2	2	4	0	0	0
ARHGAP44	123	117	94	147	183	150	90	109	121	169	163	188	128	125	166	146	104	146	111	138	64	80	112	151	104	138	89	96	166	244	111	110	55	176	99	83	104	95	97	92
ARHGAP45	94	161	91	137	76	160	154	89	116	105	112	107	90	202	79	145	64	87	111	110	65	93	137	66	143	104	74	92	98	139	78	86	59	127	105	60	105	174	110	87
ARHGAP5	3664	5172	4010	5477	4159	4204	2382	5255	3928	5446	4879	4128	4852	4088	4136	3589	3843	3952	4417	4968	2125	4843	5797	4859	3079	3753	4088	3685	4724	4466	3437	3487	3593	3107	3555	2803	3783	3463	4328	3674
ARHGAP6	750	839	762	833	689	645	500	741	516	736	414	806	819	737	897	626	607	682	649	825	257	767	646	748	827	585	696	775	681	622	663	589	501	560	792	414	732	517	814	857
ARHGAP8	4	3	2	3	2	1	1	0	1	5	3	10	1	4	3	4	0	2	4	5	1	3	8	2	0	1	2	2	2	5	3	3	2	8	4	2	6	2	3	3
ARHGAP9	35	48	29	43	38	39	61	31	25	38	34	36	32	80	23	44	22	27	41	52	29	27	39	24	38	43	36	41	38	62	44	30	25	59	35	28	26	62	36	32
ARHGDIA	421	447	460	447	280	531	469	357	499	398	365	517	559	524	439	348	291	309	379	390	216	329	473	348	517	475	369	393	426	506	500	450	352	626	347	464	710	410	451	390
ARHGDIB	451	505	388	496	359	410	368	298	439	800	417	456	309	366	300	382	337	342	309	465	214	371	391	295	319	337	268	340	404	391	334	304	264	396	316	232	367	457	436	299
ARHGDIG	9	15	38	19	22	16	30	16	1	19	18	37	35	37	9	38	6	24	12	4	5	21	9	7	9	64	12	20	18	14	23	4	4	30	18	22	14	7	16	12
ARHGEF1	285	334	293	338	198	390	357	234	371	364	295	353	299	423	334	300	195	289	272	305	162	271	313	285	328	318	264	302	308	399	311	286	238	464	268	251	406	293	346	273
ARHGEF10	539	479	470	540	333	618	376	420	526	663	422	715	514	698	448	443	370	395	412	480	271	543	454	427	550	427	470	465	666	629	422	450	307	489	426	371	487	492	619	461
ARHGEF10L	2431	2592	2938	3065	2444	2573	2079	2344	2416	2522	2566	2679	2273	2654	2252	1990	1921	2334	2631	2483	1217	1971	2822	2196	2155	2610	2195	2249	2783	2742	2658	2165	1826	2650	2431	1845	2783	1798	2758	2153
ARHGEF11	1232	1314	1293	1488	1040	1378	968	1248	1169	1303	1135	1514	1371	1357	1216	1073	807	1076	1215	1379	656	1182	1340	1233	1299	1333	1137	1143	1425	1241	1108	1132	1068	1246	1082	1007	1417	1054	1338	1098
ARHGEF12	9401	8542	10029	13306	8725	7937	5374	8203	7728	9631	9109	7722	10311	7079	8475	7209	6533	9326	8628	9898	5825	11637	9668	9748	6876	10218	7986	8993	9637	7502	6684	7910	11672	6496	7406	5457	10694	7193	7685	7311
ARHGEF15	302	308	208	311	212	297	256	283	401	550	408	378	241	300	244	259	212	242	242	355	140	268	239	263	256	235	211	253	351	300	279	237	201	299	212	187	338	270	311	216
ARHGEF16	17	41	18	26	2	20	8	18	42	33	19	32	18	33	20	18	21	29	25	20	22	37	27	13	39	14	16	12	11	20	26	16	11	26	16	13	20	32	22	14
ARHGEF17	677	894	722	892	467	787	720	450	711	861	705	1093	722	929	661	610	461	470	483	627	326	593	792	490	668	736	530	613	714	1198	889	493	518	926	362	513	864	632	659	504
ARHGEF18	33	26	22	21	25	33	16	25	26	19	16	24	25	23	28	20	14	15	27	18	10	16	27	18	33	17	13	21	20	21	21	21	24	20	24	18	28	12	20	24
ARHGEF19	26	23	11	18	9	23	12	12	21	16	18	19	11	18	23	18	9	12	19	25	14	17	16	17	14	10	15	18	31	10	11	27	10	27	10	17	9	17	13	14
ARHGEF2	819	933	871	962	918	1032	822	742	984	873	816	1000	896	1068	711	899	723	655	802	837	425	785	829	959	815	873	865	696	904	1074	861	804	570	1023	706	588	922	745	875	644
ARHGEF25	156	156	190	164	93	227	141	130	157	268	181	208	140	248	129	164	115	170	154	160	89	169	224	144	99	164	162	158	209	380	136	139	103	248	105	110	180	212	168	168
ARHGEF26	54	79	63	38	32	65	52	46	100	152	68	81	57	107	66	61	53	56	43	70	43	50	54	57	72	55	48	48	60	99	50	69	25	131	43	43	50	73	66	58
ARHGEF28	168	164	132	95	70	109	57	88	83	228	82	126	103	188	75	99	79	103	147	75	71	73	144	104	162	105	121	158	124	185	99	173	53	209	115	71	167	148	151	114
ARHGEF3	371	586	397	386	419	432	290	468	539	609	440	521	373	387	402	323	425	375	422	481	193	468	517	399	335	271	370	285	425	389	328	295	201	316	261	252	345	420	425	385
ARHGEF33	28	28	24	21	17	28	16	26	14	14	22	34	24	35	41	23	19	28	18	16	10	20	18	21	24	13	38	27	27	33	16	30	15	33	14	15	18	26	31	30
ARHGEF34P	12	8	11	5	8	10	10	11	10	17	6	13	12	12	11	15	6	7	2	5	11	11	11	5	7	9	5	11	8	11	17	18	2	22	6	6	8	6	16	19
ARHGEF35	1	5	2	0	6	7	0	7	1	1	4	7	2	5	2	7	1	3	3	7	5	8	8	0	9	6	3	8	3	1	2	9	2	13	26	4	4	4	12	1
ARHGEF37	901	728	778	799	900	671	552	888	437	713	938	712	878	903	779	874	459	620	897	677	327	888	823	787	620	766	418	534	551	754	779	1284	1021	684	808	688	917	550	782	842
ARHGEF38	0	18	1	1	4	1	1	0	6	1	0	4	4	3	1	2	1	1	3	1	0	0	0	3	1	0	5	2	2	1	4	1	0	3	0	0	1	1	5	2
ARHGEF39	9	4	2	5	8	8	9	11	10	4	8	5	8	10	8	10	3	7	9	4	4	4	12	2	8	4	5	6	3	5	7	7	5	12	12	4	5	10	7	8
ARHGEF4	265	296	284	231	265	259	165	210	184	140	203	263	212	199	219	245	179	200	242	185	128	175	249	209	207	184	257	221	233	224	272	220	102	277	253	202	266	186	247	223
ARHGEF40	754	713	779	847	685	828	590	685	719	903	674	1073	702	894	626	689	506	532	829	841	418	772	918	690	883	727	619	637	890	881	653	713	495	792	667	576	872	727	840	606
ARHGEF5	12	31	14	15	10	29	15	10	12	15	13	28	15	41	11	41	8	14	10	17	23	19	20	8	16	6	19	37	13	19	15	22	12	62	22	9	29	20	34	18
ARHGEF6	4374	3941	5215	5737	4618	4471	2773	5363	4371	8046	5169	5384	6092	3982	4445	3105	3223	4507	4484	6697	2639	5309	6031	3667	3108	3876	2423	3584	4648	3773	3771	3984	4096	2976	4211	2781	4392	3346	4637	4044
ARHGEF7	2354	2736	2211	2654	2215	2407	1539	2460	2448	2677	2457	2670	2355	2517	2376	2224	1932	2181	2463	2650	1230	2338	3106	2784	2646	2192	2472	2359	2717	2583	2054	2454	2189	2390	1743	1764	2700	2110	2341	2135
ARHGEF9	308	269	377	370	343	377	241	309	298	542	294	315	288	293	311	293	244	304	396	332	167	340	417	315	260	281	302	308	355	480	324	277	304	416	231	234	297	253	308	269
ARID1A	1647	1728	1637	1817	1320	1687	1475	1508	1783	1362	1569	2015	1680	1876	1582	1342	978	1142	1595	1440	756	1377	1787	1723	1608	1646	1601	1623	1841	1862	1865	1502	1272	1683	1324	1330	1662	1465	1546	1375
ARID1B	3502	3493	3401	3650	2808	3032	2449	3157	2994	2807	2959	3502	3239	3524	3622	2879	2177	2812	3257	3310	1557	2866	3540	3337	3151	3010	3428	3113	3338	3738	3142	3262	2416	3388	3174	2576	3548	3083	3308	3169
ARID2	1831	2217	1945	2163	1572	1699	1108	2041	1738	1956	2066	1911	1816	1829	1928	1550	1474	1644	2010	1878	973	2103	2126	2210	1536	1615	1807	1773	2235	1960	1678	1704	1643	1414	1529	1338	1607	1825	1729	1541
ARID3A	79	99	93	99	62	96	88	82	94	122	103	152	94	107	92	85	69	88	94	85	60	108	85	75	145	82	51	109	108	105	86	87	49	113	72	76	103	110	115	93
ARID3B	67	92	88	87	78	111	81	99	103	79	107	121	82	84	107	77	61	84	93	109	47	109	114	84	87	87	76	85	105	104	101	74	79	120	78	93	133	98	86	90
ARID3BP1	4	6	8	8	9	3	3	6	6	6	7	6	7	4	4	3	3	3	3	6	6	8	10	9	8	5	8	5	5	6	5	12	6	13	9	4	9	5	4	6
ARID3C	2	0	0	0	0	0	0	1	0	0	0	0	1	1	1	1	0	0	0	1	0	0	0	0	1	1	2	1	0	1	0	1	1	1	0	0	0	1	1	0
ARID4A	606	633	629	712	525	557	399	700	716	617	679	655	545	607	634	493	560	593	634	637	280	715	797	757	525	474	547	511	701	780	491	726	511	491	616	444	662	530	723	501
ARID4B	1144	1290	1230	1189	913	1091	674	1239	1083	1232	1189	1185	1086	1063	1208	954	920	1088	1195	1248	539	1265	1138	1141	951	899	1067	1107	1435	1165	882	1185	921	1056	1010	796	1033	1177	1113	1035
ARID5A	587	442	326	580	324	296	295	225	261	246	330	376	688	311	265	361	351	444	230	231	144	424	252	206	276	380	328	338	298	304	188	214	665	356	400	174	469	206	315	260
ARID5B	1906	1172	977	2213	1488	2024	837	1080	2236	813	1219	1151	1734	1126	992	1863	929	2281	834	2575	944	1788	2169	791	1690	2274	1755	1103	1552	2084	1129	2010	1215	3064	2376	723	2162	1133	1181	1855
ARIH1	4292	4353	4251	4846	3843	3983	2486	4349	3545	3977	4162	4419	4209	3753	4438	3454	3026	3945	4169	3959	2055	4386	4537	4016	3415	3807	3912	3915	4774	3913	3512	3831	3777	3162	3733	3251	3965	3668	4077	3624
ARIH2	5155	4474	5490	5977	4598	4214	3085	4971	4314	4826	4464	4491	4674	4344	5027	4014	3034	5042	4903	5304	2405	5463	5268	5705	4017	4902	4224	4695	4783	4364	4327	4535	5120	4024	4579	2954	4664	3375	4543	4726
ARIH2OS	32	21	33	35	10	24	22	21	32	31	26	27	24	19	19	22	16	23	34	18	11	29	25	17	7	30	18	28	16	18	19	19	30	13	27	22	17	19	20	13
ARIH2P1	124	115	152	168	129	97	83	149	110	102	91	106	115	111	99	104	68	174	110	133	64	125	122	149	86	125	99	153	129	112	100	107	113	97	127	86	140	82	120	115
ARL1	1536	1677	1683	2069	1452	1703	885	1783	1546	2250	1840	1589	1665	1323	1671	1219	1206	1583	1723	1894	802	1796	1896	1838	1092	1346	1394	1324	1734	1382	1433	1355	1593	1214	1414	1185	1482	1354	1587	1388
ARL10	725	686	737	751	649	857	486	664	567	625	847	839	706	874	775	872	455	435	725	635	461	554	852	542	689	656	661	587	764	859	631	764	520	676	647	521	1114	595	733	589
ARL11	8	15	12	10	6	13	5	6	4	16	11	12	10	15	4	13	12	9	12	12	6	17	8	5	12	9	9	10	8	10	10	5	7	7	7	4	6	15	12	6
ARL13A	0	0	0	0	0	0	0	0	0	0	0	0	0	0	0	0	0	0	0	0	0	0	0	1	0	0	0	0	0	0	0	0	0	1	0	0	1	0	0	0
ARL13B	71	107	103	100	69	110	63	84	112	158	83	124	95	107	106	83	105	100	105	113	71	131	93	86	105	92	111	87	107	114	79	106	61	103	73	66	87	101	137	97
ARL14	0	0	0	1	0	0	0	0	1	0	0	1	0	1	0	0	0	1	0	0	0	1	0	1	0	2	0	3	0	0	0	0	0	0	0	0	0	0	0	1
ARL14EP	718	931	886	1024	803	783	467	939	786	1117	926	944	906	750	897	706	692	925	980	992	466	1068	989	931	626	673	699	779	944	734	652	672	808	639	706	523	711	702	780	648
ARL14EPL	0	2	1	0	0	0	0	0	0	0	1	3	0	0	0	1	0	0	0	0	1	0	1	0	0	0	0	0	0	0	0	2	0	0	0	0	0	0	1	0
ARL14EPP1	3	3	3	2	5	5	2	5	0	0	4	4	3	5	4	0	1	4	0	3	2	0	2	0	3	3	1	1	6	1	2	0	3	1	2	1	3	6	5	5
ARL15	179	196	212	188	123	230	95	214	211	414	220	197	168	157	147	163	207	179	171	257	115	191	213	175	139	146	121	140	211	207	147	147	199	151	148	115	182	145	213	132
ARL16	188	208	224	264	190	181	140	234	221	265	212	225	188	212	203	181	140	198	258	230	107	178	293	232	173	161	185	162	207	199	224	180	182	188	183	133	189	189	203	182
ARL17A	132	36	82	90	93	91	53	64	68	41	69	140	167	116	80	41	72	61	68	81	66	61	38	101	49	68	126	98	103	212	126	78	37	79	194	47	132	73	36	110
ARL17B	58	10	50	54	46	49	24	40	42	27	45	88	74	77	53	7	54	8	92	43	29	55	15	59	18	69	77	45	57	101	85	41	9	33	70	31	80	27	12	70
ARL2	553	502	591	612	463	460	329	490	596	599	527	487	530	470	504	378	392	419	479	498	361	587	537	515	370	426	435	501	548	408	438	318	567	502	375	276	434	408	502	439
ARL2BP	636	607	674	692	498	624	351	628	576	749	633	672	587	570	601	537	553	609	617	738	359	615	673	681	505	443	464	533	654	614	475	535	435	446	558	360	616	555	705	520
ARL2BPP1	0	0	0	0	0	0	0	0	0	0	0	0	0	0	0	1	0	0	0	0	0	1	0	1	0	0	0	0	0	0	0	0	0	0	0	0	0	0	0	0
ARL2BPP10	0	0	0	0	0	0	0	0	0	0	0	0	0	0	0	0	0	0	0	0	0	0	1	0	0	0	0	0	0	0	0	0	0	0	0	0	0	0	0	0
ARL2BPP2	0	0	0	0	0	0	0	0	0	0	0	0	0	0	0	0	0	0	0	0	0	0	0	1	0	0	0	0	1	0	0	1	0	0	0	0	0	0	0	0
ARL2BPP3	0	0	0	0	0	0	0	1	0	0	0	0	0	1	0	0	2	1	0	0	0	0	0	0	0	0	0	0	0	1	0	0	0	0	0	0	0	0	0	0
ARL2BPP4	0	0	0	0	0	0	0	0	0	0	0	0	0	0	1	0	0	0	0	0	0	0	0	0	0	0	0	0	0	0	0	0	0	0	0	0	0	0	0	0
ARL2BPP5	0	0	0	0	0	0	0	0	0	0	1	0	0	0	0	0	0	0	0	0	0	0	0	0	0	0	0	0	0	0	0	0	0	0	0	0	0	0	0	0
ARL2BPP6	0	0	0	0	0	0	0	0	0	0	0	0	0	0	0	1	0	0	0	0	0	1	0	0	0	0	0	0	0	0	0	0	0	0	0	0	0	0	0	0
ARL2BPP7	0	0	0	0	0	0	0	0	0	0	0	0	0	0	0	0	0	0	0	0	0	0	0	2	0	0	0	0	0	0	0	0	0	1	0	0	0	0	0	0
ARL2BPP8	0	0	0	0	0	0	0	0	1	0	0	0	0	0	0	0	0	0	0	0	0	0	0	1	0	0	0	0	0	0	0	0	0	0	0	0	0	0	0	0
ARL3	121	149	134	153	132	149	83	140	124	131	140	153	135	165	149	118	94	120	124	141	71	150	159	125	103	121	126	121	147	114	127	112	152	130	83	110	151	139	139	93
ARL4A	92	94	75	56	37	131	71	87	61	128	74	118	69	77	48	60	72	68	80	106	70	90	107	76	65	70	63	59	121	151	60	95	49	121	73	50	108	86	108	100
ARL4AP1	0	0	0	1	1	0	0	0	0	0	0	0	0	0	0	0	0	0	1	0	0	0	0	0	0	0	0	1	0	0	1	0	0	0	0	0	0	0	0	0
ARL4AP2	0	1	2	0	0	0	1	0	1	1	1	2	1	0	0	1	1	0	1	0	1	2	0	1	0	1	3	0	0	1	0	2	0	0	0	1	0	1	0	0
ARL4AP3	0	0	0	0	0	0	0	0	0	0	0	0	0	1	0	0	0	0	0	0	0	0	0	0	0	0	0	0	0	1	0	0	0	0	0	0	0	0	0	0
ARL4AP4	6	10	5	9	11	2	2	5	4	5	8	5	12	6	3	6	5	3	6	5	8	12	7	5	5	6	4	13	3	4	6	6	4	6	5	5	8	3	7	5
ARL4AP5	0	0	1	4	1	5	1	1	2	1	0	7	0	4	1	0	0	3	0	3	0	2	5	0	2	2	1	3	2	5	1	0	2	4	1	1	1	3	5	3
ARL4C	41	92	60	61	45	60	72	51	77	86	54	50	51	84	39	91	87	32	44	22	30	58	49	42	54	59	39	55	80	39	51	66	37	55	56	33	50	44	60	32
ARL4D	33	38	54	43	27	52	26	51	38	39	26	48	58	65	34	41	22	25	44	29	35	35	44	39	28	45	31	44	38	46	38	65	27	54	32	28	34	31	70	36
ARL5A	2464	3137	2933	3612	2638	3022	1328	3422	1804	2559	3155	2815	3050	2642	3145	2471	2178	2914	2633	3906	1531	2979	2847	3302	2040	2098	2520	2362	2649	2831	2327	2372	2262	2094	2603	1871	3425	2360	2832	2873
ARL5AP1	0	0	0	0	0	0	0	0	0	1	0	0	1	0	0	0	0	0	0	0	0	0	0	0	0	0	0	0	0	1	0	0	0	0	0	0	0	0	0	0
ARL5AP2	2	1	3	0	5	0	1	2	1	0	0	1	2	2	1	1	3	1	2	1	1	0	4	0	0	1	4	0	3	1	1	0	2	1	0	1	1	1	1	3
ARL5AP3	2	2	2	1	1	2	0	1	0	1	1	1	0	0	0	2	0	1	2	1	0	2	2	0	1	2	3	0	1	2	2	3	0	0	4	1	4	0	2	1
ARL5AP4	10	9	6	4	5	7	7	15	5	6	6	5	9	8	8	8	2	8	9	7	4	7	14	0	2	6	13	6	3	4	0	3	6	3	8	6	6	5	3	12
ARL5B	544	782	664	705	530	635	361	704	509	776	665	697	632	551	694	607	566	556	719	699	322	713	689	754	468	514	554	507	717	593	470	519	460	407	560	409	495	582	622	563
ARL5C	6	5	2	3	2	5	6	9	5	2	4	6	4	3	4	4	4	5	8	2	0	15	4	2	2	2	6	3	0	5	5	3	5	3	4	1	6	3	2	6
ARL6	57	102	92	77	52	89	50	91	62	95	80	96	78	52	71	67	81	62	90	89	45	103	75	102	56	71	70	67	104	74	73	85	59	84	67	60	65	77	102	79
ARL6IP1	453	578	438	549	329	471	261	507	547	592	545	506	393	400	399	435	435	496	419	526	217	539	652	543	493	371	376	411	557	630	353	461	344	407	376	280	396	431	493	445
ARL6IP1P1	0	0	0	0	0	1	0	0	0	0	0	1	0	0	0	0	0	0	0	0	0	0	0	0	0	0	0	0	0	0	0	0	0	0	0	0	0	0	0	0
ARL6IP1P2	4	7	5	2	7	6	5	4	10	0	4	6	5	5	1	6	6	6	6	5	1	9	2	1	12	11	5	4	15	5	4	5	4	4	6	1	4	9	8	0
ARL6IP1P3	3	1	2	1	2	1	0	4	0	1	0	1	3	2	1	1	1	1	1	2	0	0	1	2	2	2	2	1	0	4	1	1	1	1	0	0	0	1	2	3
ARL6IP4	12	5	10	5	5	4	4	4	7	5	11	7	3	8	8	0	2	4	5	4	0	5	5	6	3	7	8	5	10	5	4	1	3	5	7	2	7	8	3	4
ARL6IP5	3218	3305	4400	4569	3109	3643	2109	3632	3008	3467	3584	3816	3590	3072	3894	2851	2766	3236	3535	3514	1804	3840	4744	3797	2480	3411	2964	2701	3554	2910	3287	2662	3526	2725	3159	3205	3481	3433	3810	3158
ARL6IP6	238	248	166	236	201	175	120	220	210	226	218	238	164	178	237	187	198	188	226	199	109	263	201	226	163	187	175	218	199	217	179	195	154	182	211	140	209	219	189	195
ARL8A	500	571	585	521	486	514	326	428	443	512	537	530	515	495	489	464	419	512	487	569	265	521	495	534	500	414	444	405	633	520	449	433	458	386	458	381	584	410	546	414
ARL8B	1688	2057	2052	2273	1582	1931	980	2019	1610	2092	1847	1952	1938	1669	1844	1477	1361	1862	1945	2041	1011	1899	2231	1964	1495	1447	1562	1613	1918	1557	1517	1580	1818	1437	1642	1204	2033	1623	1724	1673
ARL9	3	4	6	4	8	3	0	8	3	1	4	7	4	9	1	5	5	2	3	4	0	0	1	5	8	2	2	3	7	1	8	2	5	6	7	4	2	4	6	2
ARLNC1	8	10	11	1	8	12	7	10	7	16	2	7	9	3	8	9	10	2	8	9	1	8	29	5	4	13	6	7	9	4	4	4	8	8	4	2	5	3	3	6
ARMC1	862	926	1015	975	753	877	477	1058	768	1074	1043	976	908	742	1103	793	779	854	933	982	472	952	1047	1103	685	805	844	858	1011	760	870	768	747	668	878	625	920	750	970	856
ARMC10	353	335	386	377	285	321	151	391	285	406	341	400	341	301	356	302	284	267	341	390	189	415	381	363	305	284	284	317	345	342	289	262	306	297	286	218	290	268	357	293
ARMC10P1	15	17	12	18	12	22	6	28	19	21	17	11	17	31	15	15	14	28	12	13	15	25	19	22	20	16	9	13	16	8	14	11	17	22	21	18	17	20	17	10
ARMC12	2	8	1	2	2	5	1	4	11	4	4	3	9	1	2	2	2	2	3	7	2	3	6	2	7	2	7	6	4	4	3	2	5	4	2	0	3	0	5	7
ARMC2	82	86	87	86	81	112	57	105	82	122	81	101	97	106	84	95	103	65	91	86	50	70	95	73	119	108	85	108	118	84	80	93	75	80	66	67	109	64	88	86
ARMC3	0	1	0	0	0	4	3	3	1	0	1	3	1	1	3	0	2	0	0	3	0	0	0	2	1	1	1	2	2	2	1	1	0	1	0	0	1	0	1	0
ARMC4	2	1	5	2	2	8	4	2	2	2	3	6	3	8	2	2	1	1	2	3	0	6	2	4	1	1	12	2	7	7	3	5	1	7	2	4	1	5	2	8
ARMC4P1	2	8	3	5	1	1	3	1	3	4	6	6	4	2	1	0	1	1	1	9	0	0	1	2	0	2	3	2	5	1	0	4	0	2	3	1	2	1	3	2
ARMC5	197	228	266	237	244	194	220	191	236	266	234	227	244	212	200	190	157	175	233	147	103	166	290	240	196	233	226	176	306	248	273	183	256	241	144	188	192	196	247	176
ARMC6	439	459	500	698	412	470	329	397	357	501	424	458	492	396	469	347	269	425	425	444	266	417	537	431	339	470	412	399	468	405	476	256	416	459	315	261	403	349	454	326
ARMC7	45	59	61	63	59	63	65	65	56	82	60	84	68	65	55	47	47	56	58	75	19	64	92	73	55	56	42	44	56	71	68	60	35	77	44	61	62	51	54	55
ARMC8	2070	2653	2318	2763	2055	1877	1341	2614	2159	2375	2292	2315	2133	1939	2189	1807	1798	2016	2434	2428	1097	2505	2581	2288	1808	1716	2000	2048	2521	2141	1849	1882	1835	1755	2070	1552	1969	2144	2414	1953
ARMC8P1	10	5	5	4	5	5	3	14	0	5	5	1	3	2	4	3	1	5	3	3	4	0	4	1	2	3	5	1	4	3	4	2	2	0	2	3	1	3	3	8
ARMC9	47	47	78	41	24	91	45	60	71	92	50	95	57	81	37	56	35	53	63	61	37	37	85	45	59	51	53	56	96	94	61	50	56	91	22	34	71	59	77	71
ARMCX1	658	510	593	707	465	678	297	671	479	645	430	535	797	412	511	473	540	496	633	563	281	876	637	568	446	766	576	307	599	439	397	429	764	437	553	401	997	402	513	453
ARMCX2	225	158	196	266	138	263	101	205	149	187	177	216	224	171	181	156	144	144	201	232	92	208	201	144	97	170	140	194	211	223	153	137	179	174	132	131	180	155	188	166
ARMCX3	1532	1077	1251	1672	915	1699	848	1803	1232	2057	1526	1340	1773	1033	1488	954	1098	775	1587	1411	838	1770	1773	1524	759	1539	1122	965	1451	879	1078	884	1291	1008	989	735	1336	946	1147	1164
ARMCX4	475	506	349	442	357	506	309	531	461	373	371	568	533	509	518	452	313	328	406	438	200	788	686	361	546	460	418	382	545	466	467	400	514	650	416	440	700	447	390	404
ARMCX5	171	155	209	187	159	169	99	156	145	286	161	196	191	161	181	139	117	190	225	203	82	163	209	204	123	135	156	137	232	153	155	172	168	155	144	117	143	135	202	122
ARMCX6	82	71	72	127	69	100	68	125	57	126	110	86	109	68	84	74	82	51	110	121	54	135	100	72	70	94	93	60	104	57	54	64	87	70	55	37	102	57	71	63
ARMCX7P	8	2	2	4	6	8	4	8	6	4	5	3	6	4	3	3	0	3	6	3	5	6	4	3	3	3	3	2	2	2	5	5	5	9	4	2	2	6	4	5
ARMH1	3	6	5	4	4	5	5	3	5	12	4	7	6	10	4	7	7	2	4	5	2	3	5	1	6	2	2	3	4	9	4	5	4	5	4	2	4	7	2	3
ARMH2	0	2	1	1	1	1	0	0	0	0	0	3	3	0	0	1	2	0	2	3	0	1	1	2	1	0	1	1	1	1	1	2	1	1	0	1	1	3	0	0
ARMH3	993	1060	1035	1282	949	860	716	1024	983	1026	1004	1083	875	945	1008	878	630	926	1047	1136	495	918	1123	1071	764	854	833	906	1046	1004	779	1019	807	935	1001	730	1104	950	846	906
ARMH4	85	125	74	107	67	151	72	136	181	232	143	135	97	146	100	66	93	85	87	105	63	140	95	92	83	108	74	58	160	133	103	68	74	109	81	63	93	123	129	104
ARMS2	0	0	0	0	1	1	0	0	0	0	0	0	0	0	0	0	0	0	0	0	2	0	1	0	0	0	2	2	1	1	0	0	0	0	0	0	0	0	0	1
ARMT1	561	678	611	754	597	582	283	795	586	857	608	569	655	461	560	502	514	578	674	661	337	734	775	731	407	454	510	522	588	538	470	465	560	484	504	403	458	510	573	543
ARNILA	2	5	2	3	2	4	3	5	5	4	1	5	4	4	3	3	4	2	8	2	3	3	8	1	4	2	6	2	3	11	5	2	3	5	5	0	5	2	6	3
ARNT	2000	2077	2262	2306	1692	1969	1262	1907	1671	1797	1809	1935	1852	1887	2063	1586	1418	1769	1871	1979	910	1759	1930	2085	1732	1692	1667	1902	2036	2029	1795	2209	1707	1642	1736	1530	1665	1828	1884	1614
ARNT2	356	471	574	593	445	388	408	389	430	338	487	476	408	549	377	432	251	444	353	468	226	227	411	389	542	439	500	381	564	404	539	514	373	575	469	525	342	410	442	424
ARNTL	105	469	169	396	826	293	160	150	339	202	273	155	440	257	158	920	252	107	348	302	288	161	472	137	187	333	343	273	324	201	271	476	114	774	89	177	114	253	125	127
ARNTL2	25	26	15	29	17	53	15	14	30	28	24	55	40	32	15	31	21	16	17	22	58	36	37	10	66	26	35	22	29	40	30	31	18	57	15	7	27	26	59	41
ARPC1A	546	617	616	768	528	622	383	567	530	748	627	584	518	573	532	430	459	541	553	598	299	554	644	562	495	558	502	567	617	613	513	487	525	570	411	375	554	512	579	549
ARPC1B	174	166	189	228	141	257	183	132	172	291	157	216	203	221	123	199	138	123	167	173	121	187	216	119	191	184	143	176	172	189	115	167	146	193	136	121	211	196	186	141
ARPC1BP1	0	0	0	0	0	0	0	0	0	1	0	0	0	0	0	0	0	0	0	0	0	0	0	0	0	0	1	1	0	1	0	0	0	0	0	0	0	1	0	1
ARPC2	3344	4260	4562	3737	3777	3090	1846	3195	3079	2474	3033	3529	3212	3052	3249	3649	3107	3884	2913	3420	1513	3316	2875	2755	3771	2940	3453	2331	2910	2933	3299	3264	2395	2860	4006	2767	2928	2521	4023	3707
ARPC3	327	419	408	398	305	362	184	349	299	467	301	360	371	354	308	333	291	349	327	464	158	317	402	303	259	293	271	259	335	318	280	296	326	281	315	228	337	319	375	281
ARPC3P1	23	28	26	29	10	22	10	23	25	23	15	16	21	24	15	15	23	29	19	25	26	16	21	14	27	14	13	16	16	16	23	20	25	18	24	15	20	23	13	21
ARPC3P2	0	7	1	2	3	2	2	2	2	4	0	3	6	4	0	5	7	4	2	4	1	6	4	0	2	2	4	4	1	0	2	1	2	4	1	1	2	1	1	0
ARPC3P5	7	5	6	11	8	6	4	4	6	8	2	2	5	2	6	3	5	9	7	13	3	3	5	2	3	2	5	4	7	9	5	5	6	8	5	5	9	5	8	7
ARPC4	343	348	398	448	310	323	258	337	321	387	369	372	368	343	360	291	219	342	319	387	165	326	356	283	245	294	247	290	388	369	321	280	320	292	306	244	396	281	337	312
ARPC5	394	544	434	519	342	631	305	431	434	702	432	611	454	514	394	473	363	359	423	461	307	492	469	389	421	383	370	412	463	578	324	449	328	430	411	250	432	602	498	393
ARPC5L	425	514	600	750	481	482	332	587	500	624	453	518	500	429	439	348	423	504	426	642	295	462	525	580	334	429	412	345	458	365	410	320	452	337	414	317	499	331	488	410
ARPIN	540	554	543	630	432	539	364	496	636	581	606	597	573	482	524	474	423	397	535	544	285	553	589	493	411	402	514	471	579	565	484	450	410	520	458	349	494	540	511	491
ARPP19	5736	5959	6915	7607	5688	5647	3051	5779	4230	8184	6172	6066	6914	5341	5764	4912	4261	5358	6123	6031	3214	6482	6235	6462	4740	5578	5098	5256	6974	5549	4831	4964	5673	4180	5139	3941	6078	4908	5410	4860
ARPP19P1	13	13	30	26	15	13	18	13	14	14	17	15	14	17	25	13	12	34	18	11	14	17	13	13	11	18	17	16	18	7	10	9	30	9	17	12	15	15	14	14
ARPP19P2	31	24	34	47	34	32	22	37	18	29	31	40	31	35	18	39	20	49	29	16	34	24	18	18	18	27	32	35	42	23	21	18	25	25	27	22	33	39	26	28
ARPP21	2246	3738	2846	3239	2358	3359	2584	4276	3530	2861	2961	3337	3559	2907	2658	2345	3049	2490	4153	3957	1469	4746	4983	4509	3005	3465	3446	2905	5607	3000	4084	2579	3054	3615	2065	3044	2085	4700	2571	3062
ARR3	1	1	1	0	0	0	0	0	0	1	0	0	0	0	0	5	0	2	1	0	0	1	1	0	2	0	0	1	1	2	1	0	0	3	0	0	0	1	0	0
ARRB1	297	368	284	335	202	427	244	260	306	453	330	296	282	372	238	247	232	265	230	327	156	276	298	195	375	254	279	266	327	321	264	314	198	282	232	190	319	335	320	221
ARRB2	131	193	182	180	87	181	181	141	189	160	169	184	177	247	143	198	110	119	167	179	106	184	180	116	182	147	145	145	195	158	145	186	152	196	120	101	156	197	184	156
ARRDC1	231	232	228	203	194	246	166	208	236	220	240	256	206	188	186	178	164	220	222	228	100	212	240	209	184	210	153	163	212	197	185	171	207	186	206	164	251	210	280	192
ARRDC2	2390	3627	1843	926	695	2989	1480	4101	3151	2496	2823	1432	1267	1463	1471	4233	1271	2140	2455	2545	1319	1584	3141	3922	1247	624	1379	1674	2977	3856	1746	2783	873	1614	1671	1276	4166	1708	1943	2001
ARRDC3	1943	2471	1745	2595	1510	2923	1131	2940	2755	2807	2562	1670	3651	1466	1630	2938	1404	1918	2588	2574	1163	1889	2480	2955	1173	1576	1096	2105	2721	1954	1997	2472	1594	1355	1206	1415	1265	1901	1323	1282
ARRDC4	466	1133	897	1022	807	800	374	758	785	1152	686	1063	860	829	797	411	568	879	735	683	458	717	633	1083	509	662	748	649	818	537	1079	567	413	545	539	466	418	951	639	542
ARRDC5	1	6	7	2	0	3	5	0	1	3	3	1	0	3	2	7	0	1	2	6	0	1	0	2	2	3	2	3	2	5	1	3	4	6	1	1	4	2	0	2
ARSA	131	157	142	184	112	152	168	87	156	214	113	156	137	151	155	127	89	102	138	135	73	149	177	102	158	122	106	129	144	142	148	108	129	183	117	117	199	125	158	105
ARSB	250	311	307	375	254	468	177	332	246	448	352	279	463	295	327	304	283	246	396	548	195	308	458	340	253	333	221	251	353	257	230	150	326	288	190	179	377	263	279	282
ARSD	84	123	145	162	114	202	136	81	106	240	192	201	154	181	142	128	131	82	102	97	52	101	191	159	193	192	119	89	158	114	84	161	60	115	116	57	202	132	199	121
ARSDP1	0	1	0	4	1	0	1	0	0	0	0	1	0	2	0	0	1	0	0	0	0	1	0	0	0	0	0	0	0	1	2	1	0	1	0	1	0	0	0	0
ARSF	0	0	0	0	0	1	0	0	0	2	0	0	0	0	0	0	0	0	0	0	1	0	0	0	0	2	0	1	0	0	1	1	0	6	0	0	1	0	0	0
ARSFP1	2	0	0	0	0	1	0	1	2	0	0	2	1	0	0	1	1	0	0	1	1	0	0	0	0	1	0	1	1	2	0	2	0	2	0	0	1	1	0	0
ARSG	123	161	71	93	116	86	86	108	122	75	92	102	69	97	118	105	132	112	121	80	39	137	179	75	130	112	226	85	143	120	76	98	96	168	112	107	76	130	103	119
ARSH	0	1	0	0	0	0	0	0	0	0	0	0	0	0	0	0	0	0	0	0	0	0	0	0	0	0	0	0	0	0	0	0	0	0	0	0	0	0	0	0
ARSI	10	4	5	9	5	15	4	8	7	12	8	20	15	10	2	8	5	8	12	6	7	10	12	7	14	17	4	10	9	2	5	4	8	12	10	7	12	10	7	8
ARSJ	15	34	18	20	30	23	9	27	14	29	21	28	40	43	27	31	24	13	13	24	25	19	40	17	13	18	19	24	25	64	20	23	12	43	6	7	16	36	25	10
ARSK	138	160	155	210	110	163	94	139	151	156	143	120	133	118	117	111	100	77	157	148	73	118	141	175	108	90	101	106	151	108	139	93	75	94	117	78	106	139	145	129
ARSL	1	1	1	2	0	1	0	3	0	5	1	2	0	3	2	2	0	1	0	1	0	2	1	2	0	0	1	1	4	2	1	2	2	0	0	1	4	0	0	1
ARSLP1	0	0	0	0	0	1	0	0	0	0	0	1	0	0	0	0	0	0	0	0	0	0	0	0	0	0	0	1	0	0	0	0	0	0	0	0	0	0	1	0
ART1	697	839	870	932	743	507	555	616	784	884	775	712	630	761	672	565	405	1161	642	723	360	549	664	762	494	567	863	660	671	733	724	602	678	590	737	394	471	558	756	702
ART2BP	0	0	0	0	0	0	0	0	0	0	0	0	0	0	0	0	0	0	0	0	0	0	0	0	0	0	0	0	0	0	0	0	0	0	0	0	0	0	0	0
ART2P	0	0	0	0	0	0	0	0	0	0	1	0	0	0	0	0	0	0	0	0	0	0	0	0	0	0	0	0	0	0	0	0	0	1	0	0	0	0	0	0
ART3	5627	7029	4077	4953	4184	3722	2393	5752	4021	2543	4678	3600	3365	3475	4877	4612	2777	4493	4523	5596	1900	3569	4220	4982	4249	2130	5761	4401	4707	4775	3098	5555	2376	3802	5235	2802	4045	4781	5533	5072
ART4	15	14	28	4	5	30	7	24	6	12	5	24	15	31	8	28	7	11	5	5	5	14	24	6	18	7	17	14	26	93	21	23	7	53	15	8	10	40	37	20
ART5	168	180	159	126	164	144	77	139	156	106	155	126	136	124	191	140	136	151	128	139	87	111	131	157	123	82	160	159	166	161	122	124	120	170	146	98	131	151	119	138
ARTN	3	10	7	6	5	2	0	1	3	7	3	6	4	7	5	5	6	1	5	6	3	1	9	2	3	6	10	2	4	6	8	3	6	7	3	5	6	11	7	9
ARV1	304	317	325	420	271	287	179	323	268	484	284	312	273	213	289	214	233	311	332	341	152	330	329	301	220	227	229	248	300	234	226	191	244	187	297	151	256	261	299	240
ARVCF	726	658	818	698	624	824	441	566	442	455	782	633	1032	575	725	816	400	480	569	474	380	876	920	629	890	718	763	706	653	509	745	559	610	639	511	571	741	538	488	408
ARX	288	283	318	314	235	217	231	235	260	297	222	250	315	214	336	234	189	199	204	221	128	338	272	321	221	186	266	220	211	207	323	210	264	190	292	235	347	174	249	149
AS3MT	7	9	4	2	1	6	5	3	12	7	9	3	2	2	5	7	3	6	8	3	1	5	7	4	1	2	6	10	6	3	1	1	6	1	1	6	4	3	3	8
ASAH1	2792	2761	3523	4157	3017	2960	1541	3114	2244	3392	3232	2741	2458	2521	2996	2223	2026	2695	2931	2836	1622	3146	4117	3491	2649	2136	2401	2595	2716	2979	2570	2463	2940	2060	2493	1879	3195	2316	2799	2136
ASAH2	52	60	53	74	34	55	36	58	70	66	55	70	25	40	39	26	33	55	56	38	33	52	60	49	49	42	51	45	45	37	56	47	38	29	45	30	51	50	62	47
ASAH2B	102	108	99	155	82	74	74	96	84	143	85	121	92	79	75	55	76	87	86	79	49	96	137	115	74	93	64	61	136	91	78	78	82	97	78	66	64	92	104	95
ASAP1	724	895	682	774	524	772	540	630	884	954	774	964	727	801	690	684	556	516	685	809	363	757	688	618	669	604	619	707	869	877	704	749	524	697	570	449	772	728	803	575
ASAP2	445	616	467	627	321	768	319	447	530	738	593	643	661	668	510	486	420	358	374	444	390	524	457	427	449	505	462	456	626	586	434	490	351	525	316	369	502	487	627	510
ASAP3	1118	1246	1385	1312	773	1414	781	617	748	1107	1162	1306	1015	1348	858	976	759	878	844	745	381	510	1056	1074	1100	1084	1018	705	1507	1087	1200	1015	950	1222	790	812	1630	991	1118	1055
ASB1	1156	1201	1235	1320	1178	1154	873	1164	1179	1267	1193	1148	1110	1060	1070	1027	831	939	1229	1163	611	1145	1318	1069	933	1073	1184	1139	1230	1190	1210	1015	1189	1030	950	869	1165	976	1160	975
ASB10	1264	1055	1021	1257	966	901	650	782	976	1099	1054	995	1087	979	849	973	616	948	973	930	542	733	1050	910	806	913	1252	850	901	830	1029	872	897	963	938	665	960	681	986	853
ASB11	3627	3811	4684	4274	3800	2826	2007	3253	2658	3417	4047	3513	3210	2885	3346	2723	2618	3633	3273	3330	1596	2779	3992	4127	3171	3185	3992	2768	3310	2840	3006	3329	2503	2262	4007	2465	3103	2499	3433	3862
ASB12	556	597	488	721	615	459	317	464	383	541	543	530	587	514	470	519	375	475	533	579	247	440	536	569	372	393	514	426	360	314	426	303	355	403	448	359	585	336	554	510
ASB13	276	339	295	354	327	302	206	320	273	359	253	338	262	291	337	234	191	290	285	375	168	346	339	355	252	275	264	286	329	289	269	212	290	286	239	180	316	258	290	250
ASB14	1374	1224	1118	1187	618	633	392	899	926	1319	1147	852	889	1001	893	1059	756	1195	1036	827	523	560	750	902	644	539	1287	822	931	795	539	641	768	683	1085	474	1252	763	1175	882
ASB15	4042	3292	4579	5422	3108	2115	1648	3475	2586	2127	3323	3169	2399	3222	3158	1958	2142	3346	3101	2732	1426	2041	2970	3596	2266	2841	3047	2208	2666	2906	3727	2929	2983	2706	4605	1880	3255	2256	3507	3353
ASB16	905	791	904	948	714	661	803	727	856	543	775	827	768	800	744	601	419	907	733	840	355	579	689	708	608	826	832	727	755	826	889	878	843	943	1048	733	755	531	863	752
ASB17	0	0	0	0	0	0	0	0	0	0	0	0	0	0	0	0	0	0	0	0	0	0	0	0	0	1	0	0	0	0	0	0	0	0	0	0	0	0	0	0
ASB18	181	212	247	223	219	150	68	165	94	178	147	235	236	193	251	192	96	166	201	136	109	199	329	177	149	168	133	134	91	192	229	108	195	163	128	151	428	153	196	109
ASB2	9721	11012	10564	10932	10160	9084	5659	8974	9090	8229	11036	8186	9193	10187	7452	10430	7404	7676	8558	8233	4230	5218	11014	9092	7565	7718	8877	8083	11485	9900	11040	12090	5123	7926	7627	7465	8007	8782	8556	9420
ASB3	56	79	67	79	43	59	37	74	75	86	81	73	70	61	73	64	52	75	68	64	22	95	82	78	68	54	61	52	75	81	62	68	54	67	62	44	61	69	66	61
ASB4	1651	1293	1659	1905	1286	806	765	1224	894	846	1134	1205	666	1054	1208	871	1373	1749	1208	1117	638	1185	681	1266	862	848	791	1085	918	1336	783	1183	764	838	1806	810	973	879	1293	1392
ASB5	13200	8503	7650	16634	9290	7515	5287	7496	6071	5873	11538	7215	15670	7447	7700	8279	7517	10491	6948	7611	5283	7639	9220	7983	4250	10121	7787	9382	7367	5733	6695	7596	11019	5979	9008	5724	11365	7428	9680	5182
ASB6	168	271	237	239	210	266	178	232	234	199	212	216	239	237	206	186	153	190	173	207	122	232	252	251	212	205	175	226	231	188	234	210	185	250	188	148	258	165	227	196
ASB7	247	310	324	316	223	306	169	290	308	347	266	298	274	308	276	243	245	271	295	262	148	284	320	328	253	203	265	270	355	247	243	280	207	274	241	159	246	274	293	268
ASB8	4838	5753	5221	6023	4501	4011	2444	4942	3929	4901	4987	4422	4686	3910	5064	3533	3504	5632	4593	5086	3119	4496	5039	5297	4096	3481	4701	4435	4902	4535	3820	3987	4287	4064	4902	2923	4038	4060	4516	4349
ASB9	12	21	12	14	9	43	10	25	15	34	22	29	14	24	8	13	16	16	26	23	7	9	29	16	27	11	18	13	17	15	19	7	9	13	27	13	19	18	12	24
ASB9P1	1	0	0	1	0	0	0	0	0	0	0	0	0	1	0	0	0	1	0	3	0	1	0	0	0	0	0	2	0	2	1	0	0	0	0	0	0	0	0	1
ASCC1	460	474	538	566	415	422	251	462	367	445	389	455	369	428	410	359	311	435	474	539	179	554	540	510	323	426	416	352	500	423	394	408	403	382	422	349	345	359	449	391
ASCC2	785	783	781	863	753	753	625	782	831	1029	794	946	906	872	725	616	493	674	836	835	363	754	923	801	658	721	720	668	763	775	726	625	727	702	629	504	860	580	687	625
ASCC3	1079	1306	1075	1196	1144	1095	702	1425	1225	1404	1299	1226	1135	827	1034	914	745	813	1284	1440	688	1670	1573	1249	1097	1000	893	1062	1626	872	1084	1054	1273	1095	1159	695	1412	879	1095	990
ASCL1	1	2	0	0	0	2	1	0	0	0	2	2	2	0	0	2	1	0	0	1	0	0	0	1	0	1	2	0	1	0	0	0	2	1	0	0	0	1	2	0
ASCL2	3	5	1	1	1	4	3	2	5	4	0	2	1	8	3	2	1	2	2	3	4	4	4	0	5	1	2	0	3	1	0	2	2	3	1	0	0	5	0	0
ASCL3	0	1	0	0	0	0	0	0	0	0	0	0	0	0	0	0	0	0	0	0	0	0	0	0	0	0	0	0	0	0	0	0	0	0	0	0	0	0	0	0
ASCL4	0	0	1	0	1	0	1	1	1	1	1	0	0	0	0	0	0	0	0	0	0	0	0	0	1	0	1	1	0	0	0	0	1	0	1	0	0	0	2	1
ASCL5	3	0	0	4	1	11	2	4	1	9	1	1	1	5	3	2	2	2	1	2	2	2	3	1	2	0	4	2	5	1	1	1	1	3	6	0	1	1	8	2
ASF1A	545	733	663	703	598	483	314	621	553	893	607	567	591	562	609	463	461	532	673	662	298	653	751	782	415	485	468	516	598	537	415	432	535	401	512	377	547	541	536	489
ASF1B	3	3	1	1	3	2	4	1	3	11	5	0	1	2	1	1	0	1	9	4	1	0	5	3	4	4	3	2	2	2	1	5	5	4	2	0	0	6	3	1
ASGR1	1	2	1	7	3	5	5	4	2	5	2	5	0	4	3	4	1	2	3	2	0	0	1	0	5	4	3	1	3	6	4	4	1	8	2	2	5	3	5	0
ASGR2	1	4	2	1	1	3	6	1	0	2	1	2	1	1	1	2	0	5	1	2	0	1	3	1	4	0	2	0	1	0	1	7	1	3	0	0	2	2	3	0
ASH1L	6535	7739	7577	7554	6504	6640	4313	7587	5955	6627	6846	7896	6861	6909	7039	5930	4853	6189	7263	7302	3241	6763	8352	7742	5915	5862	6688	6808	7714	7197	6140	6725	6071	6063	6213	4906	6783	6296	6557	6220
ASH2L	791	873	881	907	759	791	535	860	911	887	859	789	752	807	830	771	547	729	815	901	345	849	962	983	762	804	879	789	914	766	792	780	698	779	766	699	824	745	840	804
ASH2LP1	0	0	0	0	0	0	0	0	0	0	0	0	0	0	0	0	0	0	0	0	0	0	0	0	0	0	0	0	0	0	0	0	0	0	0	0	0	0	1	0
ASH2LP2	0	0	0	0	0	0	0	0	0	0	0	0	0	0	0	0	0	0	0	0	0	0	0	0	1	0	0	0	0	0	0	0	0	1	0	0	0	0	0	0
ASH2LP3	1	2	1	0	2	2	1	3	0	2	1	1	1	4	0	7	0	1	3	3	0	3	0	0	1	6	2	4	4	12	4	1	5	4	4	0	2	5	4	1
ASIC1	22	14	13	9	11	16	12	13	8	15	16	8	12	29	14	14	4	13	7	8	6	13	18	14	17	18	16	13	17	14	13	14	10	23	11	16	27	15	13	12
ASIC2	0	1	0	0	1	2	1	1	0	0	2	1	2	0	1	0	0	0	1	0	2	1	3	2	1	0	0	1	1	1	0	1	0	2	0	2	1	0	0	1
ASIC3	46	38	40	34	39	56	48	34	52	47	44	48	55	48	44	45	28	40	45	39	15	45	94	35	45	58	32	30	39	48	55	25	62	63	29	46	65	48	43	29
ASIC4	2	1	5	0	1	2	1	4	0	0	4	5	0	1	2	1	2	0	0	3	0	3	1	2	3	1	2	2	3	0	2	1	4	0	2	3	2	1	1	6
ASIC5	0	0	1	0	0	1	0	0	0	0	0	0	0	0	0	0	1	0	0	1	0	0	0	0	0	1	0	0	0	0	3	1	0	1	0	0	0	0	0	0
ASIP	0	1	0	2	0	0	0	0	1	5	0	0	3	0	1	0	0	0	2	1	3	0	1	0	1	0	0	0	1	1	0	0	3	2	2	0	2	1	0	1
ASL	59	71	71	90	76	102	84	82	94	119	88	84	105	100	93	82	55	66	68	78	52	119	99	69	75	62	49	92	105	78	58	71	88	82	64	50	77	79	79	60
ASLP1	13	14	14	14	9	16	24	12	22	14	12	19	14	17	4	15	17	9	21	19	8	18	15	11	18	13	11	9	22	5	12	13	7	18	10	11	21	13	5	13
ASMT	0	1	0	4	2	2	1	0	1	0	0	5	4	2	0	2	1	0	5	1	0	0	0	1	1	0	2	1	0	3	2	0	1	0	0	0	1	5	0	2
ASMTL	236	209	272	282	228	264	182	246	218	225	237	230	297	239	252	187	159	198	214	208	121	283	307	211	222	233	200	160	317	339	180	202	244	196	210	174	242	199	272	182
ASNS	72	100	95	115	62	104	43	86	71	131	86	102	97	115	57	73	72	68	100	87	79	75	91	94	73	63	94	61	107	116	90	52	151	111	72	77	86	95	128	55
ASNSD1	1545	1809	1825	1972	1582	1545	834	1640	1434	1844	1729	1550	1688	1479	1552	1264	1240	1592	1701	1802	860	1753	1899	1716	1036	1237	1326	1473	1571	1501	1171	1236	1448	1146	1319	818	1387	1450	1599	1484
ASNSP1	0	0	0	0	0	2	0	0	0	0	0	3	4	0	0	0	0	0	0	0	0	0	1	1	0	1	0	1	0	0	1	1	1	2	1	0	0	1	0	0
ASNSP3	3	14	4	2	7	4	9	5	4	8	3	9	6	7	8	3	6	3	9	4	2	6	9	8	1	4	3	6	4	3	15	2	3	1	1	2	2	6	5	5
ASNSP4	0	0	0	0	0	2	0	0	1	0	0	0	0	0	0	0	0	0	0	0	0	1	0	0	0	0	0	1	0	0	0	0	0	0	0	0	0	0	1	0
ASNSP6	2	1	5	1	0	1	1	0	1	1	0	0	0	0	1	0	1	1	1	0	2	0	0	1	2	1	0	1	0	1	0	2	1	2	0	0	0	0	1	0
ASPA	726	464	468	879	759	604	461	660	550	779	472	649	347	470	418	491	572	607	691	674	330	525	516	456	391	579	336	631	593	557	463	690	487	591	648	303	631	434	689	518
ASPDH	0	1	0	0	0	0	0	1	1	1	0	1	2	0	1	0	0	0	0	0	0	0	1	0	5	0	0	1	0	0	0	0	0	0	0	0	0	0	1	2
ASPG	16	1	8	3	6	0	1	2	3	0	7	2	4	17	7	5	3	3	0	2	5	3	10	4	17	1	1	9	5	10	5	12	4	13	3	2	8	5	1	3
ASPH	5901	6437	5897	7343	5223	5624	3409	6617	5343	6234	6310	7219	5630	5455	6283	5376	4906	5662	6248	6251	3126	7415	6877	6304	6591	4639	5357	5812	6489	5870	4573	5792	4411	4440	6121	4809	5302	5776	6074	6027
ASPHD1	0	0	1	0	0	1	1	0	1	3	1	0	0	0	2	0	0	0	1	0	1	0	1	0	0	1	1	0	3	2	1	1	1	4	0	1	2	1	0	0
ASPHD2	5	7	14	7	3	17	6	8	4	11	3	18	6	7	5	10	0	2	2	5	16	5	5	5	9	8	5	4	4	5	6	12	9	8	10	5	6	7	5	12
ASPM	17	35	18	16	17	27	18	20	21	74	14	24	19	13	20	28	15	25	20	28	25	30	24	30	14	7	30	24	20	26	22	24	15	26	18	15	18	16	17	19
ASPN	173	371	524	532	154	876	151	263	214	623	356	663	825	257	382	334	272	185	131	244	567	367	255	282	221	254	542	282	506	441	339	272	111	712	199	221	367	224	748	336
ASPRV1	42	58	46	30	51	56	40	52	24	57	31	58	38	61	51	59	32	32	45	33	279	48	81	67	46	54	63	79	66	55	57	125	33	175	41	50	51	56	31	46
ASPSCR1	886	990	1054	1189	841	1013	798	1029	1026	909	1084	1121	1137	1091	1041	884	589	880	1142	810	493	1139	1169	833	1081	920	846	968	1052	796	1121	941	865	1233	811	800	1213	998	967	883
ASRGL1	51	65	46	53	40	53	35	78	51	61	56	67	62	30	66	45	47	46	61	74	44	76	83	58	27	47	31	36	60	43	33	48	54	47	35	26	56	50	62	51
ASS1	416	216	417	405	653	272	275	265	519	838	368	613	454	388	235	241	209	421	447	309	243	626	686	270	411	597	126	356	283	436	204	190	573	418	212	201	482	278	429	278
ASS1P1	35	11	25	28	26	14	20	17	22	31	11	28	17	23	14	14	10	21	22	19	9	30	35	10	24	26	4	15	19	19	12	9	31	22	17	17	31	16	27	20
ASS1P10	6	1	12	9	9	4	5	7	2	9	5	10	7	8	4	6	6	7	6	13	4	8	8	4	7	8	1	5	6	7	4	3	6	8	4	2	8	5	15	9
ASS1P11	13	4	6	7	20	5	8	3	10	14	9	6	5	2	3	4	4	8	7	7	6	14	10	1	6	12	2	10	7	12	4	5	14	5	3	3	7	5	14	5
ASS1P12	0	0	0	1	2	1	1	0	0	1	3	2	0	0	3	1	0	1	0	0	1	0	1	2	0	1	1	1	0	1	0	0	2	0	0	1	0	0	2	0
ASS1P2	18	8	6	16	5	5	10	5	10	10	7	12	14	8	9	9	12	9	13	11	7	14	13	11	8	10	16	11	16	15	11	21	8	9	7	5	9	13	8	14
ASS1P4	1	0	2	1	2	0	0	1	0	1	1	2	0	0	0	0	1	2	0	2	0	2	1	1	1	1	2	1	1	0	0	0	1	2	0	0	0	0	0	1
ASS1P5	3	1	3	2	3	3	1	2	1	3	1	1	2	0	1	1	1	2	0	0	1	0	1	0	2	6	1	2	3	1	1	0	0	2	0	0	0	3	2	2
ASS1P6	0	0	0	0	0	0	0	0	0	0	1	0	0	0	1	0	0	0	0	1	0	0	0	0	0	0	0	0	0	0	0	0	0	0	1	0	1	0	0	0
ASS1P7	5	1	4	10	17	2	3	2	10	7	6	11	9	2	1	6	2	5	5	5	2	7	5	2	6	10	0	4	6	9	5	3	8	7	1	1	7	3	4	3
ASS1P8	1	0	0	0	0	0	0	0	0	2	0	0	0	0	1	0	2	1	0	0	0	1	2	0	0	1	1	0	0	0	0	0	0	0	1	1	0	3	1	0
ASS1P9	5	1	10	8	8	4	5	2	4	17	2	8	4	9	3	4	3	9	3	3	3	7	8	2	7	12	1	10	6	9	3	3	6	8	1	1	9	5	11	3
ASTE1	95	118	137	125	84	113	57	105	99	136	118	152	114	120	132	94	106	91	108	110	61	139	163	131	107	99	88	129	133	132	81	118	111	105	91	80	101	108	118	115
ASTL	2	1	0	1	0	4	1	3	2	0	0	2	1	0	0	4	0	0	0	1	1	4	4	0	1	6	0	2	0	3	3	0	1	4	0	1	2	2	1	0
ASTN1	10	11	4	5	7	10	3	4	5	18	13	14	3	7	11	5	4	7	5	5	0	1	13	3	4	13	4	5	3	6	5	4	6	11	3	2	9	6	5	5
ASTN2	312	230	215	186	270	184	173	242	185	199	165	273	192	197	201	205	225	230	206	226	126	278	248	188	219	286	230	177	391	209	204	260	207	244	211	174	270	247	173	165
ASXL1	1915	1608	1632	1624	1215	1384	1085	1379	1448	1356	1436	1678	1513	1583	1778	1479	1129	1619	1542	1379	728	1318	1759	1402	1594	1287	1625	1606	1807	1908	1396	2198	1186	1684	1739	1131	1612	1462	1586	1450
ASXL2	1865	2087	2423	2089	1831	2064	1459	2160	1785	1927	1961	2536	1693	2210	2228	1665	1250	1909	2209	2060	1026	1662	2620	2527	1643	1916	1774	2081	2232	1970	1956	2113	2165	1907	1566	1587	2189	2061	1987	2031
ASXL3	12	18	11	17	11	20	10	11	6	9	6	10	10	43	15	41	16	7	3	12	8	16	14	12	11	11	14	18	21	57	5	29	9	32	5	13	8	37	20	15
ASZ1	0	0	0	0	0	0	1	0	0	0	0	2	0	0	0	0	0	0	0	0	0	0	1	1	0	0	0	1	0	1	0	0	0	0	0	0	0	0	0	1
ATAD1	1623	2020	2293	2458	1760	1702	1134	2070	1802	3002	2166	2092	1918	1591	1816	1427	1464	1871	2305	2309	1013	1729	2422	2244	1236	1553	1564	1509	2060	1442	1550	1325	1757	1201	1745	1100	1673	1601	2090	1607
ATAD2	100	178	173	169	173	140	73	186	123	220	133	173	219	159	184	128	123	166	183	176	70	310	285	181	122	140	133	193	205	214	126	162	179	168	100	100	117	165	128	199
ATAD2B	1257	1619	1435	1527	1195	1384	858	1562	1446	1492	1489	1580	1341	1351	1596	1183	1274	1205	1678	1360	706	1759	1658	1635	1152	1294	1380	1399	1775	1528	1147	1350	1140	1121	1086	1013	1256	1471	1281	1280
ATAD3A	269	296	298	324	267	272	182	230	285	351	280	267	326	269	230	186	185	247	237	289	188	219	282	282	182	244	256	253	222	207	210	191	243	240	243	149	252	171	232	241
ATAD3B	316	389	272	288	257	376	410	303	316	328	304	294	377	343	296	287	207	256	311	303	153	357	343	276	243	322	285	280	301	301	269	280	300	301	263	222	293	263	276	211
ATAD3C	2	6	2	6	5	4	2	4	8	6	4	5	5	3	1	5	2	4	4	1	2	1	1	2	3	6	2	2	4	5	3	3	4	4	4	4	4	2	4	2
ATAD5	55	55	69	50	47	67	65	70	89	76	50	53	66	45	74	56	69	75	70	74	37	81	100	82	76	42	75	69	88	75	49	59	53	85	71	47	48	76	80	62
ATAT1	51	45	44	65	43	54	42	50	64	53	59	50	51	58	57	46	45	43	46	51	24	51	83	41	59	66	46	58	77	66	53	58	50	62	45	51	62	35	64	50
ATCAY	3	3	1	1	1	1	0	1	1	1	0	2	3	1	1	0	1	1	0	0	0	2	0	2	2	2	2	1	3	0	2	1	4	2	1	1	1	2	2	1
ATE1	1428	1737	1961	1965	1638	1635	828	1991	1355	1937	1300	1615	1404	1459	1684	1051	1189	1628	1507	1825	824	1876	2170	1958	1150	1354	1333	1402	1634	1242	1108	1208	1639	1147	1423	1050	1635	1234	1570	1439
ATF1	727	881	826	1088	890	716	450	903	682	729	820	829	959	675	899	825	765	798	936	963	481	1104	798	834	585	725	692	753	849	653	620	710	690	603	756	487	830	672	731	587
ATF1P1	0	0	0	0	0	0	0	0	0	0	0	0	0	0	0	0	0	0	0	0	0	0	0	0	0	0	0	0	0	0	0	0	0	0	0	1	0	0	0	0
ATF2	1303	1491	1422	1568	1239	1244	680	1387	1140	1359	1404	1323	1255	1252	1421	1043	992	1275	1419	1351	650	1403	1521	1489	1074	1003	1277	1158	1413	1322	1061	1191	1112	994	1259	918	1260	1168	1324	1215
ATF3	300	138	46	629	498	402	76	83	311	145	189	97	1165	69	435	447	105	372	64	311	260	622	74	51	91	632	102	392	210	72	42	107	462	424	47	72	46	48	47	87
ATF4	6023	6283	7592	11407	6812	6414	3611	6373	4873	5930	7905	5475	6931	6775	7688	6090	4916	6795	6974	7947	2757	5263	7298	6842	4335	5218	6096	5422	6669	6576	6262	5182	4870	3952	6769	4243	5525	4491	7804	5689
ATF4P1	3	1	1	0	1	0	0	1	1	1	0	1	1	0	0	4	0	1	1	0	2	0	1	0	1	0	0	2	1	1	1	1	0	0	1	0	0	2	2	1
ATF4P2	1	3	0	2	0	0	0	1	0	0	2	0	0	1	0	3	0	2	2	2	0	3	0	2	0	1	2	1	0	0	3	3	0	1	0	2	1	0	3	1
ATF4P3	145	149	171	197	151	127	112	195	91	85	108	113	107	145	146	128	106	196	104	137	87	92	129	104	79	100	126	119	157	115	91	95	102	86	140	76	104	133	157	156
ATF4P4	88	66	118	139	90	89	68	147	67	51	69	73	88	76	106	78	56	114	62	84	57	59	75	53	50	72	63	82	87	74	90	64	80	42	92	56	56	73	87	81
ATF5	103	123	137	192	139	113	166	94	155	130	151	178	148	159	178	164	101	175	130	121	82	128	140	137	99	176	139	110	223	152	126	97	164	133	147	142	90	131	121	133
ATF6	1199	1538	1410	1466	1129	1269	794	1366	965	1308	1307	1394	1282	1251	1389	1160	986	1066	1367	1442	722	1458	1375	1476	1108	977	1132	1170	1509	1263	1148	1190	1152	1095	1128	883	1216	1193	1239	1198
ATF6B	380	298	324	351	216	367	281	306	363	357	325	406	344	350	322	279	231	266	340	277	195	342	338	355	336	290	332	290	392	411	346	369	316	443	299	242	387	300	330	272
ATF7	706	561	676	595	562	680	572	625	599	574	539	797	622	797	691	606	375	553	674	579	318	549	791	680	691	751	643	649	709	772	725	680	603	798	599	540	779	565	657	649
ATF7IP	4056	4428	4238	4480	3681	3559	2602	4861	4010	4096	3650	5172	3542	3632	4487	3218	3137	4367	4345	3898	2051	4687	4663	5110	3321	3748	4621	3802	4842	3865	3703	3674	3414	4003	4633	2538	4046	3730	3857	3678
ATF7IP2	79	135	59	120	63	95	64	60	122	168	87	213	84	84	54	69	61	50	125	132	55	75	117	82	55	57	54	62	109	96	59	85	49	64	65	53	80	81	112	68
ATG10	188	205	181	225	186	185	114	243	160	220	187	186	177	146	197	163	113	164	224	251	94	225	242	149	231	131	152	182	191	190	158	176	165	178	196	123	184	168	217	164
ATG101	251	384	363	399	368	295	204	371	267	344	300	289	307	335	307	306	240	250	348	358	169	330	323	307	254	278	240	230	232	229	292	240	249	261	231	174	297	244	283	284
ATG12	900	961	1012	1045	771	934	528	982	819	1058	923	1015	879	842	976	776	786	853	969	955	470	1060	1071	990	808	875	857	810	1025	983	797	921	732	825	921	684	810	817	1064	826
ATG12P2	0	1	0	0	0	0	0	0	0	0	0	1	0	0	0	0	0	0	0	1	0	0	0	0	0	0	0	0	0	0	0	0	0	0	0	0	0	0	0	0
ATG13	771	765	775	912	472	678	574	634	781	658	687	846	785	710	727	546	513	741	665	778	368	756	777	665	690	698	676	663	738	725	623	770	659	835	609	538	838	604	741	764
ATG14	1283	1021	1236	1387	867	941	583	1142	1107	1020	1009	1140	1217	1025	1222	918	832	1352	1171	953	525	1109	1374	1197	861	863	1097	1021	1016	1267	976	1098	1093	989	1238	730	1062	940	1290	949
ATG16L1	748	730	752	741	578	719	478	762	616	726	680	716	721	623	777	617	494	676	694	694	391	811	773	750	631	544	649	681	804	651	663	703	616	594	685	440	659	639	719	689
ATG16L2	343	353	254	292	260	348	389	297	431	291	319	335	287	422	309	375	212	234	382	353	155	336	343	283	338	375	335	295	413	397	307	322	205	447	218	224	332	409	281	287
ATG2A	509	556	572	621	447	546	536	464	658	481	527	695	718	715	627	445	325	518	498	485	318	505	712	526	566	611	561	555	599	673	621	519	496	711	496	485	628	478	614	481
ATG2B	2658	2820	3207	2975	2386	2530	1581	2813	2550	2875	2621	3055	2584	2513	2706	2230	1965	2805	2809	2880	1408	2970	3317	2997	2425	2212	2676	2656	3058	2685	2450	2595	2249	2320	2536	1767	2412	2508	2800	2395
ATG3	440	527	452	537	378	491	275	523	456	733	471	518	473	420	442	396	385	421	510	541	231	564	540	477	341	368	447	394	484	433	413	343	410	376	398	309	472	420	464	411
ATG3P1	0	0	0	0	0	0	1	0	1	0	0	1	0	0	0	0	0	0	0	0	0	0	0	0	0	0	0	0	1	1	0	0	0	0	0	0	0	0	0	0
ATG4A	442	517	554	649	440	492	322	698	414	712	456	641	504	491	416	352	367	535	512	641	295	537	655	509	379	444	390	434	553	399	449	332	451	324	400	317	504	423	484	357
ATG4AP1	0	2	0	0	0	2	2	0	0	0	0	0	0	2	0	1	2	2	0	0	1	1	0	1	1	1	0	2	0	0	1	1	1	0	0	0	0	0	0	2
ATG4B	497	568	639	770	602	538	474	593	662	603	577	661	632	611	601	522	428	563	623	623	329	547	661	589	527	580	542	537	591	650	607	526	586	652	486	430	666	507	595	527
ATG4C	183	271	224	200	211	234	126	260	195	257	244	216	207	218	212	209	189	177	248	239	149	240	209	242	159	156	164	169	276	196	233	184	172	183	129	153	184	238	182	186
ATG4D	799	957	901	988	871	831	508	795	605	910	758	782	839	758	789	691	623	794	789	841	483	641	896	729	711	661	782	698	724	688	787	609	615	610	795	509	760	551	818	810
ATG5	692	675	725	781	598	688	374	809	591	957	612	720	747	599	655	595	605	623	786	852	367	671	820	764	494	504	599	576	694	609	570	568	618	519	638	453	598	603	706	632
ATG7	694	585	592	695	542	573	361	754	586	602	589	673	544	653	699	501	354	599	509	499	307	682	698	548	535	482	621	588	604	627	455	562	507	617	521	406	610	563	547	489
ATG9A	2042	2384	2585	2727	2059	2099	1596	2201	2305	1776	2038	2398	2475	2206	2227	2013	1505	2085	1984	2066	1098	1903	2632	2144	1925	2077	1829	1942	2298	2281	2330	2112	2125	2332	2080	1691	2680	1731	2146	2020
ATG9B	0	1	0	0	1	3	1	3	3	3	1	0	1	4	0	5	1	3	1	3	30	0	3	2	1	0	1	4	1	2	1	9	1	10	1	0	1	0	2	0
ATIC	360	320	501	384	238	398	299	429	389	437	264	576	485	391	415	477	212	426	400	659	238	412	396	452	472	360	329	311	390	400	608	353	334	379	393	585	479	488	518	443
ATL1	59	51	52	48	25	89	34	62	51	68	51	39	46	59	44	43	36	42	43	39	33	61	51	50	36	47	40	53	56	59	37	53	33	60	32	33	41	44	67	42
ATL2	2679	2787	2436	2543	2508	2436	1547	2740	2100	1883	2393	2307	2177	2166	2682	2187	1738	2241	2657	2744	1208	2598	2440	2537	2119	2186	2209	2147	2850	2087	2036	2456	1800	1999	2496	1882	2155	2268	2052	2191
ATL3	1104	1272	1322	1496	798	1702	731	1222	1034	1613	1253	1459	1232	1565	1063	1111	979	1034	1081	1246	850	1328	1280	1084	1541	1015	1104	1207	1499	1818	974	1204	823	1360	1071	761	1168	1427	1574	1242
ATM	2609	3075	2561	2895	2126	2908	1505	2809	2637	3143	2774	2650	2573	2635	2736	2457	2060	2643	2871	2834	1508	3296	3240	3024	2036	2157	2392	2486	3321	2752	2259	2327	2398	2352	2138	1681	2449	2709	2371	2226
ATMIN	2169	2304	2252	1681	1435	1874	847	1683	1251	2188	1979	1663	1905	1410	1641	1210	1560	1513	2054	1732	749	2084	1933	1680	1281	1301	1379	1357	1650	1454	1350	1982	1320	1437	1598	1275	1427	1355	1929	1474
ATN1	631	581	544	594	419	650	637	489	546	428	576	699	692	903	605	515	323	425	495	468	271	410	621	561	805	725	584	519	674	908	720	630	432	910	517	549	860	484	612	552
ATOH1	0	0	0	0	0	0	0	0	0	0	0	0	0	0	0	0	0	0	0	0	0	0	0	0	0	0	0	0	0	0	2	0	0	1	0	0	0	0	0	0
ATOH7	0	0	0	2	0	0	0	1	0	3	0	1	0	1	1	0	0	1	1	1	2	1	0	1	0	1	0	0	0	1	2	1	0	0	2	0	3	1	1	0
ATOH8	666	826	585	581	467	858	577	692	1075	404	603	654	679	588	574	584	705	435	813	641	270	843	799	644	991	666	775	656	1256	821	867	570	455	714	339	380	755	579	423	608
ATOX1	144	169	151	155	112	156	105	145	137	185	142	205	138	170	123	132	119	119	127	148	77	123	159	136	140	131	114	109	138	134	130	132	119	165	130	108	166	132	140	118
ATP10A	47	98	55	49	42	174	63	77	49	82	72	126	92	112	51	77	51	50	47	71	60	53	96	38	138	72	70	51	94	190	67	43	31	126	70	45	85	89	121	72
ATP10B	1	2	1	1	0	0	0	0	2	0	1	8	0	19	1	11	0	0	2	2	38	1	0	5	2	1	3	18	3	4	0	20	0	55	0	5	0	2	1	5
ATP10D	232	317	296	275	175	321	161	240	220	361	246	253	207	319	188	252	228	201	190	304	173	265	311	179	220	263	214	213	314	385	174	252	165	340	150	183	221	247	238	226
ATP11A	1273	1363	1338	1507	1179	1514	1167	1489	1177	1074	1192	1548	1324	1602	1305	1292	803	1035	1242	1420	655	1034	1271	1399	1406	1450	1313	1251	1189	1506	1374	1335	1088	1291	1402	1169	1940	1130	1524	1265
ATP11AUN	0	0	0	1	0	0	0	0	0	0	0	0	0	0	0	0	1	0	0	0	0	0	1	0	0	1	0	0	0	0	0	0	0	0	0	0	0	1	0	0
ATP11B	1554	1516	1622	1934	1463	1704	748	1735	1240	1701	1547	1606	1684	1366	1752	1253	1180	1483	1502	1639	995	2087	1873	1627	1381	1354	1523	1484	1692	1648	1393	1287	1592	1108	1270	1018	1525	1385	1578	1248
ATP11C	332	448	314	287	306	403	184	354	290	332	295	500	324	391	308	325	278	279	342	356	218	334	355	298	356	289	321	296	467	452	252	343	251	308	298	240	309	350	362	338
ATP12A	0	0	0	1	0	0	0	0	0	0	0	2	0	0	1	1	0	0	0	0	0	1	0	0	0	0	0	0	0	1	1	0	0	5	0	0	0	0	0	0
ATP13A1	351	360	334	417	286	342	321	320	384	338	363	415	389	433	380	331	219	294	331	335	198	352	411	349	365	408	353	291	429	400	355	377	294	467	332	274	428	343	360	365
ATP13A2	292	376	325	308	283	309	275	267	319	301	328	329	282	313	271	234	196	270	308	318	146	313	350	267	326	349	276	293	330	320	289	298	265	341	259	262	400	211	287	238
ATP13A3	1209	1555	1373	1787	1237	1403	894	1555	1292	1751	1508	1472	1476	1350	1495	1345	1112	1274	1385	1573	718	1566	1481	1423	1388	1304	1195	1297	1661	1507	1039	1336	1236	1277	1124	871	1440	1363	1478	1297
ATP13A4	4	40	42	30	12	18	35	4	19	86	19	33	21	32	9	15	22	7	25	21	45	19	12	12	13	33	8	37	63	11	23	52	33	88	13	25	16	15	9	23
ATP13A5	1	23	0	0	1	0	1	6	17	4	2	9	4	3	1	3	4	0	0	0	8	1	1	0	1	3	1	5	0	3	0	12	0	7	1	0	0	1	3	1
ATP1A1	958	1669	1298	1540	1124	1418	1048	1099	1162	1375	1021	1592	1772	1239	967	1084	952	932	1130	1434	648	862	1314	977	883	1346	841	1078	1186	1231	994	681	1378	1604	803	904	2560	1017	1404	1007
ATP1A2	35272	34083	35397	34153	26447	29228	22728	28490	35959	25948	29698	35095	35494	30666	36532	28534	25296	29717	31327	33696	14896	24966	33021	33986	33581	27684	35789	27548	34056	32363	32776	32690	25635	30130	30799	24765	34630	26224	29290	28841
ATP1A3	0	3	2	1	3	2	10	2	2	7	2	3	2	5	3	1	0	0	0	3	2	1	0	1	2	0	2	0	3	3	0	2	4	5	1	1	2	2	0	0
ATP1A4	69	73	44	24	26	109	16	187	80	50	90	39	68	119	90	61	26	36	87	15	13	82	138	45	135	60	114	78	46	27	149	82	102	175	89	27	92	142	87	40
ATP1B1	12534	13760	10487	17023	7504	10979	7630	14737	12484	9570	12225	11835	16493	7513	11404	7754	10097	12753	13769	18090	7288	13690	9048	12653	10626	13173	12367	10595	12818	9071	9382	8130	11735	8833	10248	6509	11816	11952	9697	9296
ATP1B1P1	47	47	37	54	34	29	31	50	45	24	36	34	55	31	38	27	35	35	34	48	27	44	25	32	28	29	46	40	26	33	31	20	16	30	31	22	39	27	42	35
ATP1B2	46	33	15	19	6	26	29	22	34	26	38	34	24	31	29	36	17	33	12	33	14	20	29	26	22	37	20	30	20	40	29	20	20	43	19	22	38	19	30	17
ATP1B3	271	485	331	402	232	414	194	332	330	460	324	351	368	296	279	456	298	253	256	310	221	349	338	255	261	341	276	260	324	307	233	270	268	382	215	231	345	244	340	335
ATP1B3P1	8	12	6	12	5	4	4	14	3	4	2	10	7	9	2	7	8	9	6	5	4	9	7	2	5	10	6	11	5	6	2	6	7	9	4	3	8	11	5	8
ATP1B4	3894	3218	6626	5718	4841	3822	2678	3301	1958	3349	5590	3197	4849	4722	4779	3209	2114	3917	4240	3305	2066	4243	6182	7052	3217	4708	4854	3784	3455	3671	4439	3547	3973	2741	4277	3319	5831	3248	4519	3601
ATP23	218	136	118	258	137	97	113	364	94	84	114	102	270	146	124	240	195	119	144	232	99	279	221	213	106	112	162	111	222	196	172	107	85	117	233	144	163	267	100	213
ATP2A1	142368	125475	136171	96910	100483	102400	87085	109177	114595	16251	68830	110443	88810	129176	139780	105058	71756	96511	87929	82691	50487	52324	62990	83440	138033	63361	116075	120287	119635	152859	120186	125594	52847	117994	185536	119197	122383	107834	124213	135347
ATP2A2	111015	126818	156738	218132	141339	141774	102156	164969	125667	187210	199312	124606	196712	126411	171459	101720	62348	127484	177016	172804	67450	121764	221010	208802	60695	161848	101643	109371	130343	116128	137995	103914	158411	137412	49667	72508	135348	91666	95181	125674
ATP2A3	91	176	62	100	84	122	126	92	105	98	140	84	88	182	111	108	30	81	95	111	36	71	98	68	53	127	78	97	96	138	98	89	69	173	80	43	92	101	111	59
ATP2B1	2112	2502	2589	3044	2315	2526	1458	2447	2064	2582	2553	2176	2601	1982	2304	2098	1776	1950	2636	2772	1267	2650	2611	2276	1713	2250	2054	2222	2600	1889	2002	1800	2142	1633	1798	1652	2463	2091	2168	2098
ATP2B2	2022	1798	2341	2207	1856	2274	2086	2117	1402	394	1687	2105	1597	2037	2459	2021	1326	2052	1926	1610	783	1576	1354	2613	2352	1704	2192	2098	1681	2171	2716	2373	915	2393	3224	2002	2725	1910	2700	2227
ATP2B3	0	2	2	0	0	5	4	1	7	3	1	1	4	0	1	0	25	1	3	0	0	0	4	3	0	8	7	3	7	2	1	6	0	2	1	3	2	3	4	1
ATP2B4	2159	2537	2368	3113	1806	3388	1750	2085	3143	3646	3153	3273	2546	3047	2241	2504	1720	2059	2122	2517	1523	2360	2823	2165	2711	2170	1801	2181	2678	2828	1877	2101	1736	3040	1571	1638	3239	2367	2755	2214
ATP2C1	1818	2497	2007	2786	2235	1769	1097	2043	1574	2014	2079	1891	1422	1477	1376	1536	1537	1781	1690	2262	1085	1962	2031	2068	1194	1444	1395	1444	1838	1925	1471	1473	1258	1527	1669	1171	1823	1652	1756	1742
ATP2C2	2	4	1	0	1	2	0	1	1	2	0	4	2	3	0	7	0	0	0	0	17	1	2	0	1	0	3	11	1	2	1	18	0	40	0	3	0	1	1	1
ATP4A	0	1	0	0	0	0	0	0	0	1	0	1	0	1	0	0	0	0	0	0	0	1	0	1	0	0	0	1	1	1	1	0	1	1	0	0	1	1	0	1
ATP4B	0	0	1	0	0	0	0	0	0	1	0	0	0	0	1	0	0	0	0	0	0	0	0	0	0	0	1	0	0	0	0	0	1	0	0	0	0	0	0	0
ATP5F1A	21048	29523	26158	38400	25760	18859	14834	25413	31200	50255	27409	18845	22436	19465	21337	15751	20612	19725	25509	35200	16059	17551	31143	24550	13779	19256	20810	19027	25978	18377	17659	14162	23000	15590	18491	10925	14370	18312	24145	18852
ATP5F1AP1	0	3	1	0	0	0	0	2	0	3	0	1	2	4	1	1	2	1	3	0	3	0	0	1	0	0	0	1	1	0	0	1	0	0	1	0	1	1	0	0
ATP5F1AP10	9	17	10	18	19	8	9	11	18	15	10	11	7	10	12	13	7	10	10	11	15	9	18	5	7	8	8	7	18	8	3	5	16	8	5	1	5	12	5	13
ATP5F1AP2	51	69	61	92	70	37	53	83	69	71	55	44	33	45	51	40	56	68	36	66	80	35	49	36	23	49	67	54	52	28	27	29	58	33	25	23	25	72	49	56
ATP5F1AP3	318	408	409	548	424	290	271	436	454	647	330	291	320	293	281	246	285	355	350	497	310	211	423	284	229	291	371	290	390	237	185	190	373	240	300	169	194	360	373	318
ATP5F1AP4	0	0	0	9	2	1	2	0	0	1	0	0	0	0	0	0	0	0	1	2	0	0	1	1	0	0	0	0	0	0	0	0	1	0	0	0	1	1	0	1
ATP5F1AP7	3	1	10	7	7	3	4	3	10	8	7	3	4	4	3	4	3	3	2	10	12	0	8	1	1	9	4	9	6	6	4	2	5	2	2	4	4	14	4	7
ATP5F1AP8	3	3	5	1	3	0	2	5	4	4	4	3	4	1	2	1	1	3	0	4	4	5	1	3	0	4	0	1	3	0	0	1	2	0	3	0	2	0	0	2
ATP5F1B	23379	34461	30886	41093	25719	24156	15976	28316	39756	57797	29686	26451	27320	21012	23607	18674	23101	25622	29123	38319	18393	23195	34117	25978	14644	21975	24917	21448	28932	20217	19856	14993	27244	18839	19837	13973	18807	21691	25997	21334
ATP5F1BP1	5	6	7	5	4	3	8	4	7	3	5	5	9	3	2	2	7	9	7	2	5	3	5	2	2	6	2	5	5	0	0	2	7	3	3	0	4	3	5	4
ATP5F1C	4673	5456	5194	7095	5241	4465	2825	4878	6643	10402	5464	4912	5274	3911	4378	3454	3524	4478	5730	7499	3111	5251	6003	5151	2838	4173	3815	3804	5027	3343	3298	2533	5119	2578	3415	2587	3836	4031	4424	3791
ATP5F1CP1	50	49	60	82	61	61	59	59	51	78	51	39	54	39	49	44	44	77	47	85	74	49	54	35	22	44	54	62	55	34	23	34	68	35	48	32	48	68	63	51
ATP5F1D	2424	3238	2901	3366	2456	2091	2104	2308	3947	3422	2683	2117	2549	2177	2735	2358	1975	2549	2865	3091	1312	1987	2814	2476	1846	2175	2464	2127	2339	2134	2458	2285	2017	2383	2314	1806	2267	1703	2727	2359
ATP5F1E	2262	3198	2737	3510	2691	2281	1339	3070	3134	4223	2800	2247	2502	2101	2379	2209	2221	2531	2647	3357	1728	2678	3008	2434	1728	1898	2265	2279	2611	1793	1881	1612	2352	1776	2187	1452	1977	2302	2591	1969
ATP5F1EP1	0	0	0	0	0	0	0	0	0	0	0	0	0	0	0	0	0	0	0	0	0	0	0	0	0	0	0	0	0	0	0	0	0	0	0	0	0	0	0	0
ATP5F1EP2	193	196	179	216	190	147	100	229	209	267	162	122	124	121	126	138	110	194	146	156	129	129	171	124	87	107	145	148	139	116	94	77	160	113	159	80	102	220	125	127
ATP5IF1	1829	1875	2238	2440	1515	1583	787	1663	1822	2564	2050	1718	1599	1468	1915	1320	1215	2073	2001	1804	1001	1376	2011	2028	1245	1461	1590	1400	2091	1444	1515	1304	1745	1550	1497	1340	1419	1308	1945	1407
ATP5MC1	1596	2423	1873	2452	1844	1671	1086	1887	3229	4720	2294	1616	1723	1441	1584	1376	1482	1778	1989	2830	1174	1709	2378	1782	948	1349	1455	1450	1971	1266	1433	992	1854	1232	1338	776	1257	1484	1751	1396
ATP5MC1P1	0	0	0	0	0	0	0	0	0	0	0	0	0	0	0	0	0	0	0	0	0	0	0	0	0	0	0	0	0	0	0	0	0	0	0	0	0	0	0	0
ATP5MC1P3	0	2	0	0	0	1	0	4	1	2	1	0	1	4	1	0	0	2	1	0	0	1	0	2	1	0	0	0	0	0	0	2	2	1	1	0	1	1	2	0
ATP5MC1P4	3	5	6	1	4	2	1	1	3	7	2	2	2	1	2	3	0	4	0	3	2	0	4	1	0	2	4	2	2	2	0	3	6	2	2	1	1	2	2	0
ATP5MC1P5	3	10	9	2	3	8	6	11	10	12	1	3	5	5	3	7	2	6	0	3	3	4	5	4	2	4	3	13	4	2	5	3	5	6	6	2	0	6	6	4
ATP5MC1P6	8	20	22	26	17	9	10	13	26	40	23	24	18	11	10	17	5	13	18	26	16	9	23	9	4	8	12	17	9	15	10	9	17	32	8	10	6	11	14	21
ATP5MC1P7	6	2	2	6	11	0	3	3	1	4	1	2	7	3	3	3	4	9	0	5	2	4	0	1	0	3	2	5	2	0	0	1	6	1	1	2	5	13	3	4
ATP5MC1P8	1	1	1	8	1	0	1	0	5	2	3	1	2	2	3	3	1	2	1	3	1	1	2	2	0	1	1	2	1	1	2	1	3	0	1	0	2	2	2	0
ATP5MC2	4162	4779	3763	4581	3764	3175	1961	4177	4253	4930	3947	2960	3248	3049	4137	2963	3067	3572	3931	4773	2019	4334	4104	3956	2456	2741	3769	2919	3899	2975	2525	3136	3628	2554	3536	2401	3071	3485	3453	2963
ATP5MC2P1	18	14	5	11	7	9	3	14	13	9	8	5	4	3	12	10	7	10	6	10	10	11	10	4	9	9	14	13	6	6	9	12	16	7	7	10	12	6	6	14
ATP5MC2P3	0	0	0	3	0	23	3	0	0	1	1	16	0	1	1	1	0	0	0	2	1	0	0	0	0	0	0	1	2	0	0	0	2	17	0	1	0	2	1	0
ATP5MC2P4	64	62	40	59	60	61	31	44	67	51	56	52	41	41	44	36	37	54	47	50	51	59	44	55	35	50	46	43	66	32	46	28	43	51	52	33	31	50	33	44
ATP5MC3	2791	3950	4026	5321	3507	2727	2037	3241	5828	8618	3961	3263	3092	2360	2929	2436	2822	3245	3982	5514	1925	2642	4288	3097	1588	2506	2738	2236	3196	2040	2341	1718	3178	2134	2581	1654	2574	2436	3133	2390
ATP5MD	1588	2390	2035	2567	1949	1655	890	2140	2476	3622	2190	1942	1623	1398	1829	1472	1707	1859	2098	2813	1369	1824	2163	1946	1065	1379	1639	1408	1991	1238	1226	1280	1944	1092	1431	1014	1236	1590	1807	1631
ATP5MDP1	207	224	195	269	248	173	120	200	238	298	223	198	164	140	166	181	107	232	185	189	149	148	220	123	118	136	153	167	225	105	121	97	259	108	130	104	112	213	171	202
ATP5ME	2127	2546	2197	2829	2101	1746	1182	2168	2913	4305	2288	1988	2015	1625	1965	1692	1621	2218	2358	2754	1267	2034	2435	2030	1226	1677	2095	1656	2228	1360	1533	1368	1967	1476	1505	1203	1414	1960	1975	1823
ATP5MF	1027	1130	952	1331	1008	828	513	1066	1355	1544	1053	924	847	680	829	813	669	900	970	1163	658	987	1034	877	523	675	832	745	928	703	742	664	966	722	813	625	742	806	831	828
ATP5MFP1	0	0	0	0	0	0	0	0	0	0	0	0	0	0	0	0	0	0	0	0	0	0	0	0	0	0	0	0	0	0	0	0	0	0	0	0	0	0	0	0
ATP5MFP3	0	0	0	0	0	0	0	0	0	0	0	0	0	0	0	0	0	0	0	0	0	1	1	0	0	0	0	0	0	0	0	0	0	0	0	1	0	0	0	0
ATP5MFP4	1	0	1	3	0	1	4	0	2	2	3	2	4	2	6	1	1	2	5	0	3	3	1	2	0	0	1	3	1	3	1	1	4	1	1	3	3	0	2	1
ATP5MFP5	3	9	1	12	7	2	4	5	3	10	1	1	8	2	10	3	5	8	6	7	5	4	1	4	2	2	3	6	3	1	5	3	10	3	3	1	2	4	3	3
ATP5MFP6	0	0	0	0	0	0	0	0	0	0	0	0	0	0	0	0	0	2	0	0	0	0	0	0	0	0	0	0	0	0	0	0	0	0	0	0	0	0	0	0
ATP5MG	2254	2918	2447	3370	2370	2260	1284	2693	3163	4748	2719	2370	2407	1911	2451	1898	2075	2368	2895	3492	1497	2471	2894	2385	1294	1785	2264	1903	2399	1647	1695	1468	2509	1757	1678	1389	1778	2044	2409	1903
ATP5MGL	28	31	24	34	21	22	17	31	34	33	29	34	16	12	30	18	28	28	18	23	14	29	26	23	28	26	21	24	28	32	22	21	25	30	30	29	20	27	16	31
ATP5MGP2	40	49	38	48	34	29	24	39	38	45	31	29	29	28	18	25	24	39	26	50	23	28	34	15	12	40	25	35	37	16	19	14	32	29	18	15	22	35	21	30
ATP5MGP3	5	4	0	4	2	1	1	3	5	1	1	3	2	6	0	4	2	1	5	6	14	3	1	2	0	0	4	3	1	0	0	0	4	5	5	1	2	1	0	4
ATP5MGP4	0	0	1	1	0	0	0	1	0	0	0	0	0	0	0	0	0	0	1	0	0	2	0	0	1	1	0	0	0	0	0	0	0	0	0	0	0	0	1	0
ATP5MGP5	0	0	0	0	0	1	0	0	0	0	0	0	0	0	0	0	0	0	0	0	0	0	0	0	0	0	0	0	0	0	0	0	0	0	0	0	0	0	0	0
ATP5MGP6	5	17	2	6	15	2	8	5	17	8	5	5	0	6	3	6	11	3	3	3	3	9	12	7	9	4	5	5	8	8	2	2	2	4	3	6	8	5	1	0
ATP5MGP7	0	0	0	0	0	0	0	0	0	0	0	0	0	0	0	0	0	0	0	0	0	0	0	0	0	0	0	0	0	0	0	0	0	0	0	0	0	0	0	0
ATP5MPL	1945	2319	2179	2716	1847	1665	1025	2210	2524	3229	2098	1937	1794	1474	1654	1594	1535	2164	2104	2638	1156	1688	2046	1968	1125	1396	1726	1448	1791	1397	1257	1233	1728	1372	1528	1132	1459	1763	1841	1467
ATP5PB	4034	5536	5087	7421	5049	4118	2633	5392	6244	10614	5044	4797	4961	3547	4588	3454	3807	4594	5138	6162	2912	4965	6225	5124	2689	3715	4024	4029	4988	3507	3602	3113	5001	3348	3388	2646	3666	4106	4515	3809
ATP5PBP1	9	9	1	15	7	12	10	14	13	15	7	8	8	12	9	14	13	12	11	12	10	10	13	11	9	16	9	11	6	3	8	23	7	18	9	4	4	9	4	2
ATP5PBP2	0	0	0	0	0	1	1	0	0	0	0	1	0	0	0	0	0	0	0	0	0	2	0	0	0	0	0	0	0	0	0	0	0	0	0	0	0	0	0	0
ATP5PBP3	1	2	1	2	1	0	0	0	2	0	0	0	0	0	0	0	0	1	0	0	1	1	2	3	0	0	1	0	0	0	0	2	2	0	0	1	0	0	0	0
ATP5PBP4	0	1	0	0	0	0	0	0	0	0	0	0	0	0	0	0	0	0	0	0	0	0	0	0	0	0	0	0	1	0	0	1	0	0	0	0	0	0	0	3
ATP5PBP5	1	5	2	7	5	11	1	2	2	6	4	3	7	2	2	3	4	1	2	2	0	2	7	1	5	2	3	4	3	6	3	3	6	3	5	3	2	5	1	1
ATP5PBP6	47	31	48	62	58	18	24	33	46	80	37	39	39	25	29	34	22	40	44	35	33	33	53	30	21	31	25	34	43	22	24	25	55	32	21	17	30	34	40	24
ATP5PBP7	84	93	92	142	85	87	47	94	118	188	89	88	66	73	86	69	65	100	100	116	71	108	104	85	53	68	86	64	95	43	43	52	118	59	55	46	63	89	74	62
ATP5PD	3174	4480	3671	4665	3299	3041	1694	3984	4299	5957	4131	3393	3541	2675	3373	2659	2461	3386	3817	4569	2020	3618	4366	3598	2141	2654	3087	2630	3565	2529	2340	2235	3401	2394	2543	2018	2664	2896	3116	2818
ATP5PDP1	1	3	2	3	5	2	1	2	0	3	2	1	2	2	1	3	5	2	1	3	3	2	3	2	2	2	1	3	4	2	2	3	2	4	0	1	0	5	2	2
ATP5PDP2	50	42	68	71	42	41	39	66	42	52	41	50	35	37	54	32	55	78	43	57	42	40	48	43	20	48	37	46	54	33	37	19	45	28	46	29	39	70	59	45
ATP5PDP3	2	1	1	1	0	1	2	1	1	2	0	0	2	1	0	0	0	3	1	1	0	0	0	1	3	2	0	2	1	0	2	1	0	1	3	1	1	1	1	1
ATP5PDP4	216	223	219	264	207	152	118	207	214	271	189	158	169	175	173	187	117	239	207	209	154	155	191	139	99	148	168	153	193	105	109	100	206	117	148	119	130	220	180	164
ATP5PF	1883	2562	2205	3547	2069	1900	1169	2429	3490	4050	2432	2083	2144	1612	1821	1684	1817	2121	2307	4093	1391	2133	2263	2195	1193	1601	1772	1575	2076	1358	1610	1434	2080	1479	1758	1347	1578	1593	2154	1760
ATP5PFP1	21	39	42	47	27	20	29	38	64	58	24	42	29	15	27	25	27	34	30	45	29	19	27	32	15	30	16	22	34	22	15	19	46	19	27	17	16	44	32	27
ATP5PO	762	1172	1006	1378	885	923	675	1104	1422	1657	1032	787	909	803	908	752	902	943	1084	1454	625	933	1057	896	594	816	886	703	932	715	667	663	902	725	780	559	692	899	893	811
ATP5POP1	8	2	2	5	1	4	9	2	4	5	3	2	1	1	6	1	1	7	6	3	3	2	2	0	3	2	5	2	2	1	2	1	7	4	1	2	3	7	3	7
ATP6AP1	721	716	810	961	579	733	527	774	761	940	721	825	790	725	743	605	492	650	747	795	356	673	845	720	591	596	705	639	783	610	681	557	646	701	664	565	753	553	784	587
ATP6AP1L	175	303	173	231	145	149	102	217	211	257	172	294	170	149	201	193	155	130	172	196	95	215	204	205	201	225	171	151	228	206	206	160	256	226	118	173	184	195	157	140
ATP6AP2	481	526	506	556	319	598	272	514	447	642	476	460	451	543	439	421	375	467	475	507	316	532	472	511	483	408	396	473	516	528	397	494	366	490	403	323	502	459	542	458
ATP6V0A1	2076	2134	2319	2368	1479	1970	1441	1930	2003	1817	1768	2242	2564	2186	2110	1616	1515	2085	2049	1632	1041	1961	2244	2425	2130	2072	2256	1905	2404	1965	1745	2368	1878	1768	2201	1387	2197	1800	2152	1814
ATP6V0A2	556	680	664	634	567	662	383	698	603	729	624	692	646	631	643	522	536	544	737	668	317	828	766	726	655	592	648	603	725	606	556	568	580	563	668	442	713	553	661	639
ATP6V0A4	5	44	0	0	3	2	2	4	9	1	1	7	3	2	1	0	4	2	1	1	0	4	3	2	0	1	6	2	3	4	1	1	3	6	2	1	1	3	3	2
ATP6V0B	710	894	894	1045	721	688	458	805	799	1265	777	828	635	699	733	601	566	747	862	930	459	866	890	712	557	644	673	668	824	609	536	446	652	548	605	390	761	609	758	615
ATP6V0C	7	8	6	18	6	4	5	5	6	6	12	11	6	12	5	6	6	10	11	3	2	7	10	5	9	6	6	10	7	11	5	4	3	7	8	8	12	3	7	3
ATP6V0CP1	0	0	0	0	0	0	1	0	0	0	0	0	0	0	0	0	0	0	0	1	1	1	0	0	0	0	0	0	0	0	0	0	0	0	0	1	0	0	0	0
ATP6V0CP2	0	0	0	0	0	0	1	0	1	1	0	0	0	1	0	1	0	0	0	0	2	0	1	0	0	1	0	0	1	0	1	1	4	0	1	0	2	0	1	0
ATP6V0CP3	0	1	0	0	0	0	2	2	0	0	0	0	2	0	1	0	1	0	1	1	0	0	2	0	0	0	0	0	1	0	0	0	0	1	1	0	0	0	1	0
ATP6V0D1	1129	1455	1632	1440	1169	1274	856	1355	1299	1139	1213	1480	1318	1268	1151	1042	944	1258	1304	1125	730	1304	1459	1227	1001	1146	1082	1087	1238	1143	1077	1038	1343	1150	1206	767	1394	1021	1247	1069
ATP6V0D2	0	0	0	1	0	0	0	1	0	0	0	0	0	0	0	0	0	1	0	0	0	0	1	0	5	1	0	0	0	1	1	1	0	1	1	0	0	0	0	0
ATP6V0E1	750	680	856	871	711	799	348	823	575	828	704	785	800	632	599	604	465	751	729	795	419	764	835	776	624	641	640	735	752	626	599	592	898	599	603	447	769	592	696	622
ATP6V0E1P1	0	1	0	0	1	0	1	0	0	0	0	0	0	0	0	1	0	0	0	0	0	0	0	0	0	1	0	0	0	0	0	0	0	0	1	0	0	0	0	0
ATP6V0E1P2	3	1	5	1	0	5	2	0	0	0	4	2	2	1	2	1	2	0	0	2	3	0	0	0	2	2	1	0	1	1	0	2	4	1	4	1	3	4	1	3
ATP6V0E1P3	0	6	0	4	1	2	0	3	3	5	2	0	6	0	5	6	1	0	3	4	2	3	3	6	1	3	2	0	5	3	6	2	2	4	3	3	6	1	1	3
ATP6V0E1P4	0	0	0	0	0	0	0	0	0	0	0	0	0	0	0	0	0	0	0	0	0	0	0	0	0	0	0	0	0	0	0	0	0	0	0	0	0	0	0	0
ATP6V0E2	180	177	164	188	148	213	125	140	138	222	131	150	179	148	147	128	95	165	219	162	89	132	168	148	176	164	183	137	146	176	169	125	119	167	182	107	150	122	153	117
ATP6V1A	844	1139	1036	1175	869	955	667	995	892	1040	1073	989	864	910	873	769	733	797	1081	974	497	892	934	1207	791	867	903	956	1030	865	743	802	713	639	766	587	781	856	956	809
ATP6V1B1	0	56	10	10	18	14	3	22	28	11	14	12	7	5	4	4	6	6	9	4	5	8	17	20	4	5	21	2	6	10	4	7	6	22	2	8	14	6	5	9
ATP6V1B2	1534	1661	1733	1695	1311	1460	942	1411	1447	1725	1345	1569	1637	1450	1545	1180	1031	1372	1490	1790	855	1573	1737	1447	1357	1340	1441	1668	1960	1485	1321	1344	1284	1417	1310	1002	1276	1232	1382	1256
ATP6V1C1	708	874	787	860	641	728	360	753	669	879	765	803	712	761	739	647	570	747	747	798	436	814	938	818	677	551	697	602	756	788	627	832	610	674	737	502	756	682	777	640
ATP6V1C2	7	30	9	13	7	10	14	15	29	10	8	29	14	16	8	27	14	13	9	11	60	5	13	4	11	19	12	35	8	17	18	42	17	129	2	10	8	10	6	11
ATP6V1D	840	1081	1151	1161	887	928	507	1003	941	1224	910	949	922	781	864	727	740	905	973	1015	589	926	1069	951	603	731	813	792	935	802	701	693	936	772	800	593	784	761	814	785
ATP6V1E1	1565	1743	1920	1782	1547	1564	861	1817	1347	1913	1603	1564	1613	1228	1557	1319	1195	1693	1583	1871	878	1829	1699	1690	1182	1413	1356	1300	1614	1350	1250	1288	1488	1290	1515	1098	1485	1230	1511	1216
ATP6V1E1P1	50	65	105	86	70	74	53	101	68	75	84	87	68	66	61	69	67	112	76	94	51	67	84	75	54	76	70	62	82	70	68	71	92	63	78	67	70	78	107	73
ATP6V1E2	104	113	130	152	111	117	70	120	68	83	95	97	68	95	109	104	84	62	118	181	62	98	95	125	77	91	88	93	109	127	97	104	84	84	137	58	76	93	96	87
ATP6V1F	513	543	483	585	463	442	292	436	477	623	578	497	490	437	484	378	391	463	476	529	255	486	601	501	363	369	483	431	463	407	413	351	443	414	409	311	389	472	474	483
ATP6V1FNB	68	43	35	51	36	104	33	46	27	52	29	72	72	36	29	29	60	16	42	29	25	103	67	29	52	47	99	68	55	42	74	24	64	62	31	30	61	23	40	72
ATP6V1G1	1335	1279	1491	1729	1163	1084	666	1485	1144	1506	1328	1235	1255	1279	1608	1109	976	1446	1326	1501	739	1318	1287	1515	947	1071	1072	1222	1340	1368	1152	1095	1465	1035	1316	920	1220	1322	1455	1059
ATP6V1G1P2	0	0	0	0	0	0	0	0	0	0	0	0	0	0	0	0	0	0	0	0	0	0	0	1	1	0	0	0	0	1	0	0	0	0	0	1	0	0	0	0
ATP6V1G1P3	0	0	0	0	0	0	0	0	0	0	0	0	0	0	0	0	0	0	0	0	0	0	0	0	0	0	0	0	0	0	0	1	0	0	0	0	0	0	0	0
ATP6V1G1P4	18	24	16	16	12	17	8	20	24	18	18	25	7	21	14	20	10	18	24	20	4	21	14	23	19	8	26	13	23	14	22	16	15	18	8	12	21	15	22	19
ATP6V1G1P6	0	0	0	0	0	0	0	0	1	0	0	0	0	0	0	0	0	0	1	0	0	0	0	0	0	0	0	0	0	0	0	0	0	0	0	0	0	0	1	1
ATP6V1G1P7	0	0	0	0	0	0	0	0	0	0	0	0	0	1	0	0	0	0	0	0	0	0	0	1	0	0	0	0	0	0	0	0	0	0	0	0	0	0	0	0
ATP6V1G2	15	16	14	20	9	14	11	10	15	22	21	13	7	11	23	12	8	11	13	10	10	12	11	12	4	9	22	14	23	10	10	2	6	11	14	10	10	20	13	11
ATP6V1G3	0	0	0	0	0	0	0	0	0	0	0	0	0	0	1	0	0	0	0	0	0	0	0	1	0	0	0	0	0	0	0	0	0	0	0	0	0	0	1	0
ATP6V1H	709	974	943	1000	681	769	464	914	790	909	857	866	761	794	774	679	624	833	929	805	506	899	1032	998	618	697	708	693	846	759	718	710	787	688	728	525	708	705	829	630
ATP7A	441	583	565	602	487	558	238	601	465	605	449	531	465	484	538	445	432	508	593	610	306	546	592	555	431	447	494	418	629	502	437	486	370	511	509	323	547	504	535	419
ATP7B	286	320	290	299	214	296	209	287	296	308	305	332	160	268	298	262	240	187	318	289	132	307	281	256	281	228	262	234	375	248	265	229	183	276	210	163	291	268	211	279
ATP8A1	6612	7453	9249	10987	6835	6962	3817	4629	6085	8291	7125	6330	7981	5852	5475	6732	5332	9564	5571	5362	2945	6168	9431	6144	4094	7056	6736	6882	5675	8839	6407	6369	6023	4540	7040	5134	5048	4193	5880	7491
ATP8A2	27	14	9	8	22	15	16	24	24	8	11	19	10	13	33	13	13	15	14	12	8	19	50	23	16	6	48	13	16	20	10	14	19	16	22	9	17	24	10	17
ATP8A2P2	1	3	3	0	0	1	1	2	0	1	1	2	0	0	1	0	1	0	3	5	0	2	1	0	1	3	0	3	1	0	2	1	2	3	1	1	1	4	1	0
ATP8A2P3	9	16	10	4	8	15	1	22	2	4	5	17	2	7	3	8	3	10	11	7	6	13	9	6	6	9	6	12	3	5	15	7	3	6	5	10	6	7	2	9
ATP8B1	320	258	263	346	230	384	154	286	271	610	357	310	251	290	207	277	229	294	238	354	151	325	337	247	219	241	277	285	307	408	212	225	173	301	281	135	239	284	349	285
ATP8B2	312	273	333	342	192	570	270	291	245	380	351	549	423	498	264	343	259	255	225	215	234	319	325	271	296	324	323	316	455	592	305	307	234	532	231	221	387	337	491	336
ATP8B3	9	5	5	11	4	8	9	3	7	10	9	21	7	9	5	4	10	2	9	8	4	3	3	4	12	4	8	9	4	12	10	6	7	5	6	6	5	4	9	4
ATP8B4	142	154	209	170	78	211	78	114	174	218	140	204	143	190	95	119	109	85	91	151	84	134	141	92	269	121	109	127	204	166	124	168	68	152	88	116	114	125	176	134
ATP8B5P	88	82	68	67	113	77	37	93	69	63	48	106	75	52	99	86	46	66	85	45	44	86	164	92	61	60	112	91	62	69	74	56	85	82	65	50	107	64	59	79
ATP9A	1582	901	1507	1952	1277	1683	965	1463	1021	1217	1535	1610	2529	1613	1542	942	1084	1054	1396	1339	710	1550	1587	1014	1678	1656	1047	1156	1904	1431	1248	1101	1831	1375	894	894	2088	1168	1847	1514
ATP9B	1208	1654	1318	1333	1355	1277	894	1281	1197	1144	1306	1480	1222	1401	1434	1242	1017	1104	1365	1350	634	1414	1578	1281	1252	1143	1382	1376	1780	1715	1176	1711	1047	1313	1211	924	1262	1312	1222	1291
ATPAF1	2780	3374	3105	4522	2783	2724	2092	3053	3418	4357	3146	3027	2833	2534	2760	2227	2328	2983	2999	3709	1905	2724	3009	3134	1757	2502	2404	2438	3506	2707	2679	1942	2853	2411	2393	2031	2183	2537	2970	2356
ATPAF2	283	346	310	389	274	286	229	261	319	371	308	328	267	253	286	261	214	250	257	278	146	262	376	307	232	278	302	251	291	205	299	203	280	297	245	178	273	277	293	280
ATPSCKMT	204	312	283	324	275	307	155	345	262	357	267	318	244	253	248	285	226	218	289	318	154	329	310	324	238	276	197	260	314	253	311	244	219	251	163	205	270	266	254	266
ATR	864	1033	923	1057	752	956	508	1102	889	1254	849	974	939	870	967	749	779	771	995	1071	482	1182	1115	997	743	718	872	872	1108	902	771	790	707	777	739	551	921	838	972	951
ATRAID	1173	1344	1334	1393	1239	1238	730	1269	1254	1624	1359	1331	1177	1118	1259	985	952	1092	1271	1581	745	1115	1495	1411	890	1011	1064	1044	1163	944	991	955	1038	937	1131	782	1093	1140	1139	1155
ATRIP	11	4	4	8	3	9	6	5	12	5	10	7	13	10	5	7	4	5	1	13	4	4	8	3	4	4	7	6	7	10	4	7	5	7	5	3	8	4	12	5
ATRN	1393	1535	1603	1648	1381	1533	894	1526	1317	1652	1348	1568	1399	1463	1483	1233	998	1207	1529	1569	781	1413	1658	1525	1258	1224	1227	1233	1569	1376	1287	1319	1144	1312	1233	965	1399	1283	1351	1232
ATRNL1	419	537	591	843	450	575	279	1375	114	121	474	993	890	165	360	590	675	774	699	601	207	119	294	361	186	28	524	125	371	336	229	260	233	197	1831	282	482	537	965	386
ATRX	4862	6041	5574	5974	4558	4702	3026	5822	4997	5776	5615	5137	4763	4622	5498	4259	4469	5393	5338	5677	2858	5897	5108	5737	4026	4608	4565	4656	5811	5292	4677	4903	4511	4410	5139	4103	5136	4608	5365	4649
ATXN1	4155	4654	4538	4934	4080	3909	3014	4500	4046	3683	4227	4140	4153	3630	4445	3520	3059	3490	3832	4153	2209	4419	4577	4610	3557	3934	3419	3829	4874	4061	3566	4200	3534	3814	3067	3332	3738	4524	2966	3630
ATXN10	1245	1403	1674	1581	1354	1520	925	1322	1415	1482	1227	1436	1509	1267	1353	1103	1093	1345	1355	1513	814	1404	1770	1429	1121	1452	1224	1228	1487	1256	1358	1015	1385	1247	1232	991	1388	1175	1335	1133
ATXN1L	1093	1129	1267	1431	860	1226	805	1147	962	1066	1285	1302	1336	1140	1159	1016	890	927	1046	1094	614	1219	1237	1044	1221	1030	1121	1035	1114	1181	1001	962	879	1056	881	781	1291	919	1085	996
ATXN2	1389	1289	1359	1451	1021	1279	1042	1340	1331	1238	1394	1583	1269	1377	1366	1109	998	1085	1333	1279	623	1160	1388	1307	1073	1230	1312	1392	1555	1373	1167	1164	1048	1149	1127	1136	1335	1178	1371	1133
ATXN2L	694	739	666	777	558	717	808	603	835	637	716	817	824	847	764	672	469	616	759	657	354	648	912	686	831	828	797	660	818	859	875	687	608	906	647	704	885	692	703	647
ATXN3	752	852	827	775	615	967	500	864	902	982	764	976	682	882	851	795	659	730	790	810	455	935	1026	880	861	716	744	697	939	895	693	865	605	784	712	526	858	760	892	746
ATXN3L	0	0	0	0	0	0	0	0	0	0	0	0	0	0	0	0	0	0	0	0	0	0	0	0	0	0	1	0	0	0	0	0	0	0	0	0	0	0	0	0
ATXN7	1375	1531	1328	1892	1261	1377	931	1348	1331	1279	1292	1319	1484	1248	1353	1240	1061	1270	1410	1449	810	1412	1507	1381	1408	1468	1372	1384	1483	1397	1145	1326	1257	1260	1088	1070	1268	1322	1248	1166
ATXN7L1	187	179	185	208	153	178	166	124	194	166	165	219	136	166	168	145	121	142	161	168	92	157	167	131	166	157	130	135	200	182	156	242	127	244	165	149	208	171	208	128
ATXN7L2	484	871	864	562	771	577	801	922	709	657	603	871	542	865	792	676	536	406	847	622	250	719	1116	906	599	663	663	695	640	857	946	473	626	696	541	656	783	749	887	533
ATXN7L3	496	645	596	618	516	559	419	509	556	557	551	626	515	598	488	499	421	378	577	564	283	474	633	548	449	453	458	457	567	548	478	481	461	531	412	333	628	472	529	479
ATXN7L3B	1730	1755	1807	1939	1460	1452	986	1602	1524	2002	1547	1751	1628	1382	1604	1279	1249	1509	1639	1840	898	1596	1822	1651	1338	1354	1350	1439	1921	1366	1386	1306	1405	1282	1437	1031	1444	1393	1549	1465
ATXN8OS	1	0	0	0	0	0	0	0	0	0	0	2	0	0	0	0	0	0	0	0	0	0	0	0	0	1	0	1	0	0	0	1	0	1	0	1	0	1	0	0
AUH	667	702	766	835	589	644	432	729	847	969	763	732	677	533	678	546	491	749	732	784	401	676	811	714	436	532	645	616	750	646	575	569	659	606	539	404	665	553	665	551
AUNIP	2	0	1	1	1	1	2	0	0	3	1	7	1	0	1	0	0	0	0	1	1	2	0	1	1	2	4	1	0	0	1	0	0	1	0	0	0	1	1	0
AUP1	1139	1204	1097	1205	952	1011	658	1047	983	1107	1039	1125	1125	1010	1131	933	693	1037	987	1086	524	1102	1152	990	846	963	966	935	1196	948	993	886	939	1050	1005	693	1110	975	1063	938
AURKA	473	337	297	459	907	602	480	238	512	740	332	602	335	337	201	348	153	656	893	666	181	355	521	951	66	458	401	665	430	409	139	263	306	235	288	243	217	187	555	321
AURKAIP1	1329	1817	1518	1817	1421	1368	994	1439	1973	2253	1488	1404	1510	1286	1472	1213	1138	1359	1454	1787	814	1312	1752	1497	1053	1274	1384	1241	1342	1151	1218	1055	1300	1217	1216	918	1170	1251	1340	1234
AURKAP1	8	2	8	9	6	5	2	4	7	4	10	8	4	6	2	2	2	5	7	5	12	8	10	5	4	5	6	6	7	9	1	5	6	7	13	4	5	5	4	3
AURKAP2	2	1	0	2	3	2	1	0	1	1	2	1	1	0	0	1	0	1	5	1	1	0	0	2	0	1	0	5	1	1	0	0	1	0	0	2	2	0	2	2
AURKB	0	2	2	2	1	1	2	1	1	7	0	1	0	4	0	1	0	0	3	0	1	2	1	2	2	2	3	2	1	2	0	0	1	7	0	0	0	1	0	2
AURKC	14	25	33	23	26	19	11	39	7	8	23	22	17	17	22	24	14	14	23	37	6	26	29	15	24	13	36	32	16	30	32	9	32	18	27	16	24	13	33	12
AUTS2	876	956	565	648	782	670	518	611	486	356	745	707	987	736	606	1114	488	367	570	814	404	486	784	577	786	724	758	622	606	673	727	654	497	927	494	533	888	746	588	530
AVEN	321	300	357	376	358	333	209	380	216	306	295	323	275	307	334	267	206	270	321	351	128	403	345	375	275	319	211	286	311	304	259	245	278	235	312	291	270	246	301	256
AVIL	608	847	484	586	607	655	337	777	478	629	685	742	483	953	425	737	435	399	641	552	342	363	790	867	313	363	376	508	568	654	629	719	429	524	296	566	644	747	498	521
AVL9	1015	1080	1027	1115	845	1007	598	982	939	1244	968	1144	865	990	911	838	819	961	1087	1008	467	1223	1288	1003	996	695	895	900	1195	1038	782	989	820	875	900	692	1027	857	1008	915
AVP	0	0	0	0	0	0	0	0	0	0	0	1	0	0	0	1	0	0	1	0	0	0	0	0	1	0	0	1	0	0	0	0	0	0	0	0	0	0	0	2
AVPI1	85	47	49	42	50	45	44	57	57	40	59	63	31	68	55	63	37	35	31	27	20	66	85	35	103	53	59	59	51	74	38	55	44	81	26	49	44	96	45	37
AVPR1A	158	299	177	263	139	170	123	206	368	419	180	250	149	128	160	239	213	186	186	339	96	201	216	205	198	144	144	181	256	227	186	155	96	213	149	114	235	152	182	192
AVPR1B	0	0	0	0	0	2	1	0	0	0	0	0	0	0	1	0	0	0	0	0	0	0	0	1	0	0	0	0	0	1	0	1	0	0	0	3	0	0	0	2
AVPR2	40	38	37	49	33	39	34	38	67	51	49	30	22	33	39	35	24	41	54	61	22	36	28	32	39	34	28	28	47	43	32	36	43	50	28	21	55	44	50	55
AWAT1	0	0	0	0	0	0	0	0	0	0	0	0	1	0	0	1	0	0	0	0	0	0	1	0	0	0	0	0	0	0	0	1	0	0	1	0	0	2	0	0
AWAT2	0	0	0	0	0	0	0	0	0	0	0	0	0	0	0	0	0	0	0	1	1	0	0	0	1	0	0	0	0	0	0	0	0	0	1	0	0	0	0	0
AXDND1	4	1	1	3	1	5	1	4	1	5	3	5	3	3	2	5	2	4	0	9	1	9	5	3	1	0	7	1	3	4	3	3	4	7	0	2	1	1	2	9
AXIN1	511	568	559	556	460	487	355	424	414	507	507	541	541	555	488	473	361	426	535	460	240	471	572	473	475	485	425	507	516	550	431	470	377	503	456	336	552	446	485	415
AXIN2	370	487	400	354	316	325	179	354	226	164	346	361	303	332	338	319	275	248	333	398	146	382	319	337	473	294	381	321	331	405	373	228	292	268	378	257	480	322	292	286
AXL	761	687	958	966	566	1206	698	709	666	882	767	1066	1091	1144	720	893	711	767	670	616	559	815	845	627	752	975	918	859	1025	828	729	811	596	793	695	710	1093	698	1116	704
AZGP1	9	157	2	2	24	22	3	21	12	1	18	43	19	42	23	33	12	4	10	3	115	7	98	2	122	3	31	20	6	14	9	49	6	81	7	9	16	18	2	23
AZGP1P1	0	3	0	0	1	0	0	0	0	0	1	1	3	1	0	0	0	0	0	0	7	1	0	0	1	0	2	3	0	0	0	2	0	1	0	0	0	1	0	0
AZGP1P2	0	0	0	0	0	0	1	0	0	0	0	0	0	1	0	0	0	0	0	0	0	0	0	0	0	0	0	0	0	0	0	0	0	0	0	0	0	0	0	0
AZI2	717	1020	985	938	765	860	455	887	724	1008	839	914	767	720	830	662	663	850	799	964	470	829	991	927	644	687	788	761	915	924	762	748	703	623	700	531	694	766	795	808
AZIN1	2403	2580	3188	3557	3267	2709	1703	3126	1967	2451	2747	2904	2465	2484	2765	2159	2100	2389	3004	2813	1210	3283	3106	3146	2136	2463	2363	2376	2865	2461	2501	2328	2208	1794	2493	1817	2591	2294	2555	2079
AZIN2	62	71	97	112	53	132	49	76	95	84	81	99	116	91	84	65	59	78	60	52	82	89	94	81	63	85	69	81	129	74	76	80	49	110	58	51	107	81	74	50
AZU1	0	1	3	1	1	2	0	0	0	1	0	1	0	0	1	0	0	0	1	0	2	0	0	0	1	3	1	0	0	1	0	0	0	1	0	0	0	4	0	0
AZU1P1	0	0	0	0	0	0	0	0	0	0	0	0	0	0	0	0	0	0	0	0	0	0	0	0	0	0	0	0	0	0	0	0	0	0	0	0	0	0	0	0
B2M	5937	10994	5438	8485	5042	7169	3707	7081	6221	11025	7755	7139	5346	6640	5464	6734	5679	6205	5383	7104	4606	6803	7901	6107	8064	4732	5690	5104	7437	6209	4468	4961	4698	4883	5663	3571	5856	6878	6957	5063
B3GALNT1	54	62	62	48	40	75	27	47	69	97	68	64	46	66	58	51	47	48	43	68	23	78	55	50	46	36	46	40	76	101	45	46	31	51	49	51	41	68	69	48
B3GALNT1P1	0	0	1	0	0	0	0	0	0	0	0	0	1	0	1	0	0	1	0	0	0	0	0	0	0	0	0	0	0	0	0	1	0	0	0	0	1	0	0	1
B3GALNT2	1997	2232	2005	2170	1780	1634	1143	2003	1607	1613	1882	1850	1550	1635	2112	1535	1496	2174	1789	2106	922	2235	2015	1945	1715	1696	1740	1663	1480	1825	1800	1716	1363	1578	1983	1317	1436	1707	1965	1847
B3GALNT2P1	0	0	0	0	0	0	0	0	1	0	0	0	0	0	0	0	0	0	0	0	0	0	0	0	0	0	0	0	0	0	0	0	0	0	0	0	0	0	0	0
B3GALT1	553	923	516	364	302	431	381	564	557	266	472	425	702	351	680	282	492	798	531	397	202	519	321	688	530	322	800	447	537	678	258	306	499	654	683	191	470	548	242	509
B3GALT2	14	7	16	16	4	5	3	7	9	8	10	5	3	3	4	3	6	10	11	7	9	10	9	5	3	10	1	4	8	9	3	4	7	9	13	0	3	13	6	3
B3GALT4	59	49	66	87	44	77	35	57	57	58	59	87	67	88	60	50	36	55	45	50	36	53	63	61	80	35	45	69	68	75	42	35	54	64	44	37	66	49	74	49
B3GALT5	24	110	18	35	30	55	44	105	43	5	13	28	23	10	21	4	45	39	10	9	10	22	27	50	27	13	93	24	73	44	157	39	9	39	12	45	27	42	12	92
B3GALT6	181	185	151	193	180	192	117	175	191	219	142	186	165	198	175	142	144	145	193	235	87	196	185	163	161	149	180	157	225	170	166	160	117	158	193	106	189	170	176	185
B3GAT1	3	9	9	14	9	6	5	2	10	4	4	11	1	25	4	5	10	9	4	5	1	5	5	5	1	4	1	8	3	7	5	5	4	9	4	5	6	5	3	3
B3GAT2	5	2	8	3	6	4	2	4	0	3	2	5	4	7	4	6	5	4	1	5	4	7	1	3	6	4	1	5	8	3	1	3	4	2	2	2	1	5	5	0
B3GAT3	95	97	97	127	105	139	79	109	121	142	97	115	126	128	90	113	86	73	125	132	55	98	137	86	110	116	88	84	137	116	101	79	96	129	83	74	161	108	86	94
B3GAT3P1	2	3	7	3	2	2	7	1	0	3	2	5	3	4	2	2	1	1	7	3	1	3	4	1	3	5	2	7	3	4	4	2	4	1	0	1	4	0	5	3
B3GLCT	243	206	231	275	284	203	166	224	179	358	258	299	193	208	178	217	197	221	273	217	123	294	250	189	123	204	190	193	327	202	169	195	221	207	262	98	219	187	251	235
B3GNT10	38	52	37	58	46	52	30	60	40	79	29	44	51	34	40	49	31	36	34	59	26	42	62	40	59	44	38	38	57	49	51	46	47	50	38	24	34	37	50	35
B3GNT2	98	156	102	153	72	151	58	117	99	230	117	129	100	126	85	114	108	97	106	170	60	108	128	108	93	116	92	88	115	133	77	82	92	96	96	50	111	107	146	94
B3GNT2P1	0	0	0	0	0	0	0	0	0	0	0	0	0	0	0	0	0	0	0	0	0	0	0	0	0	0	0	0	0	0	0	0	0	0	0	0	0	0	0	0
B3GNT3	0	0	0	0	0	0	2	0	0	0	0	0	0	0	0	0	0	0	0	0	0	0	1	0	0	0	1	0	0	1	0	0	0	1	1	0	0	0	0	1
B3GNT4	12	6	5	5	3	6	11	10	6	5	9	8	4	1	6	6	5	5	7	15	3	9	4	7	5	9	10	6	8	1	3	8	5	6	8	1	5	8	6	3
B3GNT5	1069	1164	1400	1618	908	1082	600	770	778	737	1167	1147	1275	799	888	689	1076	1502	763	1072	549	904	917	1010	743	1416	1091	736	883	824	998	826	1176	1149	816	610	738	801	715	942
B3GNT6	1	0	0	0	0	0	0	0	0	0	0	0	0	0	1	0	1	0	1	0	0	0	0	0	0	1	0	0	0	0	0	0	0	0	0	0	0	0	0	0
B3GNT7	13	16	11	27	15	24	6	10	8	17	7	20	13	25	7	9	13	9	8	9	8	24	9	8	35	10	18	7	10	15	9	13	5	5	9	6	18	7	13	10
B3GNT8	12	22	18	24	8	24	17	16	34	18	16	11	8	19	15	12	17	10	14	20	9	23	16	19	14	15	19	15	19	15	26	14	11	20	18	13	25	17	30	19
B3GNT9	53	45	86	61	36	71	32	22	43	66	52	77	75	62	55	26	56	47	56	38	28	56	62	40	31	50	36	50	83	86	76	32	68	76	36	34	58	41	88	42
B3GNTL1	88	82	105	111	96	125	46	75	93	115	88	110	87	89	130	76	80	93	138	131	45	80	129	87	99	81	104	80	126	90	106	100	76	116	61	83	75	88	99	67
B3GNTL1P1	2	7	2	0	2	0	3	3	2	7	5	3	0	1	0	1	0	4	1	4	0	2	1	2	0	1	3	3	1	3	2	4	1	1	1	2	6	0	2	2
B3GNTL1P2	0	0	0	0	0	0	0	0	0	0	0	0	0	0	0	0	0	0	0	0	0	0	0	0	0	0	0	0	0	0	0	0	0	0	0	0	0	0	0	0
B4GALNT1	151	173	251	171	122	200	100	142	113	144	108	145	239	167	160	213	137	169	149	155	61	128	114	140	198	143	130	138	152	150	198	156	172	230	165	143	164	126	144	162
B4GALNT2	0	3	0	0	0	0	0	0	0	0	0	0	0	1	0	0	0	1	1	0	2	0	0	0	0	0	0	2	2	0	2	6	0	0	1	0	0	1	0	0
B4GALNT2P1	0	0	0	0	0	0	0	0	0	0	0	0	0	0	0	0	0	0	0	1	0	0	0	0	0	1	0	0	0	1	0	1	0	0	0	0	0	0	0	2
B4GALNT3	117	30	143	73	337	108	159	52	102	11	114	81	140	171	61	111	63	130	104	80	136	113	218	257	207	358	102	300	116	302	83	57	522	111	66	202	312	154	111	20
B4GALNT4	0	1	1	0	1	2	1	0	1	0	0	0	0	8	1	4	0	0	3	0	0	0	1	0	1	0	1	0	4	0	2	0	1	3	1	0	0	1	1	1
B4GALT1	493	702	692	639	569	881	469	740	667	652	446	883	684	644	671	656	455	572	592	601	433	660	797	676	468	583	393	734	907	685	618	513	454	595	651	445	624	616	735	766
B4GALT2	834	897	987	1088	802	844	591	856	588	820	831	778	990	749	822	628	601	776	754	868	454	903	973	1025	670	758	726	711	809	786	817	617	740	599	793	584	903	565	780	841
B4GALT3	293	343	303	352	271	280	210	239	287	296	312	308	283	295	312	297	245	267	295	372	141	252	262	280	270	271	290	244	319	273	220	249	208	237	234	203	306	250	278	239
B4GALT4	159	213	173	180	173	195	112	198	164	199	171	209	186	174	158	141	137	151	164	178	109	213	204	191	141	169	173	156	157	189	133	182	134	159	164	110	182	160	190	177
B4GALT5	2105	2682	2326	2927	2333	2412	1485	2584	1994	2832	2335	2447	2901	2079	2155	1520	1620	1975	2443	2391	952	2340	2851	3393	1475	1962	1537	1768	2007	1847	2204	1762	1824	1912	1381	1466	2654	1586	1827	1770
B4GALT6	117	111	101	158	118	119	60	147	104	151	174	167	65	102	84	101	106	108	173	137	57	110	80	106	82	117	110	77	147	111	84	81	75	119	127	75	120	112	159	109
B4GALT7	277	257	243	325	252	263	214	245	265	275	284	293	261	284	282	218	180	226	274	266	184	281	308	245	252	231	277	235	298	270	258	229	224	280	240	180	262	217	239	227
B4GAT1	445	454	559	548	427	449	273	384	396	473	436	508	396	444	541	325	272	398	432	481	254	452	512	583	299	379	275	368	511	350	445	346	414	436	312	224	479	338	454	377
B9D1	46	39	46	67	39	70	41	21	53	40	57	67	62	56	46	42	29	40	37	81	37	54	50	46	42	54	45	52	69	57	79	30	69	46	41	31	68	39	53	35
B9D2	11	4	13	15	8	11	9	6	9	18	20	21	16	8	12	11	12	10	6	15	5	6	9	12	9	7	13	8	18	6	13	7	11	18	14	9	11	11	23	15
BAALC	60	65	57	83	62	34	37	50	88	118	55	82	30	41	32	48	45	44	40	50	16	57	75	51	54	44	54	36	51	52	42	42	39	40	59	33	62	47	54	30
BAAT	42	62	42	22	76	18	8	42	25	77	81	54	21	32	49	22	22	33	27	52	8	63	88	42	37	25	50	21	70	15	46	14	11	64	30	45	84	53	44	27
BABAM1	327	377	358	437	317	394	197	323	359	364	350	327	371	313	382	303	248	337	371	361	185	397	402	353	267	305	313	300	374	309	301	288	362	338	339	245	292	328	328	275
BABAM2	551	634	564	682	544	555	377	554	588	682	577	645	599	514	513	488	445	530	547	682	286	560	627	537	465	488	530	549	682	519	518	428	541	561	577	398	539	472	583	471
BACE1	411	525	428	468	353	470	297	515	422	514	322	483	399	537	442	328	357	341	473	512	206	401	475	449	508	376	433	351	486	546	407	429	310	430	351	333	477	417	443	440
BACE2	240	403	306	382	226	387	205	275	272	473	298	378	278	351	208	257	204	207	205	293	137	284	316	244	233	231	190	216	358	351	234	226	153	283	196	160	346	227	373	225
BACH1	2009	2317	1826	2361	1705	1787	1093	2096	1576	1367	1719	1879	2215	1496	1740	1548	1591	1917	1636	2267	1009	2190	1876	1709	1763	1758	1899	1821	2440	2077	1335	1961	1778	1549	1964	1105	1547	1869	1627	1996
BACH2	657	694	696	766	624	857	472	632	464	406	612	661	620	641	553	672	465	605	541	808	337	706	647	648	466	549	790	582	805	726	698	702	506	490	739	550	407	709	533	538
BAD	286	338	357	374	298	283	151	254	203	275	266	283	252	246	239	276	260	313	294	295	162	200	286	268	174	232	283	249	266	275	303	206	183	213	276	173	277	203	279	248
BAG1	1938	2311	2172	2550	1797	1856	1183	1975	1825	2512	1896	1607	2098	1809	1793	1593	1563	2013	1894	2475	1098	1500	2027	2107	1457	1408	2256	1541	1622	1555	1533	1658	1237	1244	1612	972	1862	1330	1920	1705
BAG2	770	1066	1146	1224	915	1053	448	1003	731	768	980	903	1098	870	825	816	723	838	944	955	537	878	1112	1167	541	891	695	843	921	788	800	748	1026	737	736	638	926	828	935	928
BAG3	3266	4041	4938	5650	3926	4430	3094	4138	4154	4108	3895	4615	5248	4099	3905	3147	2451	3359	4239	3929	1875	3146	5026	4260	2907	4338	3338	3751	4898	4367	4572	3160	4449	4092	2891	3817	5041	3503	3666	3501
BAG4	536	591	603	627	494	538	324	595	497	675	589	569	537	525	569	466	440	544	617	610	272	630	686	621	509	452	496	476	585	502	482	518	502	442	498	402	529	490	503	466
BAG5	824	1086	1041	1028	839	844	508	1068	749	995	934	1104	899	895	949	755	738	754	967	906	479	974	1085	1050	815	815	857	856	963	897	763	715	807	728	739	642	980	884	985	816
BAG6	3551	3659	3467	4049	2931	3718	2841	3599	3350	3668	3540	3836	4776	3589	3812	3070	2065	2923	3171	3427	1793	2986	4242	3050	3398	3501	3334	3057	3492	3411	3724	3208	3505	3664	2935	2617	3984	2752	2928	2997
BAGE2	64	44	58	38	54	40	52	51	32	31	40	51	31	51	33	56	34	59	38	27	41	33	47	31	44	36	33	53	60	55	28	44	41	40	49	30	47	79	51	56
BAHCC1	331	326	291	292	204	354	296	298	334	337	292	444	314	412	324	239	209	265	298	261	144	248	475	240	387	308	285	302	330	425	381	316	236	442	301	314	525	279	337	288
BAHD1	210	266	284	206	181	245	175	233	203	179	230	288	279	301	236	206	152	189	240	264	130	224	247	251	285	263	197	214	264	292	251	244	206	246	178	187	384	247	265	231
BAIAP2	79	86	69	67	30	94	51	66	81	63	66	100	59	122	51	72	42	90	75	89	46	62	60	58	66	71	80	77	110	81	62	64	52	158	34	40	77	60	67	78
BAIAP2L1	44	80	46	66	52	53	54	107	88	95	81	76	57	57	53	63	41	66	63	92	48	128	58	60	50	56	33	43	71	57	35	38	42	83	31	33	69	52	83	50
BAIAP2L2	16	8	8	11	2	15	9	6	10	2	8	14	6	9	7	7	10	7	6	11	5	10	12	6	15	8	15	8	8	10	14	5	17	15	6	7	10	13	4	11
BAIAP3	87	80	77	66	40	64	61	59	84	107	86	91	70	49	69	49	32	39	52	75	36	60	100	67	41	56	48	48	59	62	48	58	60	70	57	47	93	42	52	49
BAK1	146	183	173	210	101	178	167	141	193	291	140	163	221	143	214	103	125	156	159	178	91	177	248	169	147	143	155	136	160	159	135	85	125	135	188	102	159	132	219	159
BAK1P1	22	20	24	35	14	23	23	27	22	36	19	18	24	11	26	22	12	22	24	27	18	21	29	22	23	21	21	27	32	12	18	14	26	25	25	13	25	19	23	17
BAK1P2	0	0	0	0	1	0	0	0	0	0	0	0	0	0	0	0	0	0	0	0	0	0	0	0	0	0	0	0	0	0	0	0	0	0	0	0	0	0	0	0
BAMBI	52	44	49	86	41	71	29	46	18	19	63	53	29	38	33	46	23	41	25	47	27	36	23	31	48	59	50	34	29	33	37	37	14	39	27	21	44	38	45	44
BANCR	0	0	0	0	0	0	0	0	0	0	0	1	0	0	0	0	0	0	1	0	0	0	0	0	0	0	0	0	2	1	1	0	0	0	0	0	0	0	0	0
BANF1	676	619	714	986	594	618	514	641	1017	609	760	605	749	580	693	541	563	626	678	920	334	596	607	683	379	582	470	562	570	587	618	607	669	614	699	674	695	502	597	541
BANF1P1	0	0	0	0	1	0	1	0	2	0	0	1	0	0	1	0	0	0	0	0	0	0	0	0	0	0	0	0	0	0	0	0	0	0	0	0	0	0	0	0
BANF1P2	4	2	0	0	1	0	1	2	1	0	2	1	2	2	0	0	2	2	2	1	4	1	4	1	0	1	3	2	3	2	1	2	3	2	1	1	0	0	4	1
BANF1P3	67	58	78	101	56	51	64	59	119	60	76	71	80	49	56	47	52	62	58	81	33	61	56	61	38	48	53	48	61	40	48	74	81	63	66	87	57	43	69	68
BANF1P4	1	0	1	1	2	2	4	1	3	0	1	0	1	2	1	2	2	1	0	3	1	0	0	2	0	0	2	2	2	2	1	2	0	2	0	2	2	0	0	5
BANF1P5	0	0	0	0	0	0	0	0	0	0	0	0	0	0	0	0	0	0	0	0	0	0	0	0	0	0	0	0	0	1	0	0	0	0	0	0	0	0	0	0
BANF2	1	0	0	0	0	0	0	0	1	0	0	1	0	0	0	0	0	0	0	0	0	0	1	0	0	0	0	0	0	0	0	0	0	0	0	0	0	0	0	0
BANK1	9	16	25	11	9	20	15	16	11	9	11	41	9	22	9	23	36	15	14	12	5	14	21	19	34	26	20	15	18	30	7	7	11	27	17	15	7	26	16	14
BANP	351	344	302	343	291	379	257	359	384	333	363	321	386	331	351	279	214	351	349	332	225	349	396	392	318	398	335	283	365	305	351	315	334	330	286	245	311	276	318	322
BAP1	1305	1351	1524	1682	1166	1264	885	1229	1181	1326	1401	1349	1515	1349	1270	1076	871	1288	1139	1314	631	1093	1577	1268	1054	1288	1385	1141	1439	1162	1209	1072	1225	1252	1109	968	1324	1033	1230	1212
BARD1	678	861	760	538	699	600	426	820	486	524	401	680	716	591	910	731	449	753	475	727	273	905	795	775	740	556	574	553	751	733	580	795	529	372	899	245	621	704	642	620
BARHL1	0	0	0	1	0	0	0	0	0	0	0	0	0	0	0	0	0	0	1	0	0	0	1	0	0	0	0	0	0	0	1	1	1	0	0	0	0	1	0	0
BARHL2	0	0	0	0	0	0	0	0	0	0	0	0	0	0	1	0	0	0	0	0	0	0	0	0	0	0	0	0	0	1	0	1	0	0	0	0	0	0	0	0
BARX1	1	0	0	0	0	0	0	0	0	0	0	0	0	0	0	0	0	1	0	0	0	0	0	0	0	0	0	0	0	0	0	0	0	0	0	0	0	1	0	0
BARX2	1	19	0	1	0	3	1	5	11	1	1	6	0	2	0	0	3	0	0	0	2	0	1	0	0	0	1	2	0	2	0	3	0	12	0	0	0	0	1	3
BASP1	38	42	46	55	28	76	63	40	42	45	39	79	103	97	38	78	33	19	32	45	45	52	36	28	64	71	51	78	58	66	30	63	32	92	42	44	49	78	69	47
BASP1P1	0	1	0	0	0	0	0	1	0	2	0	0	0	2	0	0	0	1	0	1	0	0	1	0	0	0	0	0	0	0	0	0	0	0	0	0	2	1	0	0
BATF	0	3	1	3	5	6	0	1	6	3	5	6	1	4	8	0	2	6	4	1	2	5	1	1	5	1	2	2	3	2	0	0	3	1	3	0	3	7	3	0
BATF2	52	84	57	70	82	45	36	41	48	65	66	48	62	56	52	66	27	40	52	51	38	45	66	42	60	46	42	52	65	57	46	45	61	47	47	36	51	53	34	43
BATF3	10	19	12	21	11	33	12	16	7	17	11	17	23	14	6	23	15	9	10	16	3	12	13	13	18	23	8	9	15	17	11	12	7	15	6	8	11	15	24	10
BAX	92	107	105	122	92	135	71	83	91	101	79	88	89	103	88	104	83	67	90	94	49	102	111	86	106	69	88	77	90	100	68	98	65	107	68	61	106	86	94	87
BAZ1A	495	715	609	612	509	524	334	591	557	621	627	641	555	557	572	491	506	458	561	639	298	673	632	545	537	578	487	515	634	554	445	542	535	439	444	376	691	525	505	504
BAZ1B	2881	3033	3155	3134	2686	2826	1764	3189	2778	2959	3080	3227	2932	2759	2885	2243	2252	2591	3204	3116	1428	2896	3217	3427	2457	2375	2536	2655	3092	2668	2585	2564	2387	2577	2469	2146	2796	2538	2704	2561
BAZ2A	1262	1453	1355	1527	963	1315	1297	1271	1546	1233	1348	1435	1410	1720	1481	1174	917	1051	1309	1352	614	1167	1580	1350	1466	1309	1238	1252	1593	1631	1340	1452	1019	1555	1184	1132	1659	1284	1385	1123
BAZ2B	3175	3400	3161	3587	2512	2659	1753	2999	3072	4000	3216	3261	2284	2761	3248	2316	2370	3179	3141	3216	1526	3647	3801	3499	2218	2459	3053	2861	3382	3263	2392	3276	2671	2716	3189	1919	2826	3022	3274	2713
BBC3	125	81	89	66	74	73	61	70	88	67	74	100	107	134	89	110	84	78	55	49	27	96	149	47	131	79	99	94	120	118	81	130	77	108	98	68	106	78	75	55
BBIP1	300	333	316	352	269	317	162	326	309	384	309	327	280	281	336	288	273	320	376	418	165	349	330	328	284	334	311	305	354	310	240	309	243	297	249	183	313	260	333	288
BBIP1P1	0	0	0	0	0	0	0	0	0	0	0	1	1	0	0	0	0	1	0	0	0	0	0	0	0	1	1	1	0	0	0	1	0	0	0	0	0	0	0	0
BBOF1	60	49	72	62	60	70	52	45	62	80	48	86	45	79	60	53	48	51	65	75	27	71	67	59	43	57	68	64	64	75	56	74	52	68	38	43	61	77	65	47
BBOX1	1	7	4	0	1	0	0	8	9	0	0	2	0	6	1	2	3	0	1	3	13	3	0	2	4	0	4	3	0	2	3	9	0	20	2	1	0	0	0	2
BBS1	43	35	29	29	15	37	28	32	41	50	21	31	38	37	33	29	23	30	30	39	18	35	46	30	31	19	48	26	49	36	29	43	24	44	23	24	43	37	32	30
BBS10	283	342	328	349	264	356	189	362	306	397	257	334	392	259	345	260	228	285	307	420	177	413	331	386	261	246	331	306	489	271	262	279	280	290	253	201	295	273	320	329
BBS12	15	25	22	31	14	38	8	21	23	34	25	26	13	28	18	21	23	12	19	15	16	25	27	16	23	23	24	29	21	31	11	16	25	13	13	12	20	25	12	23
BBS2	1011	1169	1337	1304	1090	1027	659	1335	1282	1483	1296	1387	1078	802	1176	1000	945	1324	1392	1227	684	1159	1557	1159	1165	981	1263	1158	1470	1327	1007	1233	1109	1175	1120	738	962	941	1220	894
BBS4	361	373	431	347	303	366	244	332	407	405	308	417	320	354	344	283	253	366	344	331	215	423	442	503	367	363	365	347	522	416	371	379	368	307	358	225	298	334	364	358
BBS5	119	139	147	217	155	159	101	145	149	159	154	143	184	146	138	124	129	118	169	139	63	116	181	177	124	154	165	145	178	147	157	117	184	177	118	111	179	106	149	138
BBS7	249	215	236	229	151	256	132	237	195	271	252	284	215	216	260	188	193	206	209	232	120	256	228	215	195	195	263	227	299	261	191	228	187	216	212	147	210	197	247	240
BBS9	375	423	381	368	320	418	209	373	374	379	418	342	296	360	390	333	309	355	319	451	206	417	344	372	344	307	405	307	434	418	305	334	261	369	332	265	371	357	363	370
BBX	1544	1689	1702	1695	1389	1618	876	1723	1463	2056	1578	1709	1397	1594	1634	1341	1249	1419	1606	1749	785	1725	1859	1724	1292	1398	1160	1251	1811	1723	1169	1446	1579	1631	1344	1095	1764	1443	1576	1319
BCAM	458	501	375	513	320	492	490	324	644	644	513	507	443	570	357	387	323	359	371	508	244	384	459	443	373	518	282	445	567	842	413	359	363	609	287	334	589	407	460	369
BCAN	7	2	2	3	2	6	2	3	13	17	13	26	6	5	1	3	3	18	7	5	1	9	11	12	1	4	6	12	10	10	6	7	1	4	13	4	1	2	6	4
BCAP29	1287	1808	1750	1961	1414	1535	867	1876	1171	1800	1542	1649	1483	1298	1447	1237	1315	1373	1554	2203	795	1874	1725	1837	1402	1381	1452	1224	1565	1480	1391	1267	1276	1060	1523	1028	1734	1188	1633	1633
BCAP31	598	613	630	673	534	616	393	612	575	637	515	712	597	507	485	424	434	522	470	571	292	557	646	583	652	511	541	475	581	529	516	427	599	447	525	391	618	504	558	492
BCAP31P1	15	13	20	30	40	16	35	32	18	32	25	21	16	32	13	42	6	49	20	34	13	16	15	16	10	23	11	26	21	27	4	7	9	6	27	3	9	19	10	23
BCAP31P2	12	31	22	26	47	23	28	29	23	38	28	51	25	37	16	13	15	24	13	54	21	32	16	22	14	18	13	22	43	25	21	13	18	4	50	20	21	31	31	11
BCAR1	1259	1642	1586	1666	1183	1152	1080	1217	1178	1009	1399	1398	1261	1638	1143	1099	906	1010	1426	1307	654	1079	1369	1411	1139	1040	988	1338	1635	1473	1399	1269	988	1137	1038	1044	1351	1083	1173	1174
BCAR1P1	1	1	1	0	0	1	0	0	0	0	0	1	0	1	0	0	0	0	1	0	0	0	0	0	0	1	1	0	0	0	1	0	0	0	0	0	0	0	1	0
BCAR1P2	0	1	0	1	0	0	0	0	0	0	0	0	0	0	0	0	0	0	0	0	0	0	0	0	0	0	0	0	0	2	0	0	0	0	0	0	0	1	0	0
BCAR3	557	479	431	774	541	557	374	555	605	1075	564	514	1150	426	477	467	369	408	606	723	250	943	648	446	381	784	406	519	744	443	408	400	776	504	303	262	752	364	372	351
BCAR4	0	0	1	0	0	2	0	5	0	0	0	0	0	0	0	0	0	0	0	1	0	2	0	0	1	0	0	1	0	0	1	1	1	1	1	1	0	0	0	0
BCAS1	5	10	5	3	4	4	2	3	12	2	0	2	1	34	6	0	2	1	5	3	2	0	5	6	0	3	3	6	8	14	0	2	2	3	1	1	9	6	2	6
BCAS2	1007	1039	754	1000	947	1021	415	901	580	785	740	1039	937	891	698	1114	772	933	723	993	631	1041	805	882	475	662	729	750	600	676	657	1045	767	612	979	772	1049	807	1043	729
BCAS2P1	8	4	4	7	2	4	3	7	6	3	6	7	6	4	2	5	1	3	3	1	5	3	3	0	1	3	8	7	4	6	3	6	3	3	6	4	1	4	3	7
BCAS2P2	57	37	33	47	49	41	25	62	23	25	37	44	44	39	20	43	28	39	30	40	31	48	35	30	31	32	37	32	27	29	38	46	36	15	45	31	56	55	36	41
BCAS2P3	0	1	0	0	0	0	0	0	0	0	0	0	0	2	0	0	0	0	0	0	0	0	0	0	0	0	0	0	0	0	0	0	0	0	0	0	0	0	0	0
BCAS3	1129	1149	1129	1297	1004	992	653	1123	1102	1088	1033	1125	978	1065	1032	845	838	1020	1041	1091	499	1098	1127	1036	926	899	987	984	1244	1165	994	1048	905	1019	935	703	990	947	985	957
BCAS4	31	20	44	48	20	37	42	40	31	26	29	38	35	25	22	35	32	36	28	23	16	53	34	16	35	46	25	23	40	37	22	22	33	45	32	21	21	41	36	29
BCAT1	169	216	173	255	159	361	82	209	134	234	206	345	420	207	137	206	191	155	144	190	156	254	196	195	212	118	191	266	198	166	95	269	154	147	161	124	201	186	306	164
BCAT2	355	430	518	562	372	530	334	521	666	571	502	563	667	448	570	338	350	423	508	398	249	613	827	509	337	402	369	379	484	376	419	280	633	546	277	331	379	472	368	517
BCCIP	868	1017	993	1127	841	872	455	1035	912	1225	1060	978	928	825	900	677	783	966	999	1028	503	1019	1014	970	645	721	871	803	994	726	739	684	852	693	813	576	850	700	863	799
BCDIN3D	83	93	115	89	82	93	47	116	71	92	65	85	84	85	98	87	65	61	65	97	44	84	84	90	73	76	59	71	100	72	106	94	82	100	81	49	91	74	85	97
BCHE	98	73	89	113	85	71	63	64	81	129	73	59	35	70	69	64	113	67	80	90	34	89	78	70	63	71	52	84	123	87	84	89	61	58	92	47	59	85	58	82
BCKDHA	29	26	20	27	29	16	23	12	26	30	25	29	26	15	25	16	16	33	17	14	9	16	31	12	18	15	21	27	21	13	15	10	17	18	16	16	27	16	18	14
BCKDHB	234	438	374	515	440	485	249	566	502	907	507	474	627	410	436	409	262	308	491	601	295	566	603	529	360	345	254	399	495	281	338	246	681	503	201	283	373	412	295	311
BCKDK	916	1176	818	1099	734	805	668	687	1227	1174	755	877	728	757	725	609	692	726	790	953	496	494	805	756	616	719	1270	659	901	864	738	704	653	753	739	570	656	673	778	710
BCL10	120	158	145	162	127	173	101	165	143	206	172	193	172	181	142	185	112	136	160	164	83	139	182	169	132	127	152	154	158	150	120	135	99	166	125	102	177	140	164	160
BCL11A	3	17	3	6	0	11	9	5	17	4	0	3	4	13	0	12	1	5	1	10	27	6	7	1	4	5	8	24	7	8	4	35	4	37	3	5	4	6	3	5
BCL11B	12	53	11	21	13	14	36	23	39	18	20	25	4	49	24	34	17	11	39	6	51	17	16	8	13	13	6	50	19	23	9	51	13	105	12	6	14	21	10	10
BCL2	2603	2138	2274	3088	2403	1747	1582	2099	2129	1889	2265	2369	1338	1918	2001	1627	2204	2225	1658	2531	995	1798	1948	2193	1771	1900	1491	1791	2243	2476	1410	2252	1463	1414	3336	1296	1891	2223	2236	3050
BCL2A1	2	9	1	0	3	2	7	1	2	1	1	3	0	2	3	4	1	6	6	5	0	3	4	2	2	3	4	1	0	4	2	2	7	2	5	2	1	8	5	3
BCL2L1	467	551	449	433	424	527	733	446	654	535	514	598	507	565	446	445	354	490	644	580	229	502	557	440	446	555	455	389	682	791	423	453	374	491	408	305	624	615	539	484
BCL2L10	0	0	0	0	0	0	0	0	1	0	0	0	0	0	1	0	0	0	0	0	0	1	0	0	0	0	0	4	2	0	0	0	0	0	1	0	0	0	0	0
BCL2L11	481	514	385	514	424	439	334	490	655	447	568	471	472	349	481	433	252	321	635	629	224	481	616	630	360	324	433	386	545	414	413	649	370	420	299	286	400	393	333	379
BCL2L12	112	149	130	154	117	110	88	115	159	97	120	121	134	105	127	92	82	129	110	145	45	115	114	106	92	110	121	112	114	100	105	114	117	115	84	81	135	76	104	106
BCL2L12P1	1	8	0	10	2	4	1	1	8	4	1	4	2	3	2	0	2	6	2	0	1	1	2	1	3	1	1	2	1	1	2	0	3	5	0	1	3	2	3	0
BCL2L13	2904	3144	3709	3970	2985	2995	2013	3054	2754	3642	3081	3033	3328	2682	3050	2354	2232	3048	3256	3465	1776	3124	3591	3295	2703	3109	2648	2856	3187	2912	2879	2703	3121	2580	2860	2217	2745	2260	3105	3082
BCL2L14	1	2	1	1	3	0	1	2	0	0	1	1	1	0	0	0	1	0	0	0	0	0	0	1	0	1	0	1	1	1	1	1	0	1	0	0	0	2	1	0
BCL2L15	13	21	24	27	16	40	11	36	24	22	22	27	22	39	17	25	21	18	35	21	9	28	26	39	31	15	34	21	29	40	20	33	12	26	16	24	22	36	24	16
BCL2L2	403	480	538	537	420	503	343	451	429	525	449	539	452	539	433	378	314	394	470	460	232	466	523	448	486	368	471	415	511	590	409	453	440	495	447	332	537	457	485	431
BCL3	61	103	107	103	66	127	95	70	97	67	91	129	133	150	107	124	65	63	91	79	42	73	85	112	61	82	50	79	102	99	118	51	56	76	79	65	81	90	108	63
BCL6	6410	6861	4486	5637	4198	4063	4598	3869	7216	2869	4341	5988	6729	3788	6145	4371	5489	5045	3736	5501	2086	10444	6933	4741	6016	8272	7513	4057	5312	5265	6475	5222	5935	10738	5415	3489	9214	5860	3093	7919
BCL6B	212	396	232	191	210	212	161	184	392	656	255	214	138	196	166	185	194	168	200	307	77	205	203	251	150	160	164	176	261	209	144	183	122	148	165	90	270	189	301	172
BCL7A	508	439	449	385	300	273	226	434	404	364	397	406	275	424	420	290	244	329	396	359	171	356	450	467	373	320	311	430	469	411	328	331	337	368	338	291	418	335	401	290
BCL7B	696	714	779	1049	663	652	465	680	592	746	712	779	833	688	776	585	446	696	774	956	323	743	860	712	569	588	620	615	691	651	733	645	603	632	668	511	728	497	713	673
BCL7C	371	337	366	499	372	437	269	410	354	522	368	445	349	394	358	312	243	318	393	437	220	390	387	381	285	323	342	320	380	427	309	272	351	340	298	234	327	327	326	341
BCL9	283	318	283	368	287	295	285	281	340	343	277	417	402	331	324	240	205	212	287	333	110	307	383	295	182	244	204	276	350	318	310	222	304	298	278	174	385	273	296	292
BCL9L	1068	904	897	722	784	908	1166	814	765	536	718	1261	999	1332	831	684	555	423	810	698	424	697	1162	889	1302	954	785	950	1214	1150	1257	763	704	1063	698	957	1615	888	882	726
BCL9P1	20	2	16	7	8	6	6	17	17	7	4	0	0	8	10	3	0	9	4	6	6	6	5	3	27	4	10	7	13	10	9	9	5	10	16	2	2	11	1	12
BCLAF1	3539	4249	3627	3894	3393	3301	1971	3873	3070	3777	3912	3935	3394	3173	3930	3137	3182	3741	3958	4235	1888	4469	4052	4050	2714	2987	3247	3365	4380	3546	2741	3788	3051	2658	3489	2666	3581	3549	3693	3022
BCLAF1P1	58	36	45	47	32	35	37	42	38	27	39	26	37	46	44	32	29	59	31	42	31	20	32	34	27	39	36	27	54	30	29	37	33	32	25	28	36	63	47	44
BCLAF1P2	292	344	296	322	263	269	173	318	190	287	270	319	265	264	257	239	229	312	294	306	173	288	321	286	150	267	207	297	340	247	214	272	259	201	265	202	268	267	272	233
BCLAF3	669	730	728	724	686	726	386	818	615	950	771	880	652	693	848	599	542	621	888	659	334	936	852	756	666	610	783	628	664	717	653	670	443	617	712	462	735	650	764	613
BCO1	2	1	0	1	1	2	0	1	1	1	1	0	0	0	3	1	1	0	2	0	1	3	1	0	1	1	0	0	1	0	4	0	0	1	1	1	3	2	1	1
BCO2	703	887	1069	1438	978	923	413	852	1232	2104	984	795	1183	665	1207	649	913	1230	751	1462	529	1699	1122	1261	470	1307	853	1564	720	376	723	818	1408	809	966	490	939	437	769	832
BCOR	956	1022	988	950	862	794	702	1026	1082	916	1042	1374	952	1115	941	743	605	780	1083	779	395	918	1061	1209	938	844	783	1011	1244	1030	986	961	789	914	789	759	1462	903	993	734
BCORL1	159	194	173	155	120	193	176	153	159	106	133	200	153	256	182	140	113	85	153	167	76	126	127	143	117	202	117	145	207	181	160	128	114	171	83	150	219	147	180	117
BCORP1	4	1	3	6	2	1	1	2	3	2	1	2	4	4	3	7	2	1	3	3	2	4	3	1	4	1	1	2	8	1	0	3	6	1	1	2	3	2	1	0
BCR	242	320	343	293	189	377	263	269	259	314	293	466	365	494	197	286	191	241	311	294	212	283	308	231	298	301	197	247	337	386	299	237	207	379	157	170	335	305	348	294
BCRP1	0	0	1	0	1	2	1	0	0	0	0	1	0	0	0	0	0	0	0	0	0	0	0	0	0	0	0	0	0	0	1	0	0	0	0	0	0	3	0	0
BCRP2	0	0	0	0	0	0	1	0	0	1	0	0	0	0	0	1	0	1	1	0	0	0	0	0	0	0	2	0	1	0	1	0	1	0	2	0	1	1	1	0
BCRP3	8	3	2	5	3	14	7	0	5	4	7	2	4	3	1	2	6	1	0	3	5	5	10	2	4	3	6	2	3	8	10	1	2	7	3	4	18	2	5	7
BCRP4	0	0	0	0	0	0	0	0	0	0	0	0	0	0	1	0	1	0	0	0	0	0	0	0	0	0	0	0	0	0	0	0	0	0	0	0	0	0	0	0
BCRP5	0	0	0	0	0	0	1	1	0	0	1	2	0	0	0	0	0	0	0	0	0	0	0	0	0	0	0	1	0	0	0	0	0	0	0	2	0	1	0	0
BCRP6	0	0	0	0	0	0	0	0	0	0	0	0	0	0	0	1	0	0	0	0	0	0	0	0	0	0	0	0	0	0	0	0	0	0	0	0	0	0	0	0
BCRP7	0	0	0	0	0	0	0	0	0	0	0	0	0	0	0	0	0	1	1	1	0	0	0	3	0	0	0	0	0	0	0	0	0	0	1	1	0	0	0	0
BCRP8	0	0	3	0	0	0	0	0	0	1	0	0	0	0	1	1	0	1	0	0	0	0	0	0	1	0	0	1	1	0	0	0	0	0	0	0	0	0	0	1
BCRP9	0	0	0	1	0	0	0	0	0	0	0	1	0	0	0	0	0	0	0	0	0	0	0	0	0	0	0	0	0	0	0	0	0	0	0	0	0	0	0	0
BCS1L	324	389	361	461	378	383	274	335	412	469	352	360	346	289	288	324	230	338	378	378	210	359	462	426	297	314	359	327	397	311	401	341	344	309	269	271	330	302	372	310
BCYRN1	9	18	10	12	12	3	7	3	12	24	12	18	14	9	12	4	5	9	14	9	1	14	20	12	11	4	13	9	14	13	10	14	15	9	11	9	16	4	11	12
BDH1	334	461	543	548	335	547	408	696	600	1258	409	589	948	422	685	358	285	332	667	576	377	615	1117	729	450	259	294	438	451	239	451	179	838	516	142	203	440	442	371	350
BDH2	260	197	258	269	159	217	105	222	204	404	296	244	206	231	210	223	160	283	237	273	101	214	261	230	144	226	174	196	192	199	212	207	189	150	184	103	201	174	255	191
BDH2P1	64	54	65	76	47	54	35	43	46	99	60	65	51	58	52	47	50	80	52	64	29	53	65	66	30	67	40	72	64	43	59	40	55	41	31	25	42	25	75	51
BDKRB1	2	1	0	6	3	3	1	0	3	1	3	7	2	1	3	0	0	3	0	1	1	0	0	1	0	0	1	4	2	1	0	3	0	4	1	1	3	1	3	1
BDKRB2	41	29	37	62	19	89	27	42	26	56	37	87	68	77	30	50	67	47	22	22	43	58	26	52	20	34	40	84	43	46	19	61	22	39	39	34	63	34	88	32
BDNF	22	15	52	37	39	95	8	33	41	175	98	104	146	47	30	44	4	32	133	41	169	63	112	43	16	90	33	42	37	20	7	4	113	122	0	30	76	51	5	9
BDP1	2592	2780	2677	2841	2001	2537	1492	2685	2512	2838	2696	2469	2372	2188	2679	1962	2102	2422	2453	2606	1421	2935	2605	2865	2139	2026	2433	2189	2882	2357	1971	2300	1943	2218	2137	1702	2159	2259	2532	2299
BDP1P	3	1	2	3	12	2	2	9	5	7	1	11	2	4	7	3	9	1	3	6	1	7	4	5	4	6	4	7	2	5	3	2	3	2	8	5	1	4	4	6
BEAN1	6	2	0	2	2	6	2	5	1	5	1	6	2	2	3	3	0	1	2	4	3	2	1	3	4	1	3	5	4	5	2	1	3	1	1	1	4	4	3	3
BECN1	1119	1438	1622	1751	1141	1365	911	1485	1436	1376	1308	1303	1392	1230	1383	1361	1040	1225	1328	1578	634	1362	1425	1392	1114	1131	1175	1137	1310	1351	1277	1389	1071	1240	1464	952	1345	1095	1552	1279
BECN1P2	0	0	0	0	0	0	1	0	0	0	0	0	0	0	0	0	0	0	0	0	0	2	0	1	0	0	0	0	0	0	0	0	1	0	0	0	1	0	0	0
BECN2	0	0	0	1	1	0	0	0	0	0	0	0	0	0	0	0	0	0	0	0	0	0	0	0	0	0	0	0	0	0	0	1	0	0	0	0	0	0	0	1
BEGAIN	5	8	23	14	5	32	10	8	21	25	9	11	52	11	11	7	11	8	7	15	3	10	11	8	10	16	6	15	12	11	21	9	10	5	17	16	30	14	8	6
BEND2	2	3	1	0	5	8	7	3	2	0	1	9	1	0	1	2	1	4	7	6	0	1	8	1	2	3	13	2	6	7	4	1	1	1	1	4	2	5	5	3
BEND3	81	110	101	98	90	74	62	106	74	76	126	119	77	97	76	68	65	71	83	96	30	73	108	80	68	80	68	80	74	84	78	55	54	96	69	74	126	76	89	70
BEND3P1	3	2	1	1	6	9	2	6	2	13	1	9	2	3	2	9	0	1	4	4	3	6	9	3	3	0	8	3	4	1	3	5	3	7	0	2	2	3	3	3
BEND3P2	1	0	0	0	1	1	0	1	0	2	0	1	2	1	0	0	0	1	1	1	0	2	0	0	0	1	0	0	5	0	0	0	1	1	1	1	0	0	0	0
BEND3P3	0	1	1	0	0	1	1	1	1	1	0	1	2	2	0	30	1	1	0	1	0	1	1	0	2	0	1	0	1	0	0	2	1	0	0	0	0	2	1	0
BEND4	0	0	3	1	2	2	5	0	1	0	0	4	0	4	0	2	0	5	1	2	0	2	2	4	1	1	1	6	2	6	2	0	0	3	3	0	3	3	0	4
BEND5	67	47	89	83	57	86	31	57	54	76	59	83	58	60	84	56	28	82	104	57	29	73	110	66	77	53	57	47	92	60	49	60	70	58	42	60	69	70	78	48
BEND6	27	15	22	24	7	36	4	21	8	15	11	20	17	22	17	21	9	12	15	16	12	21	23	23	18	19	21	6	26	22	25	13	21	20	21	24	21	15	15	17
BEND7	554	776	666	725	569	524	309	678	501	653	657	663	556	597	572	504	473	529	625	693	279	628	670	606	479	456	494	560	568	573	432	500	448	464	490	389	584	501	668	641
BEND7P1	3	3	5	5	6	4	1	0	2	11	7	5	2	4	2	9	7	5	6	8	4	2	2	5	4	2	3	3	2	3	1	7	2	8	6	2	2	2	4	2
BEST1	64	52	77	74	51	126	98	113	90	47	63	67	150	72	49	125	34	91	93	107	40	70	96	48	129	114	69	99	82	62	56	75	65	105	77	36	45	133	89	71
BEST2	0	0	1	0	0	0	1	0	0	0	0	0	0	0	1	0	0	0	0	0	4	0	3	0	3	0	0	0	0	1	0	1	0	2	0	1	0	0	0	1
BEST3	2057	1802	1370	2449	1822	1434	1520	2208	2700	1399	1140	1456	1414	1796	1245	1285	2372	2279	2016	3213	633	1421	2041	2205	995	1321	1860	1756	2275	2431	1391	2772	1546	1621	1519	798	1334	1156	1815	1775
BEST4	1	4	1	2	0	1	3	1	2	3	2	4	0	2	3	2	0	0	2	3	0	2	1	3	2	1	1	3	6	0	3	0	1	1	4	1	3	0	6	3
BET1	316	297	261	307	244	230	138	262	222	313	251	295	234	222	253	228	190	297	238	237	136	293	270	264	232	190	217	261	296	244	240	272	215	219	290	165	270	256	248	224
BET1L	283	275	268	240	217	281	217	211	250	297	205	308	264	274	249	216	172	182	261	240	121	228	290	238	228	215	227	229	299	286	279	259	264	285	248	172	254	250	268	258
BET1P1	0	0	0	0	0	0	0	0	0	0	0	0	1	0	0	0	0	0	0	0	0	0	0	0	0	0	0	0	0	0	0	0	0	1	0	0	0	0	0	0
BEX1	3	4	0	3	3	1	1	4	2	4	2	1	4	6	2	0	4	6	1	1	1	6	2	1	5	4	1	2	0	4	2	0	0	0	1	6	0	1	5	1
BEX2	25	18	38	13	15	51	5	65	27	47	89	29	118	16	31	25	18	27	50	10	54	58	66	19	28	40	22	11	52	9	15	3	58	50	27	37	25	16	17	11
BEX3	132	120	162	154	80	159	68	141	99	242	188	131	136	144	116	100	84	125	123	127	81	81	134	83	83	105	81	87	182	157	91	87	84	151	81	75	115	134	122	94
BEX4	59	50	73	74	37	105	23	74	62	100	60	49	70	57	59	52	74	59	47	36	35	64	71	31	30	54	82	84	79	96	33	55	38	52	47	44	59	69	72	55
BEX5	3	2	6	6	3	4	1	3	6	5	4	5	1	0	3	5	3	4	0	0	0	10	3	3	5	4	0	2	2	6	1	2	1	2	3	1	4	0	2	1
BFAR	838	840	928	870	709	740	439	766	705	905	780	856	853	766	730	661	613	787	778	893	458	890	926	747	633	660	739	640	928	787	639	753	751	602	712	558	735	597	728	695
BFSP1	14	12	5	11	10	11	8	20	9	11	10	28	5	14	12	14	9	10	5	14	3	6	11	11	19	9	21	8	6	26	12	11	9	17	9	8	6	9	10	7
BFSP2	3	1	2	1	1	0	1	0	0	0	0	2	3	1	1	3	0	1	2	3	1	2	1	2	0	3	6	0	0	1	3	0	2	4	2	0	4	2	1	1
BGLAP	4	7	4	9	5	2	6	7	3	3	7	8	6	7	9	7	8	5	8	4	3	4	2	5	4	4	3	9	6	14	2	9	3	6	2	9	5	4	3	6
BGLT3	0	0	0	0	0	0	0	0	0	0	0	0	0	0	0	0	0	0	0	0	0	0	0	0	0	0	0	0	1	0	0	0	0	0	0	0	0	0	0	0
BGN	117	126	276	123	45	555	99	180	153	252	137	389	328	394	105	152	90	142	91	157	137	89	215	134	102	131	187	136	230	913	169	118	124	888	118	107	197	258	362	251
BHLHA15	0	2	0	2	1	0	0	2	2	0	1	2	1	1	0	0	1	3	0	0	2	0	1	1	1	0	0	1	1	0	2	0	2	0	1	1	1	0	0	1
BHLHA9	0	0	0	0	0	0	1	0	0	0	0	0	0	1	0	0	1	0	0	0	0	0	0	1	0	0	0	0	0	0	0	0	0	0	0	0	0	0	0	0
BHLHB9	158	205	238	209	148	201	127	183	173	243	184	222	177	187	189	133	158	160	197	219	110	158	174	217	157	179	128	153	208	201	136	147	168	178	157	99	147	163	208	153
BHLHB9P1	6	2	4	6	5	18	2	9	5	14	5	10	1	2	3	1	5	4	4	5	1	6	6	4	3	4	5	2	2	3	6	5	6	3	0	4	0	2	0	5
BHLHE22	3	3	4	5	4	0	2	2	6	12	4	1	2	2	2	8	1	3	1	3	2	2	1	4	10	6	3	4	4	4	12	3	3	0	5	4	2	3	1	3
BHLHE23	0	0	1	0	0	0	0	0	0	0	0	0	0	0	0	0	0	0	0	0	0	0	0	0	0	0	0	0	0	0	0	0	0	0	0	0	0	0	0	0
BHLHE40	1121	3253	1951	1848	1309	1065	1804	1860	1599	2272	1430	2679	2005	2464	1761	1852	1606	1390	1803	1120	590	1682	3018	1694	1366	1828	1385	1281	1836	1427	3330	1284	932	926	2159	1208	2013	1701	2110	1929
[truncated: 54,534 more rows]

## Sheet: clinical
!Series_title	Study of sarcopenia in human muscle biopsies of elderly individuals, Singapore Sarcopenia Study
!Series_geo_accession	GSE111016
!Series_status	Public on Nov 14 2019
!Series_submission_date	Feb 22 2018
!Series_last_update_date	Dec 31 2019
!Series_pubmed_id	31862890
!Series_summary	Purpose: The main goal of this study is to compare skeletal muscle transcriptome profilings derived from sarcopenic versus healthy subjects.
!Series_summary	Methods: We use high coverage RNA sequencing of human skeletal muscle biopsies to analyze genome-wide transcriptional changes in human sarcopenia benchmarked to healthy elderly controls.
!Series_summary	Results: Muscle transcriptomic profiles demonstrate a prominent signature of mitochondrial dysfunction in sarcopenic patients.
!Series_summary	Conclusions: Our study supports the fundamental role of mitochondrial dysfunction in driving pathological muscle and mobility decline in the elderly.
!Series_overall_design	20 muscle biopsies from healthy subjects and 20 muscle biopsies from sarcopenic subjects.
!Series_type	Expression profiling by high throughput sequencing
!Series_contributor	Eugenia,,Migliavacca
!Series_contributor	Aline,,Charpagne
!Series_contributor	Stacy,K,Tay
!Series_contributor	Frédéric,,Raymond
!Series_contributor	Neerja,,Karnani
!Series_contributor	Descombes,,Patrick
!Series_contributor	Jerome,N,Feige
!Series_sample_id	GSM3020405 GSM3020406 GSM3020407 GSM3020408 GSM3020409 GSM3020410 GSM3020411 GSM3020412 GSM3020413 GSM3020414 GSM3020415 GSM3020416 GSM3020417 GSM3020418 GSM3020419 GSM3020420 GSM3020421 GSM3020422 GSM3020423 GSM3020424 GSM3020425 GSM3020426 GSM3020427 GSM3020428 GSM3020429 GSM3020430 GSM3020431 GSM3020432 GSM3020433 GSM3020434 GSM3020435 GSM3020436 GSM3020437 GSM3020438 GSM3020439 GSM3020440 GSM…
!Series_contact_name	Jerome,,Feige
!Series_contact_department	Musculo-Skeletal Health
!Series_contact_institute	Nestle Institute Of Health Sciences
!Series_contact_address	EPFL Innovation Park, Building H
!Series_contact_city	Lausanne
!Series_contact_zip/postal_code	1015
!Series_contact_country	Switzerland
!Series_supplementary_file	ftp://ftp.ncbi.nlm.nih.gov/geo/series/GSE111nnn/GSE111016/suppl/GSE111016_allSamplesCounts_htseqcov1_sss_forGEO.csv.gz
!Series_supplementary_file	ftp://ftp.ncbi.nlm.nih.gov/geo/series/GSE111nnn/GSE111016/suppl/GSE111016_lcpmy1_sss_forGEO.csv.gz
!Series_platform_id	GPL16791
!Series_platform_taxid	9606
!Series_sample_taxid	9606
!Series_relation	SubSeries of: GSE111017
!Series_relation	BioProject: https://www.ncbi.nlm.nih.gov/bioproject/PRJNA435592
!Series_relation	SRA: https://www.ncbi.nlm.nih.gov/sra?term=SRP133316
!Sample_title	Sample 1 [sss]	Sample 2 [sss]	Sample 3 [sss]	Sample 4 [sss]	Sample 5 [sss]	Sample 6 [sss]	Sample 7 [sss]	Sample 8 [sss]	Sample 9 [sss]	Sample 10 [sss]	Sample 11 [sss]	Sample 12 [sss]	Sample 13 [sss]	Sample 14 [sss]	Sample 15 [sss]	Sample 16 [sss]	Sample 17 [sss]	Sample 18 [sss]	Sample 19 [sss]	Sample 20 [sss]	Sample 21 [sss]	Sample 22 [sss]	Sample 23 [sss]	Sample 24 [sss]	Sample 25 [sss]	Sample 26 [sss]	Sample 27 [sss]	Sample 28 [sss]	Sample 29 [sss]	Sample 30 [sss]	Sample 31 [sss]	Sample 32 [sss]	Sample 33 [sss]	Sample 34 [sss]	Sample 35 [sss]	Sample 36 [sss]	Sample 37 [sss]	Sample 38 [sss]	Sample 39 [sss]	Sample 40 [sss]
!Sample_geo_accession	GSM3020405	GSM3020406	GSM3020407	GSM3020408	GSM3020409	GSM3020410	GSM3020411	GSM3020412	GSM3020413	GSM3020414	GSM3020415	GSM3020416	GSM3020417	GSM3020418	GSM3020419	GSM3020420	GSM3020421	GSM3020422	GSM3020423	GSM3020424	GSM3020425	GSM3020426	GSM3020427	GSM3020428	GSM3020429	GSM3020430	GSM3020431	GSM3020432	GSM3020433	GSM3020434	GSM3020435	GSM3020436	GSM3020437	GSM3020438	GSM3020439	GSM3020440	GSM3020441	GSM3020442	GSM3020443	GSM3020444
!Sample_status	Public on Nov 14 2019	Public on Nov 14 2019	Public on Nov 14 2019	Public on Nov 14 2019	Public on Nov 14 2019	Public on Nov 14 2019	Public on Nov 14 2019	Public on Nov 14 2019	Public on Nov 14 2019	Public on Nov 14 2019	Public on Nov 14 2019	Public on Nov 14 2019	Public on Nov 14 2019	Public on Nov 14 2019	Public on Nov 14 2019	Public on Nov 14 2019	Public on Nov 14 2019	Public on Nov 14 2019	Public on Nov 14 2019	Public on Nov 14 2019	Public on Nov 14 2019	Public on Nov 14 2019	Public on Nov 14 2019	Public on Nov 14 2019	Public on Nov 14 2019	Public on Nov 14 2019	Public on Nov 14 2019	Public on Nov 14 2019	Public on Nov 14 2019	Public on Nov 14 2019	Public on Nov 14 2019	Public on Nov 14 2019	Public on Nov 14 2019	Public on Nov 14 2019	Public on Nov 14 2019	Public on Nov 14 2019	Public on Nov 14 2019	Public on Nov 14 2019	Public on Nov 14 2019	Public on Nov 14 2019
!Sample_submission_date	Feb 22 2018	Feb 22 2018	Feb 22 2018	Feb 22 2018	Feb 22 2018	Feb 22 2018	Feb 22 2018	Feb 22 2018	Feb 22 2018	Feb 22 2018	Feb 22 2018	Feb 22 2018	Feb 22 2018	Feb 22 2018	Feb 22 2018	Feb 22 2018	Feb 22 2018	Feb 22 2018	Feb 22 2018	Feb 22 2018	Feb 22 2018	Feb 22 2018	Feb 22 2018	Feb 22 2018	Feb 22 2018	Feb 22 2018	Feb 22 2018	Feb 22 2018	Feb 22 2018	Feb 22 2018	Feb 22 2018	Feb 22 2018	Feb 22 2018	Feb 22 2018	Feb 22 2018	Feb 22 2018	Feb 22 2018	Feb 22 2018	Feb 22 2018	Feb 22 2018
!Sample_last_update_date	Nov 14 2019	Nov 14 2019	Nov 14 2019	Nov 14 2019	Nov 14 2019	Nov 14 2019	Nov 14 2019	Nov 14 2019	Nov 14 2019	Nov 14 2019	Nov 14 2019	Nov 14 2019	Nov 14 2019	Nov 14 2019	Nov 14 2019	Nov 14 2019	Nov 14 2019	Nov 14 2019	Nov 14 2019	Nov 14 2019	Nov 14 2019	Nov 14 2019	Nov 14 2019	Nov 14 2019	Nov 14 2019	Nov 14 2019	Nov 14 2019	Nov 14 2019	Nov 14 2019	Nov 14 2019	Nov 14 2019	Nov 14 2019	Nov 14 2019	Nov 14 2019	Nov 14 2019	Nov 14 2019	Nov 14 2019	Nov 14 2019	Nov 14 2019	Nov 14 2019
!Sample_type	SRA	SRA	SRA	SRA	SRA	SRA	SRA	SRA	SRA	SRA	SRA	SRA	SRA	SRA	SRA	SRA	SRA	SRA	SRA	SRA	SRA	SRA	SRA	SRA	SRA	SRA	SRA	SRA	SRA	SRA	SRA	SRA	SRA	SRA	SRA	SRA	SRA	SRA	SRA	SRA
!Sample_channel_count	1	1	1	1	1	1	1	1	1	1	1	1	1	1	1	1	1	1	1	1	1	1	1	1	1	1	1	1	1	1	1	1	1	1	1	1	1	1	1	1
!Sample_source_name_ch1	vastus lateralis muscle	vastus lateralis muscle	vastus lateralis muscle	vastus lateralis muscle	vastus lateralis muscle	vastus lateralis muscle	vastus lateralis muscle	vastus lateralis muscle	vastus lateralis muscle	vastus lateralis muscle	vastus lateralis muscle	vastus lateralis muscle	vastus lateralis muscle	vastus lateralis muscle	vastus lateralis muscle	vastus lateralis muscle	vastus lateralis muscle	vastus lateralis muscle	vastus lateralis muscle	vastus lateralis muscle	vastus lateralis muscle	vastus lateralis muscle	vastus lateralis muscle	vastus lateralis muscle	vastus lateralis muscle	vastus lateralis muscle	vastus lateralis muscle	vastus lateralis muscle	vastus lateralis muscle	vastus lateralis muscle	vastus lateralis muscle	vastus lateralis muscle	vastus lateralis muscle	vastus lateralis muscle	vastus lateralis muscle	vastus lateralis muscle	vastus lateralis muscle	vastus lateralis muscle	vastus lateralis muscle	vastus lateralis muscle
!Sample_organism_ch1	Homo sapiens	Homo sapiens	Homo sapiens	Homo sapiens	Homo sapiens	Homo sapiens	Homo sapiens	Homo sapiens	Homo sapiens	Homo sapiens	Homo sapiens	Homo sapiens	Homo sapiens	Homo sapiens	Homo sapiens	Homo sapiens	Homo sapiens	Homo sapiens	Homo sapiens	Homo sapiens	Homo sapiens	Homo sapiens	Homo sapiens	Homo sapiens	Homo sapiens	Homo sapiens	Homo sapiens	Homo sapiens	Homo sapiens	Homo sapiens	Homo sapiens	Homo sapiens	Homo sapiens	Homo sapiens	Homo sapiens	Homo sapiens	Homo sapiens	Homo sapiens	Homo sapiens	Homo sapiens
!Sample_characteristics_ch1	population: Chinese descent	population: Chinese descent	population: Chinese descent	population: Chinese descent	population: Chinese descent	population: Chinese descent	population: Chinese descent	population: Chinese descent	population: Chinese descent	population: Chinese descent	population: Chinese descent	population: Chinese descent	population: Chinese descent	population: Chinese descent	population: Chinese descent	population: Chinese descent	population: Chinese descent	population: Chinese descent	population: Chinese descent	population: Chinese descent	population: Chinese descent	population: Chinese descent	population: Chinese descent	population: Chinese descent	population: Chinese descent	population: Chinese descent	population: Chinese descent	population: Chinese descent	population: Chinese descent	population: Chinese descent	population: Chinese descent	population: Chinese descent	population: Chinese descent	population: Chinese descent	population: Chinese descent	population: Chinese descent	population: Chinese descent	population: Chinese descent	population: Chinese descent	population: Chinese descent
!Sample_characteristics_ch1	sarcopenia status: no	sarcopenia status: no	sarcopenia status: yes	sarcopenia status: yes	sarcopenia status: no	sarcopenia status: no	sarcopenia status: yes	sarcopenia status: yes	sarcopenia status: no	sarcopenia status: no	sarcopenia status: yes	sarcopenia status: yes	sarcopenia status: no	sarcopenia status: no	sarcopenia status: yes	sarcopenia status: yes	sarcopenia status: no	sarcopenia status: no	sarcopenia status: yes	sarcopenia status: no	sarcopenia status: no	sarcopenia status: yes	sarcopenia status: no	sarcopenia status: no	sarcopenia status: yes	sarcopenia status: no	sarcopenia status: no	sarcopenia status: yes	sarcopenia status: no	sarcopenia status: yes	sarcopenia status: yes	sarcopenia status: no	sarcopenia status: yes	sarcopenia status: yes	sarcopenia status: no	sarcopenia status: yes	sarcopenia status: yes	sarcopenia status: no	sarcopenia status: yes	sarcopenia status: yes
!Sample_characteristics_ch1	Sex: male	Sex: male	Sex: male	Sex: male	Sex: male	Sex: male	Sex: male	Sex: male	Sex: male	Sex: male	Sex: male	Sex: male	Sex: male	Sex: male	Sex: male	Sex: male	Sex: male	Sex: male	Sex: male	Sex: male	Sex: male	Sex: male	Sex: male	Sex: male	Sex: male	Sex: male	Sex: male	Sex: male	Sex: male	Sex: male	Sex: male	Sex: male	Sex: male	Sex: male	Sex: male	Sex: male	Sex: male	Sex: male	Sex: male	Sex: male
!Sample_characteristics_ch1	age (yr): 69	age (yr): 69	age (yr): 69	age (yr): 73	age (yr): 71	age (yr): 65	age (yr): 78	age (yr): 66	age (yr): 71	age (yr): 67	age (yr): 75	age (yr): 76	age (yr): 75	age (yr): 77	age (yr): 71	age (yr): 75	age (yr): 65	age (yr): 66	age (yr): 74	age (yr): 71	age (yr): 75	age (yr): 78	age (yr): 74	age (yr): 71	age (yr): 67	age (yr): 66	age (yr): 69	age (yr): 76	age (yr): 70	age (yr): 70	age (yr): 78	age (yr): 79	age (yr): 74	age (yr): 69	age (yr): 69	age (yr): 74	age (yr): 78	age (yr): 65	age (yr): 68	age (yr): 66
!Sample_characteristics_ch1	tissue: vastus lateralis muscle	tissue: vastus lateralis muscle	tissue: vastus lateralis muscle	tissue: vastus lateralis muscle	tissue: vastus lateralis muscle	tissue: vastus lateralis muscle	tissue: vastus lateralis muscle	tissue: vastus lateralis muscle	tissue: vastus lateralis muscle	tissue: vastus lateralis muscle	tissue: vastus lateralis muscle	tissue: vastus lateralis muscle	tissue: vastus lateralis muscle	tissue: vastus lateralis muscle	tissue: vastus lateralis muscle	tissue: vastus lateralis muscle	tissue: vastus lateralis muscle	tissue: vastus lateralis muscle	tissue: vastus lateralis muscle	tissue: vastus lateralis muscle	tissue: vastus lateralis muscle	tissue: vastus lateralis muscle	tissue: vastus lateralis muscle	tissue: vastus lateralis muscle	tissue: vastus lateralis muscle	tissue: vastus lateralis muscle	tissue: vastus lateralis muscle	tissue: vastus lateralis muscle	tissue: vastus lateralis muscle	tissue: vastus lateralis muscle	tissue: vastus lateralis muscle	tissue: vastus lateralis muscle	tissue: vastus lateralis muscle	tissue: vastus lateralis muscle	tissue: vastus lateralis muscle	tissue: vastus lateralis muscle	tissue: vastus lateralis muscle	tissue: vastus lateralis muscle	tissue: vastus lateralis muscle	tissue: vastus lateralis muscle
!Sample_molecule_ch1	total RNA	total RNA	total RNA	total RNA	total RNA	total RNA	total RNA	total RNA	total RNA	total RNA	total RNA	total RNA	total RNA	total RNA	total RNA	total RNA	total RNA	total RNA	total RNA	total RNA	total RNA	total RNA	total RNA	total RNA	total RNA	total RNA	total RNA	total RNA	total RNA	total RNA	total RNA	total RNA	total RNA	total RNA	total RNA	total RNA	total RNA	total RNA	total RNA	total RNA
!Sample_extract_protocol_ch1	Lysates were prepared by homogenization using the Qiagen Tissue Lyzer. Nucleic acid recovery from these extracts was by enzymatic digestion and/or spin-column purification using standard approaches.	Lysates were prepared by homogenization using the Qiagen Tissue Lyzer. Nucleic acid recovery from these extracts was by enzymatic digestion and/or spin-column purification using standard approaches.	Lysates were prepared by homogenization using the Qiagen Tissue Lyzer. Nucleic acid recovery from these extracts was by enzymatic digestion and/or spin-column purification using standard approaches.	Lysates were prepared by homogenization using the Qiagen Tissue Lyzer. Nucleic acid recovery from these extracts was by enzymatic digestion and/or spin-column purification using standard approaches.	Lysates were prepared by homogenization using the Qiagen Tissue Lyzer. Nucleic acid recovery from these extracts was by enzymatic digestion and/or spin-column purification using standard approaches.	Lysates were prepared by homogenization using the Qiagen Tissue Lyzer. Nucleic acid recovery from these extracts was by enzymatic digestion and/or spin-column purification using standard approaches.	Lysates were prepared by homogenization using the Qiagen Tissue Lyzer. Nucleic acid recovery from these extracts was by enzymatic digestion and/or spin-column purification using standard approaches.	Lysates were prepared by homogenization using the Qiagen Tissue Lyzer. Nucleic acid recovery from these extracts was by enzymatic digestion and/or spin-column purification using standard approaches.	Lysates were prepared by homogenization using the Qiagen Tissue Lyzer. Nucleic acid recovery from these extracts was by enzymatic digestion and/or spin-column purification using standard approaches.	Lysates were prepared by homogenization using the Qiagen Tissue Lyzer. Nucleic acid recovery from these extracts was by enzymatic digestion and/or spin-column purification using standard approaches.	Lysates were prepared by homogenization using the Qiagen Tissue Lyzer. Nucleic acid recovery from these extracts was by enzymatic digestion and/or spin-column purification using standard approaches.	Lysates were prepared by homogenization using the Qiagen Tissue Lyzer. Nucleic acid recovery from these extracts was by enzymatic digestion and/or spin-column purification using standard approaches.	Lysates were prepared by homogenization using the Qiagen Tissue Lyzer. Nucleic acid recovery from these extracts was by enzymatic digestion and/or spin-column purification using standard approaches.	Lysates were prepared by homogenization using the Qiagen Tissue Lyzer. Nucleic acid recovery from these extracts was by enzymatic digestion and/or spin-column purification using standard approaches.	Lysates were prepared by homogenization using the Qiagen Tissue Lyzer. Nucleic acid recovery from these extracts was by enzymatic digestion and/or spin-column purification using standard approaches.	Lysates were prepared by homogenization using the Qiagen Tissue Lyzer. Nucleic acid recovery from these extracts was by enzymatic digestion and/or spin-column purification using standard approaches.	Lysates were prepared by homogenization using the Qiagen Tissue Lyzer. Nucleic acid recovery from these extracts was by enzymatic digestion and/or spin-column purification using standard approaches.	Lysates were prepared by homogenization using the Qiagen Tissue Lyzer. Nucleic acid recovery from these extracts was by enzymatic digestion and/or spin-column purification using standard approaches.	Lysates were prepared by homogenization using the Qiagen Tissue Lyzer. Nucleic acid recovery from these extracts was by enzymatic digestion and/or spin-column purification using standard approaches.	Lysates were prepared by homogenization using the Qiagen Tissue Lyzer. Nucleic acid recovery from these extracts was by enzymatic digestion and/or spin-column purification using standard approaches.	Lysates were prepared by homogenization using the Qiagen Tissue Lyzer. Nucleic acid recovery from these extracts was by enzymatic digestion and/or spin-column purification using standard approaches.	Lysates were prepared by homogenization using the Qiagen Tissue Lyzer. Nucleic acid recovery from these extracts was by enzymatic digestion and/or spin-column purification using standard approaches.	Lysates were prepared by homogenization using the Qiagen Tissue Lyzer. Nucleic acid recovery from these extracts was by enzymatic digestion and/or spin-column purification using standard approaches.	Lysates were prepared by homogenization using the Qiagen Tissue Lyzer. Nucleic acid recovery from these extracts was by enzymatic digestion and/or spin-column purification using standard approaches.	Lysates were prepared by homogenization using the Qiagen Tissue Lyzer. Nucleic acid recovery from these extracts was by enzymatic digestion and/or spin-column purification using standard approaches.	Lysates were prepared by homogenization using the Qiagen Tissue Lyzer. Nucleic acid recovery from these extracts was by enzymatic digestion and/or spin-column purification using standard approaches.	Lysates were prepared by homogenization using the Qiagen Tissue Lyzer. Nucleic acid recovery from these extracts was by enzymatic digestion and/or spin-column purification using standard approaches.	Lysates were prepared by homogenization using the Qiagen Tissue Lyzer. Nucleic acid recovery from these extracts was by enzymatic digestion and/or spin-column purification using standard approaches.	Lysates were prepared by homogenization using the Qiagen Tissue Lyzer. Nucleic acid recovery from these extracts was by enzymatic digestion and/or spin-column purification using standard approaches.	Lysates were prepared by homogenization using the Qiagen Tissue Lyzer. Nucleic acid recovery from these extracts was by enzymatic digestion and/or spin-column purification using standard approaches.	Lysates were prepared by homogenization using the Qiagen Tissue Lyzer. Nucleic acid recovery from these extracts was by enzymatic digestion and/or spin-column purification using standard approaches.	Lysates were prepared by homogenization using the Qiagen Tissue Lyzer. Nucleic acid recovery from these extracts was by enzymatic digestion and/or spin-column purification using standard approaches.	Lysates were prepared by homogenization using the Qiagen Tissue Lyzer. Nucleic acid recovery from these extracts was by enzymatic digestion and/or spin-column purification using standard approaches.	Lysates were prepared by homogenization using the Qiagen Tissue Lyzer. Nucleic acid recovery from these extracts was by enzymatic digestion and/or spin-column purification using standard approaches.	Lysates were prepared by homogenization using the Qiagen Tissue Lyzer. Nucleic acid recovery from these extracts was by enzymatic digestion and/or spin-column purification using standard approaches.	Lysates were prepared by homogenization using the Qiagen Tissue Lyzer. Nucleic acid recovery from these extracts was by enzymatic digestion and/or spin-column purification using standard approaches.	Lysates were prepared by homogenization using the Qiagen Tissue Lyzer. Nucleic acid recovery from these extracts was by enzymatic digestion and/or spin-column purification using standard approaches.	Lysates were prepared by homogenization using the Qiagen Tissue Lyzer. Nucleic acid recovery from these extracts was by enzymatic digestion and/or spin-column purification using standard approaches.	Lysates were prepared by homogenization using the Qiagen Tissue Lyzer. Nucleic acid recovery from these extracts was by enzymatic digestion and/or spin-column purification using standard approaches.	Lysates were prepared by homogenization using the Qiagen Tissue Lyzer. Nucleic acid recovery from these extracts was by enzymatic digestion and/or spin-column purification using standard approaches.
!Sample_extract_protocol_ch1	Illumina TruSeq Stranded RNA Ribo Zero Gold Kit.	Illumina TruSeq Stranded RNA Ribo Zero Gold Kit.	Illumina TruSeq Stranded RNA Ribo Zero Gold Kit.	Illumina TruSeq Stranded RNA Ribo Zero Gold Kit.	Illumina TruSeq Stranded RNA Ribo Zero Gold Kit.	Illumina TruSeq Stranded RNA Ribo Zero Gold Kit.	Illumina TruSeq Stranded RNA Ribo Zero Gold Kit.	Illumina TruSeq Stranded RNA Ribo Zero Gold Kit.	Illumina TruSeq Stranded RNA Ribo Zero Gold Kit.	Illumina TruSeq Stranded RNA Ribo Zero Gold Kit.	Illumina TruSeq Stranded RNA Ribo Zero Gold Kit.	Illumina TruSeq Stranded RNA Ribo Zero Gold Kit.	Illumina TruSeq Stranded RNA Ribo Zero Gold Kit.	Illumina TruSeq Stranded RNA Ribo Zero Gold Kit.	Illumina TruSeq Stranded RNA Ribo Zero Gold Kit.	Illumina TruSeq Stranded RNA Ribo Zero Gold Kit.	Illumina TruSeq Stranded RNA Ribo Zero Gold Kit.	Illumina TruSeq Stranded RNA Ribo Zero Gold Kit.	Illumina TruSeq Stranded RNA Ribo Zero Gold Kit.	Illumina TruSeq Stranded RNA Ribo Zero Gold Kit.	Illumina TruSeq Stranded RNA Ribo Zero Gold Kit.	Illumina TruSeq Stranded RNA Ribo Zero Gold Kit.	Illumina TruSeq Stranded RNA Ribo Zero Gold Kit.	Illumina TruSeq Stranded RNA Ribo Zero Gold Kit.	Illumina TruSeq Stranded RNA Ribo Zero Gold Kit.	Illumina TruSeq Stranded RNA Ribo Zero Gold Kit.	Illumina TruSeq Stranded RNA Ribo Zero Gold Kit.	Illumina TruSeq Stranded RNA Ribo Zero Gold Kit.	Illumina TruSeq Stranded RNA Ribo Zero Gold Kit.	Illumina TruSeq Stranded RNA Ribo Zero Gold Kit.	Illumina TruSeq Stranded RNA Ribo Zero Gold Kit.	Illumina TruSeq Stranded RNA Ribo Zero Gold Kit.	Illumina TruSeq Stranded RNA Ribo Zero Gold Kit.	Illumina TruSeq Stranded RNA Ribo Zero Gold Kit.	Illumina TruSeq Stranded RNA Ribo Zero Gold Kit.	Illumina TruSeq Stranded RNA Ribo Zero Gold Kit.	Illumina TruSeq Stranded RNA Ribo Zero Gold Kit.	Illumina TruSeq Stranded RNA Ribo Zero Gold Kit.	Illumina TruSeq Stranded RNA Ribo Zero Gold Kit.	Illumina TruSeq Stranded RNA Ribo Zero Gold Kit.
!Sample_taxid_ch1	9606	9606	9606	9606	9606	9606	9606	9606	9606	9606	9606	9606	9606	9606	9606	9606	9606	9606	9606	9606	9606	9606	9606	9606	9606	9606	9606	9606	9606	9606	9606	9606	9606	9606	9606	9606	9606	9606	9606	9606
!Sample_description	Sample 1	Sample 2	Sample 3	Sample 4	Sample 5	Sample 6	Sample 7	Sample 8	Sample 9	Sample 10	Sample 11	Sample 12	Sample 13	Sample 14	Sample 15	Sample 16	Sample 17	Sample 18	Sample 19	Sample 20	Sample 21	Sample 22	Sample 23	Sample 24	Sample 25	Sample 26	Sample 27	Sample 28	Sample 29	Sample 30	Sample 31	Sample 32	Sample 33	Sample 34	Sample 35	Sample 36	Sample 37	Sample 38	Sample 39	Sample 40
!Sample_description	rRNA-depleted RNA-seq	rRNA-depleted RNA-seq	rRNA-depleted RNA-seq	rRNA-depleted RNA-seq	rRNA-depleted RNA-seq	rRNA-depleted RNA-seq	rRNA-depleted RNA-seq	rRNA-depleted RNA-seq	rRNA-depleted RNA-seq	rRNA-depleted RNA-seq	rRNA-depleted RNA-seq	rRNA-depleted RNA-seq	rRNA-depleted RNA-seq	rRNA-depleted RNA-seq	rRNA-depleted RNA-seq	rRNA-depleted RNA-seq	rRNA-depleted RNA-seq	rRNA-depleted RNA-seq	rRNA-depleted RNA-seq	rRNA-depleted RNA-seq	rRNA-depleted RNA-seq	rRNA-depleted RNA-seq	rRNA-depleted RNA-seq	rRNA-depleted RNA-seq	rRNA-depleted RNA-seq	rRNA-depleted RNA-seq	rRNA-depleted RNA-seq	rRNA-depleted RNA-seq	rRNA-depleted RNA-seq	rRNA-depleted RNA-seq	rRNA-depleted RNA-seq	rRNA-depleted RNA-seq	rRNA-depleted RNA-seq	rRNA-depleted RNA-seq	rRNA-depleted RNA-seq	rRNA-depleted RNA-seq	rRNA-depleted RNA-seq	rRNA-depleted RNA-seq	rRNA-depleted RNA-seq	rRNA-depleted RNA-seq
!Sample_description	Processed data file: allSamplesCounts_htseqcov1_sss_forGEO.csv	Processed data file: allSamplesCounts_htseqcov1_sss_forGEO.csv	Processed data file: allSamplesCounts_htseqcov1_sss_forGEO.csv	Processed data file: allSamplesCounts_htseqcov1_sss_forGEO.csv	Processed data file: allSamplesCounts_htseqcov1_sss_forGEO.csv	Processed data file: allSamplesCounts_htseqcov1_sss_forGEO.csv	Processed data file: allSamplesCounts_htseqcov1_sss_forGEO.csv	Processed data file: allSamplesCounts_htseqcov1_sss_forGEO.csv	Processed data file: allSamplesCounts_htseqcov1_sss_forGEO.csv	Processed data file: allSamplesCounts_htseqcov1_sss_forGEO.csv	Processed data file: allSamplesCounts_htseqcov1_sss_forGEO.csv	Processed data file: allSamplesCounts_htseqcov1_sss_forGEO.csv	Processed data file: allSamplesCounts_htseqcov1_sss_forGEO.csv	Processed data file: allSamplesCounts_htseqcov1_sss_forGEO.csv	Processed data file: allSamplesCounts_htseqcov1_sss_forGEO.csv	Processed data file: allSamplesCounts_htseqcov1_sss_forGEO.csv	Processed data file: allSamplesCounts_htseqcov1_sss_forGEO.csv	Processed data file: allSamplesCounts_htseqcov1_sss_forGEO.csv	Processed data file: allSamplesCounts_htseqcov1_sss_forGEO.csv	Processed data file: allSamplesCounts_htseqcov1_sss_forGEO.csv	Processed data file: allSamplesCounts_htseqcov1_sss_forGEO.csv	Processed data file: allSamplesCounts_htseqcov1_sss_forGEO.csv	Processed data file: allSamplesCounts_htseqcov1_sss_forGEO.csv	Processed data file: allSamplesCounts_htseqcov1_sss_forGEO.csv	Processed data file: allSamplesCounts_htseqcov1_sss_forGEO.csv	Processed data file: allSamplesCounts_htseqcov1_sss_forGEO.csv	Processed data file: allSamplesCounts_htseqcov1_sss_forGEO.csv	Processed data file: allSamplesCounts_htseqcov1_sss_forGEO.csv	Processed data file: allSamplesCounts_htseqcov1_sss_forGEO.csv	Processed data file: allSamplesCounts_htseqcov1_sss_forGEO.csv	Processed data file: allSamplesCounts_htseqcov1_sss_forGEO.csv	Processed data file: allSamplesCounts_htseqcov1_sss_forGEO.csv	Processed data file: allSamplesCounts_htseqcov1_sss_forGEO.csv	Processed data file: allSamplesCounts_htseqcov1_sss_forGEO.csv	Processed data file: allSamplesCounts_htseqcov1_sss_forGEO.csv	Processed data file: allSamplesCounts_htseqcov1_sss_forGEO.csv	Processed data file: allSamplesCounts_htseqcov1_sss_forGEO.csv	Processed data file: allSamplesCounts_htseqcov1_sss_forGEO.csv	Processed data file: allSamplesCounts_htseqcov1_sss_forGEO.csv	Processed data file: allSamplesCounts_htseqcov1_sss_forGEO.csv
!Sample_data_processing	Multiplexed samples were demultiplexed using the Illumina software Casava.	Multiplexed samples were demultiplexed using the Illumina software Casava.	Multiplexed samples were demultiplexed using the Illumina software Casava.	Multiplexed samples were demultiplexed using the Illumina software Casava.	Multiplexed samples were demultiplexed using the Illumina software Casava.	Multiplexed samples were demultiplexed using the Illumina software Casava.	Multiplexed samples were demultiplexed using the Illumina software Casava.	Multiplexed samples were demultiplexed using the Illumina software Casava.	Multiplexed samples were demultiplexed using the Illumina software Casava.	Multiplexed samples were demultiplexed using the Illumina software Casava.	Multiplexed samples were demultiplexed using the Illumina software Casava.	Multiplexed samples were demultiplexed using the Illumina software Casava.	Multiplexed samples were demultiplexed using the Illumina software Casava.	Multiplexed samples were demultiplexed using the Illumina software Casava.	Multiplexed samples were demultiplexed using the Illumina software Casava.	Multiplexed samples were demultiplexed using the Illumina software Casava.	Multiplexed samples were demultiplexed using the Illumina software Casava.	Multiplexed samples were demultiplexed using the Illumina software Casava.	Multiplexed samples were demultiplexed using the Illumina software Casava.	Multiplexed samples were demultiplexed using the Illumina software Casava.	Multiplexed samples were demultiplexed using the Illumina software Casava.	Multiplexed samples were demultiplexed using the Illumina software Casava.	Multiplexed samples were demultiplexed using the Illumina software Casava.	Multiplexed samples were demultiplexed using the Illumina software Casava.	Multiplexed samples were demultiplexed using the Illumina software Casava.	Multiplexed samples were demultiplexed using the Illumina software Casava.	Multiplexed samples were demultiplexed using the Illumina software Casava.	Multiplexed samples were demultiplexed using the Illumina software Casava.	Multiplexed samples were demultiplexed using the Illumina software Casava.	Multiplexed samples were demultiplexed using the Illumina software Casava.	Multiplexed samples were demultiplexed using the Illumina software Casava.	Multiplexed samples were demultiplexed using the Illumina software Casava.	Multiplexed samples were demultiplexed using the Illumina software Casava.	Multiplexed samples were demultiplexed using the Illumina software Casava.	Multiplexed samples were demultiplexed using the Illumina software Casava.	Multiplexed samples were demultiplexed using the Illumina software Casava.	Multiplexed samples were demultiplexed using the Illumina software Casava.	Multiplexed samples were demultiplexed using the Illumina software Casava.	Multiplexed samples were demultiplexed using the Illumina software Casava.	Multiplexed samples were demultiplexed using the Illumina software Casava.
!Sample_data_processing	Reads were aligned to the human genome (hs_GRCh38.p2) using STAR.	Reads were aligned to the human genome (hs_GRCh38.p2) using STAR.	Reads were aligned to the human genome (hs_GRCh38.p2) using STAR.	Reads were aligned to the human genome (hs_GRCh38.p2) using STAR.	Reads were aligned to the human genome (hs_GRCh38.p2) using STAR.	Reads were aligned to the human genome (hs_GRCh38.p2) using STAR.	Reads were aligned to the human genome (hs_GRCh38.p2) using STAR.	Reads were aligned to the human genome (hs_GRCh38.p2) using STAR.	Reads were aligned to the human genome (hs_GRCh38.p2) using STAR.	Reads were aligned to the human genome (hs_GRCh38.p2) using STAR.	Reads were aligned to the human genome (hs_GRCh38.p2) using STAR.	Reads were aligned to the human genome (hs_GRCh38.p2) using STAR.	Reads were aligned to the human genome (hs_GRCh38.p2) using STAR.	Reads were aligned to the human genome (hs_GRCh38.p2) using STAR.	Reads were aligned to the human genome (hs_GRCh38.p2) using STAR.	Reads were aligned to the human genome (hs_GRCh38.p2) using STAR.	Reads were aligned to the human genome (hs_GRCh38.p2) using STAR.	Reads were aligned to the human genome (hs_GRCh38.p2) using STAR.	Reads were aligned to the human genome (hs_GRCh38.p2) using STAR.	Reads were aligned to the human genome (hs_GRCh38.p2) using STAR.	Reads were aligned to the human genome (hs_GRCh38.p2) using STAR.	Reads were aligned to the human genome (hs_GRCh38.p2) using STAR.	Reads were aligned to the human genome (hs_GRCh38.p2) using STAR.	Reads were aligned to the human genome (hs_GRCh38.p2) using STAR.	Reads were aligned to the human genome (hs_GRCh38.p2) using STAR.	Reads were aligned to the human genome (hs_GRCh38.p2) using STAR.	Reads were aligned to the human genome (hs_GRCh38.p2) using STAR.	Reads were aligned to the human genome (hs_GRCh38.p2) using STAR.	Reads were aligned to the human genome (hs_GRCh38.p2) using STAR.	Reads were aligned to the human genome (hs_GRCh38.p2) using STAR.	Reads were aligned to the human genome (hs_GRCh38.p2) using STAR.	Reads were aligned to the human genome (hs_GRCh38.p2) using STAR.	Reads were aligned to the human genome (hs_GRCh38.p2) using STAR.	Reads were aligned to the human genome (hs_GRCh38.p2) using STAR.	Reads were aligned to the human genome (hs_GRCh38.p2) using STAR.	Reads were aligned to the human genome (hs_GRCh38.p2) using STAR.	Reads were aligned to the human genome (hs_GRCh38.p2) using STAR.	Reads were aligned to the human genome (hs_GRCh38.p2) using STAR.	Reads were aligned to the human genome (hs_GRCh38.p2) using STAR.	Reads were aligned to the human genome (hs_GRCh38.p2) using STAR.
!Sample_data_processing	The number of reads mapped within genes was quantified by HTSeq (version HTSeq-0.6.1p1, mode union, strand reverse, quality alignment greater than 10).	The number of reads mapped within genes was quantified by HTSeq (version HTSeq-0.6.1p1, mode union, strand reverse, quality alignment greater than 10).	The number of reads mapped within genes was quantified by HTSeq (version HTSeq-0.6.1p1, mode union, strand reverse, quality alignment greater than 10).	The number of reads mapped within genes was quantified by HTSeq (version HTSeq-0.6.1p1, mode union, strand reverse, quality alignment greater than 10).	The number of reads mapped within genes was quantified by HTSeq (version HTSeq-0.6.1p1, mode union, strand reverse, quality alignment greater than 10).	The number of reads mapped within genes was quantified by HTSeq (version HTSeq-0.6.1p1, mode union, strand reverse, quality alignment greater than 10).	The number of reads mapped within genes was quantified by HTSeq (version HTSeq-0.6.1p1, mode union, strand reverse, quality alignment greater than 10).	The number of reads mapped within genes was quantified by HTSeq (version HTSeq-0.6.1p1, mode union, strand reverse, quality alignment greater than 10).	The number of reads mapped within genes was quantified by HTSeq (version HTSeq-0.6.1p1, mode union, strand reverse, quality alignment greater than 10).	The number of reads mapped within genes was quantified by HTSeq (version HTSeq-0.6.1p1, mode union, strand reverse, quality alignment greater than 10).	The number of reads mapped within genes was quantified by HTSeq (version HTSeq-0.6.1p1, mode union, strand reverse, quality alignment greater than 10).	The number of reads mapped within genes was quantified by HTSeq (version HTSeq-0.6.1p1, mode union, strand reverse, quality alignment greater than 10).	The number of reads mapped within genes was quantified by HTSeq (version HTSeq-0.6.1p1, mode union, strand reverse, quality alignment greater than 10).	The number of reads mapped within genes was quantified by HTSeq (version HTSeq-0.6.1p1, mode union, strand reverse, quality alignment greater than 10).	The number of reads mapped within genes was quantified by HTSeq (version HTSeq-0.6.1p1, mode union, strand reverse, quality alignment greater than 10).	The number of reads mapped within genes was quantified by HTSeq (version HTSeq-0.6.1p1, mode union, strand reverse, quality alignment greater than 10).	The number of reads mapped within genes was quantified by HTSeq (version HTSeq-0.6.1p1, mode union, strand reverse, quality alignment greater than 10).	The number of reads mapped within genes was quantified by HTSeq (version HTSeq-0.6.1p1, mode union, strand reverse, quality alignment greater than 10).	The number of reads mapped within genes was quantified by HTSeq (version HTSeq-0.6.1p1, mode union, strand reverse, quality alignment greater than 10).	The number of reads mapped within genes was quantified by HTSeq (version HTSeq-0.6.1p1, mode union, strand reverse, quality alignment greater than 10).	The number of reads mapped within genes was quantified by HTSeq (version HTSeq-0.6.1p1, mode union, strand reverse, quality alignment greater than 10).	The number of reads mapped within genes was quantified by HTSeq (version HTSeq-0.6.1p1, mode union, strand reverse, quality alignment greater than 10).	The number of reads mapped within genes was quantified by HTSeq (version HTSeq-0.6.1p1, mode union, strand reverse, quality alignment greater than 10).	The number of reads mapped within genes was quantified by HTSeq (version HTSeq-0.6.1p1, mode union, strand reverse, quality alignment greater than 10).	The number of reads mapped within genes was quantified by HTSeq (version HTSeq-0.6.1p1, mode union, strand reverse, quality alignment greater than 10).	The number of reads mapped within genes was quantified by HTSeq (version HTSeq-0.6.1p1, mode union, strand reverse, quality alignment greater than 10).	The number of reads mapped within genes was quantified by HTSeq (version HTSeq-0.6.1p1, mode union, strand reverse, quality alignment greater than 10).	The number of reads mapped within genes was quantified by HTSeq (version HTSeq-0.6.1p1, mode union, strand reverse, quality alignment greater than 10).	The number of reads mapped within genes was quantified by HTSeq (version HTSeq-0.6.1p1, mode union, strand reverse, quality alignment greater than 10).	The number of reads mapped within genes was quantified by HTSeq (version HTSeq-0.6.1p1, mode union, strand reverse, quality alignment greater than 10).	The number of reads mapped within genes was quantified by HTSeq (version HTSeq-0.6.1p1, mode union, strand reverse, quality alignment greater than 10).	The number of reads mapped within genes was quantified by HTSeq (version HTSeq-0.6.1p1, mode union, strand reverse, quality alignment greater than 10).	The number of reads mapped within genes was quantified by HTSeq (version HTSeq-0.6.1p1, mode union, strand reverse, quality alignment greater than 10).	The number of reads mapped within genes was quantified by HTSeq (version HTSeq-0.6.1p1, mode union, strand reverse, quality alignment greater than 10).	The number of reads mapped within genes was quantified by HTSeq (version HTSeq-0.6.1p1, mode union, strand reverse, quality alignment greater than 10).	The number of reads mapped within genes was quantified by HTSeq (version HTSeq-0.6.1p1, mode union, strand reverse, quality alignment greater than 10).	The number of reads mapped within genes was quantified by HTSeq (version HTSeq-0.6.1p1, mode union, strand reverse, quality alignment greater than 10).	The number of reads mapped within genes was quantified by HTSeq (version HTSeq-0.6.1p1, mode union, strand reverse, quality alignment greater than 10).	The number of reads mapped within genes was quantified by HTSeq (version HTSeq-0.6.1p1, mode union, strand reverse, quality alignment greater than 10).	The number of reads mapped within genes was quantified by HTSeq (version HTSeq-0.6.1p1, mode union, strand reverse, quality alignment greater than 10).
!Sample_data_processing	Genome_build: hs_GRCh38.p2	Genome_build: hs_GRCh38.p2	Genome_build: hs_GRCh38.p2	Genome_build: hs_GRCh38.p2	Genome_build: hs_GRCh38.p2	Genome_build: hs_GRCh38.p2	Genome_build: hs_GRCh38.p2	Genome_build: hs_GRCh38.p2	Genome_build: hs_GRCh38.p2	Genome_build: hs_GRCh38.p2	Genome_build: hs_GRCh38.p2	Genome_build: hs_GRCh38.p2	Genome_build: hs_GRCh38.p2	Genome_build: hs_GRCh38.p2	Genome_build: hs_GRCh38.p2	Genome_build: hs_GRCh38.p2	Genome_build: hs_GRCh38.p2	Genome_build: hs_GRCh38.p2	Genome_build: hs_GRCh38.p2	Genome_build: hs_GRCh38.p2	Genome_build: hs_GRCh38.p2	Genome_build: hs_GRCh38.p2	Genome_build: hs_GRCh38.p2	Genome_build: hs_GRCh38.p2	Genome_build: hs_GRCh38.p2	Genome_build: hs_GRCh38.p2	Genome_build: hs_GRCh38.p2	Genome_build: hs_GRCh38.p2	Genome_build: hs_GRCh38.p2	Genome_build: hs_GRCh38.p2	Genome_build: hs_GRCh38.p2	Genome_build: hs_GRCh38.p2	Genome_build: hs_GRCh38.p2	Genome_build: hs_GRCh38.p2	Genome_build: hs_GRCh38.p2	Genome_build: hs_GRCh38.p2	Genome_build: hs_GRCh38.p2	Genome_build: hs_GRCh38.p2	Genome_build: hs_GRCh38.p2	Genome_build: hs_GRCh38.p2
!Sample_data_processing	Supplementary_files_format_and_content: allSamplesCounts_htseqcov1_sss_forGEO.csv: Comma-separated value file includes counts for each annotated gene (row) for each sample (column).	Supplementary_files_format_and_content: allSamplesCounts_htseqcov1_sss_forGEO.csv: Comma-separated value file includes counts for each annotated gene (row) for each sample (column).	Supplementary_files_format_and_content: allSamplesCounts_htseqcov1_sss_forGEO.csv: Comma-separated value file includes counts for each annotated gene (row) for each sample (column).	Supplementary_files_format_and_content: allSamplesCounts_htseqcov1_sss_forGEO.csv: Comma-separated value file includes counts for each annotated gene (row) for each sample (column).	Supplementary_files_format_and_content: allSamplesCounts_htseqcov1_sss_forGEO.csv: Comma-separated value file includes counts for each annotated gene (row) for each sample (column).	Supplementary_files_format_and_content: allSamplesCounts_htseqcov1_sss_forGEO.csv: Comma-separated value file includes counts for each annotated gene (row) for each sample (column).	Supplementary_files_format_and_content: allSamplesCounts_htseqcov1_sss_forGEO.csv: Comma-separated value file includes counts for each annotated gene (row) for each sample (column).	Supplementary_files_format_and_content: allSamplesCounts_htseqcov1_sss_forGEO.csv: Comma-separated value file includes counts for each annotated gene (row) for each sample (column).	Supplementary_files_format_and_content: allSamplesCounts_htseqcov1_sss_forGEO.csv: Comma-separated value file includes counts for each annotated gene (row) for each sample (column).	Supplementary_files_format_and_content: allSamplesCounts_htseqcov1_sss_forGEO.csv: Comma-separated value file includes counts for each annotated gene (row) for each sample (column).	Supplementary_files_format_and_content: allSamplesCounts_htseqcov1_sss_forGEO.csv: Comma-separated value file includes counts for each annotated gene (row) for each sample (column).	Supplementary_files_format_and_content: allSamplesCounts_htseqcov1_sss_forGEO.csv: Comma-separated value file includes counts for each annotated gene (row) for each sample (column).	Supplementary_files_format_and_content: allSamplesCounts_htseqcov1_sss_forGEO.csv: Comma-separated value file includes counts for each annotated gene (row) for each sample (column).	Supplementary_files_format_and_content: allSamplesCounts_htseqcov1_sss_forGEO.csv: Comma-separated value file includes counts for each annotated gene (row) for each sample (column).	Supplementary_files_format_and_content: allSamplesCounts_htseqcov1_sss_forGEO.csv: Comma-separated value file includes counts for each annotated gene (row) for each sample (column).	Supplementary_files_format_and_content: allSamplesCounts_htseqcov1_sss_forGEO.csv: Comma-separated value file includes counts for each annotated gene (row) for each sample (column).	Supplementary_files_format_and_content: allSamplesCounts_htseqcov1_sss_forGEO.csv: Comma-separated value file includes counts for each annotated gene (row) for each sample (column).	Supplementary_files_format_and_content: allSamplesCounts_htseqcov1_sss_forGEO.csv: Comma-separated value file includes counts for each annotated gene (row) for each sample (column).	Supplementary_files_format_and_content: allSamplesCounts_htseqcov1_sss_forGEO.csv: Comma-separated value file includes counts for each annotated gene (row) for each sample (column).	Supplementary_files_format_and_content: allSamplesCounts_htseqcov1_sss_forGEO.csv: Comma-separated value file includes counts for each annotated gene (row) for each sample (column).	Supplementary_files_format_and_content: allSamplesCounts_htseqcov1_sss_forGEO.csv: Comma-separated value file includes counts for each annotated gene (row) for each sample (column).	Supplementary_files_format_and_content: allSamplesCounts_htseqcov1_sss_forGEO.csv: Comma-separated value file includes counts for each annotated gene (row) for each sample (column).	Supplementary_files_format_and_content: allSamplesCounts_htseqcov1_sss_forGEO.csv: Comma-separated value file includes counts for each annotated gene (row) for each sample (column).	Supplementary_files_format_and_content: allSamplesCounts_htseqcov1_sss_forGEO.csv: Comma-separated value file includes counts for each annotated gene (row) for each sample (column).	Supplementary_files_format_and_content: allSamplesCounts_htseqcov1_sss_forGEO.csv: Comma-separated value file includes counts for each annotated gene (row) for each sample (column).	Supplementary_files_format_and_content: allSamplesCounts_htseqcov1_sss_forGEO.csv: Comma-separated value file includes counts for each annotated gene (row) for each sample (column).	Supplementary_files_format_and_content: allSamplesCounts_htseqcov1_sss_forGEO.csv: Comma-separated value file includes counts for each annotated gene (row) for each sample (column).	Supplementary_files_format_and_content: allSamplesCounts_htseqcov1_sss_forGEO.csv: Comma-separated value file includes counts for each annotated gene (row) for each sample (column).	Supplementary_files_format_and_content: allSamplesCounts_htseqcov1_sss_forGEO.csv: Comma-separated value file includes counts for each annotated gene (row) for each sample (column).	Supplementary_files_format_and_content: allSamplesCounts_htseqcov1_sss_forGEO.csv: Comma-separated value file includes counts for each annotated gene (row) for each sample (column).	Supplementary_files_format_and_content: allSamplesCounts_htseqcov1_sss_forGEO.csv: Comma-separated value file includes counts for each annotated gene (row) for each sample (column).	Supplementary_files_format_and_content: allSamplesCounts_htseqcov1_sss_forGEO.csv: Comma-separated value file includes counts for each annotated gene (row) for each sample (column).	Supplementary_files_format_and_content: allSamplesCounts_htseqcov1_sss_forGEO.csv: Comma-separated value file includes counts for each annotated gene (row) for each sample (column).	Supplementary_files_format_and_content: allSamplesCounts_htseqcov1_sss_forGEO.csv: Comma-separated value file includes counts for each annotated gene (row) for each sample (column).	Supplementary_files_format_and_content: allSamplesCounts_htseqcov1_sss_forGEO.csv: Comma-separated value file includes counts for each annotated gene (row) for each sample (column).	Supplementary_files_format_and_content: allSamplesCounts_htseqcov1_sss_forGEO.csv: Comma-separated value file includes counts for each annotated gene (row) for each sample (column).	Supplementary_files_format_and_content: allSamplesCounts_htseqcov1_sss_forGEO.csv: Comma-separated value file includes counts for each annotated gene (row) for each sample (column).	Supplementary_files_format_and_content: allSamplesCounts_htseqcov1_sss_forGEO.csv: Comma-separated value file includes counts for each annotated gene (row) for each sample (column).	Supplementary_files_format_and_content: allSamplesCounts_htseqcov1_sss_forGEO.csv: Comma-separated value file includes counts for each annotated gene (row) for each sample (column).	Supplementary_files_format_and_content: allSamplesCounts_htseqcov1_sss_forGEO.csv: Comma-separated value file includes counts for each annotated gene (row) for each sample (column).
!Sample_data_processing	Supplementary_files_format_and_content: lcpmy1_sss_forGEO.csv: Comma-separated value file includes log2 count per millions after discarding genes low expressed genes (defined as less than an average of 20 counts) and TMM normalization.	Supplementary_files_format_and_content: lcpmy1_sss_forGEO.csv: Comma-separated value file includes log2 count per millions after discarding genes low expressed genes (defined as less than an average of 20 counts) and TMM normalization.	Supplementary_files_format_and_content: lcpmy1_sss_forGEO.csv: Comma-separated value file includes log2 count per millions after discarding genes low expressed genes (defined as less than an average of 20 counts) and TMM normalization.	Supplementary_files_format_and_content: lcpmy1_sss_forGEO.csv: Comma-separated value file includes log2 count per millions after discarding genes low expressed genes (defined as less than an average of 20 counts) and TMM normalization.	Supplementary_files_format_and_content: lcpmy1_sss_forGEO.csv: Comma-separated value file includes log2 count per millions after discarding genes low expressed genes (defined as less than an average of 20 counts) and TMM normalization.	Supplementary_files_format_and_content: lcpmy1_sss_forGEO.csv: Comma-separated value file includes log2 count per millions after discarding genes low expressed genes (defined as less than an average of 20 counts) and TMM normalization.	Supplementary_files_format_and_content: lcpmy1_sss_forGEO.csv: Comma-separated value file includes log2 count per millions after discarding genes low expressed genes (defined as less than an average of 20 counts) and TMM normalization.	Supplementary_files_format_and_content: lcpmy1_sss_forGEO.csv: Comma-separated value file includes log2 count per millions after discarding genes low expressed genes (defined as less than an average of 20 counts) and TMM normalization.	Supplementary_files_format_and_content: lcpmy1_sss_forGEO.csv: Comma-separated value file includes log2 count per millions after discarding genes low expressed genes (defined as less than an average of 20 counts) and TMM normalization.	Supplementary_files_format_and_content: lcpmy1_sss_forGEO.csv: Comma-separated value file includes log2 count per millions after discarding genes low expressed genes (defined as less than an average of 20 counts) and TMM normalization.	Supplementary_files_format_and_content: lcpmy1_sss_forGEO.csv: Comma-separated value file includes log2 count per millions after discarding genes low expressed genes (defined as less than an average of 20 counts) and TMM normalization.	Supplementary_files_format_and_content: lcpmy1_sss_forGEO.csv: Comma-separated value file includes log2 count per millions after discarding genes low expressed genes (defined as less than an average of 20 counts) and TMM normalization.	Supplementary_files_format_and_content: lcpmy1_sss_forGEO.csv: Comma-separated value file includes log2 count per millions after discarding genes low expressed genes (defined as less than an average of 20 counts) and TMM normalization.	Supplementary_files_format_and_content: lcpmy1_sss_forGEO.csv: Comma-separated value file includes log2 count per millions after discarding genes low expressed genes (defined as less than an average of 20 counts) and TMM normalization.	Supplementary_files_format_and_content: lcpmy1_sss_forGEO.csv: Comma-separated value file includes log2 count per millions after discarding genes low expressed genes (defined as less than an average of 20 counts) and TMM normalization.	Supplementary_files_format_and_content: lcpmy1_sss_forGEO.csv: Comma-separated value file includes log2 count per millions after discarding genes low expressed genes (defined as less than an average of 20 counts) and TMM normalization.	Supplementary_files_format_and_content: lcpmy1_sss_forGEO.csv: Comma-separated value file includes log2 count per millions after discarding genes low expressed genes (defined as less than an average of 20 counts) and TMM normalization.	Supplementary_files_format_and_content: lcpmy1_sss_forGEO.csv: Comma-separated value file includes log2 count per millions after discarding genes low expressed genes (defined as less than an average of 20 counts) and TMM normalization.	Supplementary_files_format_and_content: lcpmy1_sss_forGEO.csv: Comma-separated value file includes log2 count per millions after discarding genes low expressed genes (defined as less than an average of 20 counts) and TMM normalization.	Supplementary_files_format_and_content: lcpmy1_sss_forGEO.csv: Comma-separated value file includes log2 count per millions after discarding genes low expressed genes (defined as less than an average of 20 counts) and TMM normalization.	Supplementary_files_format_and_content: lcpmy1_sss_forGEO.csv: Comma-separated value file includes log2 count per millions after discarding genes low expressed genes (defined as less than an average of 20 counts) and TMM normalization.	Supplementary_files_format_and_content: lcpmy1_sss_forGEO.csv: Comma-separated value file includes log2 count per millions after discarding genes low expressed genes (defined as less than an average of 20 counts) and TMM normalization.	Supplementary_files_format_and_content: lcpmy1_sss_forGEO.csv: Comma-separated value file includes log2 count per millions after discarding genes low expressed genes (defined as less than an average of 20 counts) and TMM normalization.	Supplementary_files_format_and_content: lcpmy1_sss_forGEO.csv: Comma-separated value file includes log2 count per millions after discarding genes low expressed genes (defined as less than an average of 20 counts) and TMM normalization.	Supplementary_files_format_and_content: lcpmy1_sss_forGEO.csv: Comma-separated value file includes log2 count per millions after discarding genes low expressed genes (defined as less than an average of 20 counts) and TMM normalization.	Supplementary_files_format_and_content: lcpmy1_sss_forGEO.csv: Comma-separated value file includes log2 count per millions after discarding genes low expressed genes (defined as less than an average of 20 counts) and TMM normalization.	Supplementary_files_format_and_content: lcpmy1_sss_forGEO.csv: Comma-separated value file includes log2 count per millions after discarding genes low expressed genes (defined as less than an average of 20 counts) and TMM normalization.	Supplementary_files_format_and_content: lcpmy1_sss_forGEO.csv: Comma-separated value file includes log2 count per millions after discarding genes low expressed genes (defined as less than an average of 20 counts) and TMM normalization.	Supplementary_files_format_and_content: lcpmy1_sss_forGEO.csv: Comma-separated value file includes log2 count per millions after discarding genes low expressed genes (defined as less than an average of 20 counts) and TMM normalization.	Supplementary_files_format_and_content: lcpmy1_sss_forGEO.csv: Comma-separated value file includes log2 count per millions after discarding genes low expressed genes (defined as less than an average of 20 counts) and TMM normalization.	Supplementary_files_format_and_content: lcpmy1_sss_forGEO.csv: Comma-separated value file includes log2 count per millions after discarding genes low expressed genes (defined as less than an average of 20 counts) and TMM normalization.	Supplementary_files_format_and_content: lcpmy1_sss_forGEO.csv: Comma-separated value file includes log2 count per millions after discarding genes low expressed genes (defined as less than an average of 20 counts) and TMM normalization.	Supplementary_files_format_and_content: lcpmy1_sss_forGEO.csv: Comma-separated value file includes log2 count per millions after discarding genes low expressed genes (defined as less than an average of 20 counts) and TMM normalization.	Supplementary_files_format_and_content: lcpmy1_sss_forGEO.csv: Comma-separated value file includes log2 count per millions after discarding genes low expressed genes (defined as less than an average of 20 counts) and TMM normalization.	Supplementary_files_format_and_content: lcpmy1_sss_forGEO.csv: Comma-separated value file includes log2 count per millions after discarding genes low expressed genes (defined as less than an average of 20 counts) and TMM normalization.	Supplementary_files_format_and_content: lcpmy1_sss_forGEO.csv: Comma-separated value file includes log2 count per millions after discarding genes low expressed genes (defined as less than an average of 20 counts) and TMM normalization.	Supplementary_files_format_and_content: lcpmy1_sss_forGEO.csv: Comma-separated value file includes log2 count per millions after discarding genes low expressed genes (defined as less than an average of 20 counts) and TMM normalization.	Supplementary_files_format_and_content: lcpmy1_sss_forGEO.csv: Comma-separated value file includes log2 count per millions after discarding genes low expressed genes (defined as less than an average of 20 counts) and TMM normalization.	Supplementary_files_format_and_content: lcpmy1_sss_forGEO.csv: Comma-separated value file includes log2 count per millions after discarding genes low expressed genes (defined as less than an average of 20 counts) and TMM normalization.	Supplementary_files_format_and_content: lcpmy1_sss_forGEO.csv: Comma-separated value file includes log2 count per millions after discarding genes low expressed genes (defined as less than an average of 20 counts) and TMM normalization.
!Sample_platform_id	GPL16791	GPL16791	GPL16791	GPL16791	GPL16791	GPL16791	GPL16791	GPL16791	GPL16791	GPL16791	GPL16791	GPL16791	GPL16791	GPL16791	GPL16791	GPL16791	GPL16791	GPL16791	GPL16791	GPL16791	GPL16791	GPL16791	GPL16791	GPL16791	GPL16791	GPL16791	GPL16791	GPL16791	GPL16791	GPL16791	GPL16791	GPL16791	GPL16791	GPL16791	GPL16791	GPL16791	GPL16791	GPL16791	GPL16791	GPL16791
!Sample_contact_name	Jerome,,Feige	Jerome,,Feige	Jerome,,Feige	Jerome,,Feige	Jerome,,Feige	Jerome,,Feige	Jerome,,Feige	Jerome,,Feige	Jerome,,Feige	Jerome,,Feige	Jerome,,Feige	Jerome,,Feige	Jerome,,Feige	Jerome,,Feige	Jerome,,Feige	Jerome,,Feige	Jerome,,Feige	Jerome,,Feige	Jerome,,Feige	Jerome,,Feige	Jerome,,Feige	Jerome,,Feige	Jerome,,Feige	Jerome,,Feige	Jerome,,Feige	Jerome,,Feige	Jerome,,Feige	Jerome,,Feige	Jerome,,Feige	Jerome,,Feige	Jerome,,Feige	Jerome,,Feige	Jerome,,Feige	Jerome,,Feige	Jerome,,Feige	Jerome,,Feige	Jerome,,Feige	Jerome,,Feige	Jerome,,Feige	Jerome,,Feige
!Sample_contact_department	Musculo-Skeletal Health	Musculo-Skeletal Health	Musculo-Skeletal Health	Musculo-Skeletal Health	Musculo-Skeletal Health	Musculo-Skeletal Health	Musculo-Skeletal Health	Musculo-Skeletal Health	Musculo-Skeletal Health	Musculo-Skeletal Health	Musculo-Skeletal Health	Musculo-Skeletal Health	Musculo-Skeletal Health	Musculo-Skeletal Health	Musculo-Skeletal Health	Musculo-Skeletal Health	Musculo-Skeletal Health	Musculo-Skeletal Health	Musculo-Skeletal Health	Musculo-Skeletal Health	Musculo-Skeletal Health	Musculo-Skeletal Health	Musculo-Skeletal Health	Musculo-Skeletal Health	Musculo-Skeletal Health	Musculo-Skeletal Health	Musculo-Skeletal Health	Musculo-Skeletal Health	Musculo-Skeletal Health	Musculo-Skeletal Health	Musculo-Skeletal Health	Musculo-Skeletal Health	Musculo-Skeletal Health	Musculo-Skeletal Health	Musculo-Skeletal Health	Musculo-Skeletal Health	Musculo-Skeletal Health	Musculo-Skeletal Health	Musculo-Skeletal Health	Musculo-Skeletal Health
!Sample_contact_institute	Nestle Institute Of Health Sciences	Nestle Institute Of Health Sciences	Nestle Institute Of Health Sciences	Nestle Institute Of Health Sciences	Nestle Institute Of Health Sciences	Nestle Institute Of Health Sciences	Nestle Institute Of Health Sciences	Nestle Institute Of Health Sciences	Nestle Institute Of Health Sciences	Nestle Institute Of Health Sciences	Nestle Institute Of Health Sciences	Nestle Institute Of Health Sciences	Nestle Institute Of Health Sciences	Nestle Institute Of Health Sciences	Nestle Institute Of Health Sciences	Nestle Institute Of Health Sciences	Nestle Institute Of Health Sciences	Nestle Institute Of Health Sciences	Nestle Institute Of Health Sciences	Nestle Institute Of Health Sciences	Nestle Institute Of Health Sciences	Nestle Institute Of Health Sciences	Nestle Institute Of Health Sciences	Nestle Institute Of Health Sciences	Nestle Institute Of Health Sciences	Nestle Institute Of Health Sciences	Nestle Institute Of Health Sciences	Nestle Institute Of Health Sciences	Nestle Institute Of Health Sciences	Nestle Institute Of Health Sciences	Nestle Institute Of Health Sciences	Nestle Institute Of Health Sciences	Nestle Institute Of Health Sciences	Nestle Institute Of Health Sciences	Nestle Institute Of Health Sciences	Nestle Institute Of Health Sciences	Nestle Institute Of Health Sciences	Nestle Institute Of Health Sciences	Nestle Institute Of Health Sciences	Nestle Institute Of Health Sciences
!Sample_contact_address	EPFL Innovation Park, Building H	EPFL Innovation Park, Building H	EPFL Innovation Park, Building H	EPFL Innovation Park, Building H	EPFL Innovation Park, Building H	EPFL Innovation Park, Building H	EPFL Innovation Park, Building H	EPFL Innovation Park, Building H	EPFL Innovation Park, Building H	EPFL Innovation Park, Building H	EPFL Innovation Park, Building H	EPFL Innovation Park, Building H	EPFL Innovation Park, Building H	EPFL Innovation Park, Building H	EPFL Innovation Park, Building H	EPFL Innovation Park, Building H	EPFL Innovation Park, Building H	EPFL Innovation Park, Building H	EPFL Innovation Park, Building H	EPFL Innovation Park, Building H	EPFL Innovation Park, Building H	EPFL Innovation Park, Building H	EPFL Innovation Park, Building H	EPFL Innovation Park, Building H	EPFL Innovation Park, Building H	EPFL Innovation Park, Building H	EPFL Innovation Park, Building H	EPFL Innovation Park, Building H	EPFL Innovation Park, Building H	EPFL Innovation Park, Building H	EPFL Innovation Park, Building H	EPFL Innovation Park, Building H	EPFL Innovation Park, Building H	EPFL Innovation Park, Building H	EPFL Innovation Park, Building H	EPFL Innovation Park, Building H	EPFL Innovation Park, Building H	EPFL Innovation Park, Building H	EPFL Innovation Park, Building H	EPFL Innovation Park, Building H
!Sample_contact_city	Lausanne	Lausanne	Lausanne	Lausanne	Lausanne	Lausanne	Lausanne	Lausanne	Lausanne	Lausanne	Lausanne	Lausanne	Lausanne	Lausanne	Lausanne	Lausanne	Lausanne	Lausanne	Lausanne	Lausanne	Lausanne	Lausanne	Lausanne	Lausanne	Lausanne	Lausanne	Lausanne	Lausanne	Lausanne	Lausanne	Lausanne	Lausanne	Lausanne	Lausanne	Lausanne	Lausanne	Lausanne	Lausanne	Lausanne	Lausanne
!Sample_contact_zip/postal_code	1015	1015	1015	1015	1015	1015	1015	1015	1015	1015	1015	1015	1015	1015	1015	1015	1015	1015	1015	1015	1015	1015	1015	1015	1015	1015	1015	1015	1015	1015	1015	1015	1015	1015	1015	1015	1015	1015	1015	1015
!Sample_contact_country	Switzerland	Switzerland	Switzerland	Switzerland	Switzerland	Switzerland	Switzerland	Switzerland	Switzerland	Switzerland	Switzerland	Switzerland	Switzerland	Switzerland	Switzerland	Switzerland	Switzerland	Switzerland	Switzerland	Switzerland	Switzerland	Switzerland	Switzerland	Switzerland	Switzerland	Switzerland	Switzerland	Switzerland	Switzerland	Switzerland	Switzerland	Switzerland	Switzerland	Switzerland	Switzerland	Switzerland	Switzerland	Switzerland	Switzerland	Switzerland
!Sample_data_row_count	0	0	0	0	0	0	0	0	0	0	0	0	0	0	0	0	0	0	0	0	0	0	0	0	0	0	0	0	0	0	0	0	0	0	0	0	0	0	0	0
!Sample_instrument_model	Illumina HiSeq 2500	Illumina HiSeq 2500	Illumina HiSeq 2500	Illumina HiSeq 2500	Illumina HiSeq 2500	Illumina HiSeq 2500	Illumina HiSeq 2500	Illumina HiSeq 2500	Illumina HiSeq 2500	Illumina HiSeq 2500	Illumina HiSeq 2500	Illumina HiSeq 2500	Illumina HiSeq 2500	Illumina HiSeq 2500	Illumina HiSeq 2500	Illumina HiSeq 2500	Illumina HiSeq 2500	Illumina HiSeq 2500	Illumina HiSeq 2500	Illumina HiSeq 2500	Illumina HiSeq 2500	Illumina HiSeq 2500	Illumina HiSeq 2500	Illumina HiSeq 2500	Illumina HiSeq 2500	Illumina HiSeq 2500	Illumina HiSeq 2500	Illumina HiSeq 2500	Illumina HiSeq 2500	Illumina HiSeq 2500	Illumina HiSeq 2500	Illumina HiSeq 2500	Illumina HiSeq 2500	Illumina HiSeq 2500	Illumina HiSeq 2500	Illumina HiSeq 2500	Illumina HiSeq 2500	Illumina HiSeq 2500	Illumina HiSeq 2500	Illumina HiSeq 2500
!Sample_library_selection	cDNA	cDNA	cDNA	cDNA	cDNA	cDNA	cDNA	cDNA	cDNA	cDNA	cDNA	cDNA	cDNA	cDNA	cDNA	cDNA	cDNA	cDNA	cDNA	cDNA	cDNA	cDNA	cDNA	cDNA	cDNA	cDNA	cDNA	cDNA	cDNA	cDNA	cDNA	cDNA	cDNA	cDNA	cDNA	cDNA	cDNA	cDNA	cDNA	cDNA
!Sample_library_source	transcriptomic	transcriptomic	transcriptomic	transcriptomic	transcriptomic	transcriptomic	transcriptomic	transcriptomic	transcriptomic	transcriptomic	transcriptomic	transcriptomic	transcriptomic	transcriptomic	transcriptomic	transcriptomic	transcriptomic	transcriptomic	transcriptomic	transcriptomic	transcriptomic	transcriptomic	transcriptomic	transcriptomic	transcriptomic	transcriptomic	transcriptomic	transcriptomic	transcriptomic	transcriptomic	transcriptomic	transcriptomic	transcriptomic	transcriptomic	transcriptomic	transcriptomic	transcriptomic	transcriptomic	transcriptomic	transcriptomic
!Sample_library_strategy	RNA-Seq	RNA-Seq	RNA-Seq	RNA-Seq	RNA-Seq	RNA-Seq	RNA-Seq	RNA-Seq	RNA-Seq	RNA-Seq	RNA-Seq	RNA-Seq	RNA-Seq	RNA-Seq	RNA-Seq	RNA-Seq	RNA-Seq	RNA-Seq	RNA-Seq	RNA-Seq	RNA-Seq	RNA-Seq	RNA-Seq	RNA-Seq	RNA-Seq	RNA-Seq	RNA-Seq	RNA-Seq	RNA-Seq	RNA-Seq	RNA-Seq	RNA-Seq	RNA-Seq	RNA-Seq	RNA-Seq	RNA-Seq	RNA-Seq	RNA-Seq	RNA-Seq	RNA-Seq
!Sample_relation	BioSample: https://www.ncbi.nlm.nih.gov/biosample/SAMN08581464	BioSample: https://www.ncbi.nlm.nih.gov/biosample/SAMN08581460	BioSample: https://www.ncbi.nlm.nih.gov/biosample/SAMN08581459	BioSample: https://www.ncbi.nlm.nih.gov/biosample/SAMN08581458	BioSample: https://www.ncbi.nlm.nih.gov/biosample/SAMN08581465	BioSample: https://www.ncbi.nlm.nih.gov/biosample/SAMN08581463	BioSample: https://www.ncbi.nlm.nih.gov/biosample/SAMN08581462	BioSample: https://www.ncbi.nlm.nih.gov/biosample/SAMN08581461	BioSample: https://www.ncbi.nlm.nih.gov/biosample/SAMN08581466	BioSample: https://www.ncbi.nlm.nih.gov/biosample/SAMN08581446	BioSample: https://www.ncbi.nlm.nih.gov/biosample/SAMN08581467	BioSample: https://www.ncbi.nlm.nih.gov/biosample/SAMN08581468	BioSample: https://www.ncbi.nlm.nih.gov/biosample/SAMN08581469	BioSample: https://www.ncbi.nlm.nih.gov/biosample/SAMN08581470	BioSample: https://www.ncbi.nlm.nih.gov/biosample/SAMN08581471	BioSample: https://www.ncbi.nlm.nih.gov/biosample/SAMN08581448	BioSample: https://www.ncbi.nlm.nih.gov/biosample/SAMN08581447	BioSample: https://www.ncbi.nlm.nih.gov/biosample/SAMN08581478	BioSample: https://www.ncbi.nlm.nih.gov/biosample/SAMN08581481	BioSample: https://www.ncbi.nlm.nih.gov/biosample/SAMN08581480	BioSample: https://www.ncbi.nlm.nih.gov/biosample/SAMN08581479	BioSample: https://www.ncbi.nlm.nih.gov/biosample/SAMN08581482	BioSample: https://www.ncbi.nlm.nih.gov/biosample/SAMN08581443	BioSample: https://www.ncbi.nlm.nih.gov/biosample/SAMN08581444	BioSample: https://www.ncbi.nlm.nih.gov/biosample/SAMN08581445	BioSample: https://www.ncbi.nlm.nih.gov/biosample/SAMN08581449	BioSample: https://www.ncbi.nlm.nih.gov/biosample/SAMN08581450	BioSample: https://www.ncbi.nlm.nih.gov/biosample/SAMN08581451	BioSample: https://www.ncbi.nlm.nih.gov/biosample/SAMN08581454	BioSample: https://www.ncbi.nlm.nih.gov/biosample/SAMN08581453	BioSample: https://www.ncbi.nlm.nih.gov/biosample/SAMN08581452	BioSample: https://www.ncbi.nlm.nih.gov/biosample/SAMN08581455	BioSample: https://www.ncbi.nlm.nih.gov/biosample/SAMN08581456	BioSample: https://www.ncbi.nlm.nih.gov/biosample/SAMN08581457	BioSample: https://www.ncbi.nlm.nih.gov/biosample/SAMN08581472	BioSample: https://www.ncbi.nlm.nih.gov/biosample/SAMN08581474	BioSample: https://www.ncbi.nlm.nih.gov/biosample/SAMN08581473	BioSample: https://www.ncbi.nlm.nih.gov/biosample/SAMN08581477	BioSample: https://www.ncbi.nlm.nih.gov/biosample/SAMN08581476	BioSample: https://www.ncbi.nlm.nih.gov/biosample/SAMN08581475
!Sample_relation	SRA: https://www.ncbi.nlm.nih.gov/sra?term=SRX3734673	SRA: https://www.ncbi.nlm.nih.gov/sra?term=SRX3734674	SRA: https://www.ncbi.nlm.nih.gov/sra?term=SRX3734675	SRA: https://www.ncbi.nlm.nih.gov/sra?term=SRX3734676	SRA: https://www.ncbi.nlm.nih.gov/sra?term=SRX3734677	SRA: https://www.ncbi.nlm.nih.gov/sra?term=SRX3734678	SRA: https://www.ncbi.nlm.nih.gov/sra?term=SRX3734679	SRA: https://www.ncbi.nlm.nih.gov/sra?term=SRX3734680	SRA: https://www.ncbi.nlm.nih.gov/sra?term=SRX3734681	SRA: https://www.ncbi.nlm.nih.gov/sra?term=SRX3734682	SRA: https://www.ncbi.nlm.nih.gov/sra?term=SRX3734683	SRA: https://www.ncbi.nlm.nih.gov/sra?term=SRX3734684	SRA: https://www.ncbi.nlm.nih.gov/sra?term=SRX3734685	SRA: https://www.ncbi.nlm.nih.gov/sra?term=SRX3734686	SRA: https://www.ncbi.nlm.nih.gov/sra?term=SRX3734687	SRA: https://www.ncbi.nlm.nih.gov/sra?term=SRX3734688	SRA: https://www.ncbi.nlm.nih.gov/sra?term=SRX3734689	SRA: https://www.ncbi.nlm.nih.gov/sra?term=SRX3734690	SRA: https://www.ncbi.nlm.nih.gov/sra?term=SRX3734691	SRA: https://www.ncbi.nlm.nih.gov/sra?term=SRX3734692	SRA: https://www.ncbi.nlm.nih.gov/sra?term=SRX3734693	SRA: https://www.ncbi.nlm.nih.gov/sra?term=SRX3734694	SRA: https://www.ncbi.nlm.nih.gov/sra?term=SRX3734695	SRA: https://www.ncbi.nlm.nih.gov/sra?term=SRX3734696	SRA: https://www.ncbi.nlm.nih.gov/sra?term=SRX3734697	SRA: https://www.ncbi.nlm.nih.gov/sra?term=SRX3734698	SRA: https://www.ncbi.nlm.nih.gov/sra?term=SRX3734699	SRA: https://www.ncbi.nlm.nih.gov/sra?term=SRX3734700	SRA: https://www.ncbi.nlm.nih.gov/sra?term=SRX3734701	SRA: https://www.ncbi.nlm.nih.gov/sra?term=SRX3734702	SRA: https://www.ncbi.nlm.nih.gov/sra?term=SRX3734703	SRA: https://www.ncbi.nlm.nih.gov/sra?term=SRX3734704	SRA: https://www.ncbi.nlm.nih.gov/sra?term=SRX3734705	SRA: https://www.ncbi.nlm.nih.gov/sra?term=SRX3734706	SRA: https://www.ncbi.nlm.nih.gov/sra?term=SRX3734707	SRA: https://www.ncbi.nlm.nih.gov/sra?term=SRX3734708	SRA: https://www.ncbi.nlm.nih.gov/sra?term=SRX3734709	SRA: https://www.ncbi.nlm.nih.gov/sra?term=SRX3734710	SRA: https://www.ncbi.nlm.nih.gov/sra?term=SRX3734711	SRA: https://www.ncbi.nlm.nih.gov/sra?term=SRX3734712
!Sample_supplementary_file_1	NONE	NONE	NONE	NONE	NONE	NONE	NONE	NONE	NONE	NONE	NONE	NONE	NONE	NONE	NONE	NONE	NONE	NONE	NONE	NONE	NONE	NONE	NONE	NONE	NONE	NONE	NONE	NONE	NONE	NONE	NONE	NONE	NONE	NONE	NONE	NONE	NONE	NONE	NONE	NONE
!series_matrix_table_begin
ID_REF	GSM3020405	GSM3020406	GSM3020407	GSM3020408	GSM3020409	GSM3020410	GSM3020411	GSM3020412	GSM3020413	GSM3020414	GSM3020415	GSM3020416	GSM3020417	GSM3020418	GSM3020419	GSM3020420	GSM3020421	GSM3020422	GSM3020423	GSM3020424	GSM3020425	GSM3020426	GSM3020427	GSM3020428	GSM3020429	GSM3020430	GSM3020431	GSM3020432	GSM3020433	GSM3020434	GSM3020435	GSM3020436	GSM3020437	GSM3020438	GSM3020439	GSM3020440	GSM3020441	GSM3020442	GSM3020443	GSM3020444
!series_matrix_table_end
