# Supplementary material for: Predictive models of sarcopenia based on inflammation and pyroptosis-related genes
Source: Front Genet. 2024 Dec 24;15:1491577. doi: 10.3389/fgene.2024.1491577 (PMC11703911; doi:10.3389/fgene.2024.1491577)
Supplement: Supplementary file 2 [file Table3.xlsx]

## Sheet: Sheet1
id	logFC	logCPM	PValue	FDR
FLG2	4.34909	2.10011	2.40958e-13	3.63894e-09
DSC1	3.78846	0.533626	9.06303e-13	6.8435e-09
FLG	4.26984	2.60603	1.48957e-12	7.49848e-09
DSG1	3.64192	1.39183	3.09551e-12	1.12122e-08
POF1B	3.07229	-0.33086	3.71216e-12	1.12122e-08
KRT2	3.99182	2.21422	6.42005e-12	1.61593e-08
MTND1P23	2.23817	3.64678	1.71182e-10	3.69313e-07
DMKN	2.82671	0.487171	7.87203e-10	1.48604e-06
CALML5	3.08623	-0.757688	1.1213e-09	1.88154e-06
SBSN	3.12999	-0.217119	1.64908e-09	2.49044e-06
DSP	2.01672	2.67528	3.40058e-09	4.66869e-06
DSC3	2.6083	0.605592	3.86786e-09	4.8677e-06
COL19A1	1.51569	2.3934	5.03696e-09	5.85139e-06
KRTDAP	3.42761	-0.861259	9.25996e-09	9.4216e-06
PDE4DIPP1	1.84016	-0.685679	9.35797e-09	9.4216e-06
KRT1	3.05608	1.85688	1.42218e-08	1.34236e-05
CDSN	3.01518	-1.08543	3.13874e-08	2.78831e-05
ABCA12	2.59729	-1.20903	3.78846e-08	3.17851e-05
A2ML1	2.13938	-0.800477	4.50189e-08	3.57829e-05
STRADB	-0.383381	5.23407	4.76922e-08	3.60124e-05
MTATP8P2	-3.44664	3.36117	5.43242e-08	3.90668e-05
SLC19A3	1.57874	-0.113514	6.25253e-08	4.29208e-05
TPI1	-0.442473	8.55755	7.1598e-08	4.70119e-05
GOT2	-0.447578	8.12009	9.31087e-08	5.85886e-05
SERPINB5	2.44629	-0.63332	1.49525e-07	9.03251e-05
SCEL	2.29127	-0.431043	1.66739e-07	9.42204e-05
SDC1	2.14245	-0.736494	1.68451e-07	9.42204e-05
NNMT	1.01912	2.99737	2.14382e-07	0.000115628
EPPK1	1.71882	0.181627	2.88359e-07	0.000149286
MYH8	1.58737	7.02629	2.96555e-07	0.000149286
KRT5	2.50398	0.825053	3.06753e-07	0.000149438
COQ10A	-0.368536	6.35054	4.06685e-07	0.00019193
IRX3	-1.49755	5.16935	4.51516e-07	0.000206399
ETS2	0.499201	5.55102	4.64678e-07	0.000206399
FGFR3	1.464	-0.33347	4.97514e-07	0.00021467
CDHR1	2.27878	-0.800717	6.2138e-07	0.000260669
LRRC37A7P	-1.11269	2.28938	6.67089e-07	0.00027228
ARMCX4	0.61918	3.04054	1.02459e-06	0.000407195
TRIM29	1.90413	0.162827	1.09121e-06	0.000422551
DLEU2L	0.857807	1.31089	1.18338e-06	0.000446785
FOXO1	0.480115	5.59847	1.38022e-06	0.000508393
EDA2R	0.876098	1.26546	1.6961e-06	0.000591584
PRADC1	-0.424371	4.93003	1.73885e-06	0.000591584
METTL21C	1.62644	0.756062	1.76079e-06	0.000591584
SLC37A4	-0.516864	5.41382	1.76277e-06	0.000591584
C3orf52	1.29553	-0.763746	1.83158e-06	0.000601317
MAL2	1.93797	-1.17789	1.87187e-06	0.000601469
SHISA4	-0.548435	7.412	2.52294e-06	0.000793781
FAM171A1	-0.634173	2.28406	2.59784e-06	0.000800664
CIDEC	1.28669	0.991464	2.80587e-06	0.000847484
CCDC69	-0.645902	8.0352	3.00037e-06	0.000888463
PGAM2	-0.449928	8.9491	3.46691e-06	0.00100687
MLEC	-0.374358	6.83012	3.78081e-06	0.00107732
PDLIM7	-0.66522	6.99222	4.01915e-06	0.00112402
FASN	1.03597	3.23787	4.48121e-06	0.00123046
TSPAN5	-1.21481	2.32475	4.70714e-06	0.0012539
SPTBN2	1.46877	-0.192047	4.78336e-06	0.0012539
PMP22	0.453921	5.11053	4.81566e-06	0.0012539
PNPLA3	1.04134	-0.201424	6.20945e-06	0.00158941
MYORG	-0.399941	5.93892	6.60413e-06	0.00166226
SLC25A4	-0.335257	9.47745	7.26977e-06	0.00175889
SCD	1.52716	4.21735	7.31053e-06	0.00175889
CDKN1A	0.839957	3.60881	7.33743e-06	0.00175889
AREG	1.78263	1.17112	7.67118e-06	0.00181016
PLIN1	1.38575	3.50274	7.86174e-06	0.00182658
PMEPA1	-0.685857	5.38253	8.18701e-06	0.00187334
MASP1	-0.783146	3.63325	9.22313e-06	0.00206389
LMO3	0.897741	0.644188	9.29312e-06	0.00206389
KLB	1.2474	0.00999118	9.65207e-06	0.00211254
GAPDH	-0.408277	12.2153	9.83199e-06	0.00212118
DCD	-2.84512	0.809029	1.06319e-05	0.00224684
SFRP2	1.25699	1.35957	1.07339e-05	0.00224684
GRSF1	-0.300757	7.20943	1.09655e-05	0.00224684
COL25A1	0.981221	-0.0373189	1.10096e-05	0.00224684
PKM	-0.371829	9.52972	1.13191e-05	0.00227921
CYP26B1	0.903071	0.911484	1.14929e-05	0.00228377
CHI3L1	-2.44399	0.188762	1.32202e-05	0.00257397
FAT2	1.52042	-0.177244	1.32942e-05	0.00257397
AGL	-0.300935	10.168	1.48053e-05	0.00283024
ORAI1	-0.473631	4.53286	1.5893e-05	0.00300019
NXPE3	-0.321431	6.97572	1.65659e-05	0.00308862
DUSP13	-0.311266	6.65306	1.71046e-05	0.00315017
FGF7	0.585931	1.75576	1.79802e-05	0.00326761
ASPRV1	0.913923	0.404018	1.8175e-05	0.00326761
LEP	1.54512	0.813552	2.16282e-05	0.00380352
MAPK6	-0.372334	5.8537	2.16595e-05	0.00380352
LEPR	0.681047	2.90374	2.3785e-05	0.00412875
ITLN1	1.70473	-0.612299	2.43371e-05	0.0041661
PPL	0.639578	3.05104	2.45519e-05	0.0041661
PDP1	-0.485317	6.44944	2.52588e-05	0.00423842
EVPL	1.3583	-0.681332	2.58406e-05	0.00428841
MLF1	-0.616542	5.60058	2.96262e-05	0.00486321
MGST1	0.797699	1.62594	3.0596e-05	0.00494534
MKKS	-0.308123	4.5211	3.1023e-05	0.00494534
GPC3	0.778835	0.93884	3.11338e-05	0.00494534
PERP	0.98978	1.76917	3.14364e-05	0.00494534
CADM2	-0.620526	3.84543	3.32238e-05	0.00512561
MTRNR2L8	-1.99862	7.812	3.3359e-05	0.00512561
CASQ1	-0.385805	10.3721	3.40227e-05	0.00512561
B4GALNT3	1.20584	1.10451	3.43701e-05	0.00512561
RAB23	0.34395	3.59128	3.47555e-05	0.00512561
KRT10	1.0285	3.4343	3.47861e-05	0.00512561
ARPP21	0.317878	6.26526	3.51475e-05	0.00512561
MTND4P12	-1.30879	4.88553	3.52976e-05	0.00512561
PYGL	0.709529	1.90234	3.65771e-05	0.00522568
CIAO2A	-0.470301	4.42143	3.66787e-05	0.00522568
PDE3B	0.987463	1.40245	3.87422e-05	0.00546808
SAMM50	-0.293893	5.74432	4.16015e-05	0.00576745
BTG2	0.565455	6.25132	4.16271e-05	0.00576745
TP63	0.671103	4.43066	4.37053e-05	0.00600034
TRARG1	1.22047	0.683689	4.49147e-05	0.00607027
NDUFS8	-0.345189	6.2749	4.51585e-05	0.00607027
PVALB	-2.17434	2.07269	4.56024e-05	0.00607027
GNPTAB	-0.345462	5.26073	4.65619e-05	0.00607027
ZNF415	-0.724957	1.69374	4.66771e-05	0.00607027
GALNT17	0.87146	0.481287	4.675e-05	0.00607027
NREP	-0.346421	5.41916	4.70283e-05	0.00607027
LINC00645	0.786541	-0.978346	4.7438e-05	0.00607126
RBP4	1.25265	0.373426	4.88861e-05	0.00620402
RPS15AP29	0.755129	0.276291	5.0102e-05	0.00630534
ASB12	-0.442319	3.97516	5.26176e-05	0.00643822
MMD	0.59736	1.83205	5.32146e-05	0.00643822
ATP5F1A	-0.25881	9.15383	5.36756e-05	0.00643822
EFCAB7	0.631081	1.99584	5.38823e-05	0.00643822
CIDEA	1.26725	-0.600284	5.3907e-05	0.00643822
PDHX	-0.445949	6.76736	5.41007e-05	0.00643822
OR7E47P	-1.14622	3.70574	5.41421e-05	0.00643822
SCN11A	1.31746	-0.905067	5.61869e-05	0.00662918
PKP1	1.12998	1.46318	5.75568e-05	0.00673816
MRPL34	-0.411418	4.63659	5.90396e-05	0.00685858
GYG2	1.21935	-0.129061	6.13923e-05	0.00707746
FST	0.840885	2.27549	6.296e-05	0.00720319
PTPRF	1.01298	2.01522	6.45292e-05	0.00732722
IMMT	-0.315243	6.82328	6.75242e-05	0.00761008
COL17A1	1.75224	-0.194776	6.83225e-05	0.00764301
AIMP2	-0.354463	5.48739	7.42877e-05	0.00824921
SPON1	1.17124	-0.334327	7.68532e-05	0.00847181
NDUFB10	-0.354579	7.37507	8.67529e-05	0.00949379
SOD3	0.581396	1.7978	8.90934e-05	0.00967978
CEBPA	0.816491	2.11625	9.06698e-05	0.00978068
FANCI	0.962573	0.0416939	9.19389e-05	0.00984724
ADIPOQ	1.46141	3.13387	9.93515e-05	0.0105662
KRT14	1.87001	0.658466	0.000100967	0.0106629
NDRG4	-0.533385	2.08493	0.000102603	0.0107434
LCA5L	-0.745332	1.70466	0.000103152	0.0107434
LPP	0.43964	6.90596	0.000107581	0.011128
SLC12A2	-0.496024	6.57883	0.000110138	0.011315
NOVA1	0.426077	3.17764	0.000112919	0.0114719
SMCO1	-0.429507	6.52917	0.000113614	0.0114719
MYBPH	-1.32261	3.41119	0.00011466	0.0114719
HOMER1	-0.434992	6.7295	0.000115382	0.0114719
PRKAR2B	0.613342	2.44105	0.000115464	0.0114719
LRRK2	0.478418	4.71175	0.000118243	0.0116713
ERRFI1	0.65944	3.05736	0.000119737	0.011742
GTDC1	-0.31162	4.20552	0.000123317	0.0120151
EXPH5	1.06483	0.0636922	0.000126381	0.0122347
DUSP1	0.468156	4.61535	0.000127725	0.012286
NELL2	1.30926	-0.84501	0.000129845	0.0124108
ARHGAP18	-0.39289	4.83898	0.000131516	0.0124915
TPRG1	0.654343	2.24925	0.000135301	0.0127275
FNDC5	-0.488033	7.41314	0.000135808	0.0127275
ACYP2	-0.308573	5.72764	0.000136528	0.0127275
STS	0.357723	2.69697	0.000139503	0.012925
ZNF568	0.491187	3.05536	0.000149548	0.0137712
PCDH17	-0.81034	1.78806	0.000154513	0.0141421
TACSTD2	1.5892	-1.07607	0.000156467	0.0142347
WWP1	-0.358236	7.93314	0.000158664	0.0143351
SLC16A3	-0.688468	5.41181	0.000159469	0.0143351
SLC16A1	-0.414411	7.03151	0.000161875	0.0144653
NUCB1	-0.350651	5.89377	0.000163083	0.0144875
AQP3	1.01067	-0.0288291	0.000167053	0.0147264
TTL	-0.327026	5.92803	0.000167722	0.0147264
UCN	0.482445	-1.0259	0.000171026	0.0148903
C1orf122	-0.600693	3.53521	0.000171561	0.0148903
GPR157	-0.339479	5.63489	0.000176839	0.0151912
DUSP3	-0.322149	8.0436	0.000177789	0.0151912
NETO2	-0.576565	1.2882	0.000178046	0.0151912
MAP6D1	-0.445044	3.46895	0.000183854	0.0155987
FOXP2	0.508999	3.87463	0.000191961	0.0161955
PFKP	0.50485	2.09022	0.000195788	0.0164061
TSC22D1	0.284733	7.0939	0.000197054	0.0164061
MTSS1	0.249244	4.93386	0.000197716	0.0164061
UCP3	-0.542286	6.72195	0.000200279	0.016528
CDC37L1	-0.432952	6.24789	0.000201943	0.0165747
ARHGEF10L	-0.268134	6.17031	0.000203726	0.0166306
LDHA	-0.580581	8.80008	0.000205138	0.0166559
SLC22A3	0.574416	4.38729	0.00021739	0.0175563
SCN1B	-0.28651	7.07016	0.000227415	0.0181488
CYCS	-0.297224	7.5431	0.000228119	0.0181488
NPIPP1	0.536642	0.697476	0.000228332	0.0181488
MYO5B	0.745141	-0.474511	0.000234012	0.0185029
TLCD3B	-1.6119	1.83372	0.000236756	0.0186223
DMD	0.197014	9.86752	0.000239213	0.0187127
SLC1A4	-0.541753	4.99253	0.000240438	0.0187127
DMRT2	-0.797437	1.43523	0.000242326	0.0187127
LAPTM4B	-0.305824	6.83843	0.000242861	0.0187127
ZNF750	1.05642	-0.106526	0.000244693	0.0187581
HEXIM2	-0.521039	3.1352	0.000247692	0.0188921
PGK1	-0.328112	7.76596	0.000249341	0.0189223
PCNT	0.297469	8.31148	0.000256863	0.019347
PRDX5	-0.271686	5.6063	0.000257634	0.019347
DECR1	-0.286041	5.44045	0.00025878	0.019347
PCK1	1.08191	0.4926	0.000260238	0.0193602
SLIT3	0.56412	2.98244	0.000262386	0.0194243
SLC38A7	-0.400026	2.85844	0.000289892	0.0213559
FBLN1	0.533403	4.10942	0.00029658	0.0217425
GTF2IRD1	0.311742	4.76623	0.000301445	0.0219051
GPD1	-0.300539	7.68708	0.0003017	0.0219051
ID4	0.698065	1.20871	0.000309851	0.0223894
CA12	1.04221	-0.603396	0.000312452	0.0224698
TSKU	0.671502	1.27096	0.000329446	0.0235796
SCDP1	1.19882	-1.06569	0.00033243	0.023619
CALU	-0.320445	6.05562	0.000333125	0.023619
MAPKAP1	-0.288512	5.81896	0.000335647	0.0236866
GSTK1	-0.289102	5.65248	0.000341593	0.0239941
PAK1	-0.44623	5.67162	0.000355122	0.024829
ANKFY1	0.372807	4.58577	0.000362596	0.0252326
KRT31	-0.878915	0.568788	0.000364238	0.0252326
GOT1	-0.299663	7.12507	0.000371057	0.0255475
SLC9B2	0.433587	0.953456	0.000372167	0.0255475
ZYG11B	-0.307989	8.87972	0.000383792	0.0261617
FGGY	0.351446	4.85916	0.000384577	0.0261617
C1S	0.360691	4.91543	0.000392101	0.0265538
IRAK1	-0.312957	4.06407	0.000394863	0.0266215
TUBB2B	-0.73561	0.30318	0.000404176	0.0270031
PCYOX1	-0.359886	7.46629	0.000405299	0.0270031
EFNA5	0.643974	0.520656	0.000405886	0.0270031
HDDC2	-0.312586	4.7988	0.000409298	0.0271106
FGFR2	1.13355	-0.999111	0.000412533	0.0272056
ZNF274	0.431856	3.12143	0.000416317	0.0273357
C1orf158	-1.53929	-0.378466	0.000421184	0.0275356
PHTF2	-0.263302	7.58206	0.000434851	0.0282654
RBM33	0.205687	5.71817	0.00043609	0.0282654
AMOTL2	0.411505	3.89776	0.000438482	0.0282989
ENDOG	-0.570336	5.93613	0.000445391	0.0285791
TGFBR3	0.402614	4.66604	0.000446608	0.0285791
CPTP	-0.328721	4.05623	0.000451114	0.0287457
KRT80	1.44756	-0.871446	0.000455633	0.0289117
RFTN1	-0.45698	4.46798	0.000468494	0.0296033
RARRES2	0.603941	0.86732	0.000481863	0.0303212
PTGES2	-0.34002	5.17182	0.000490047	0.0307083
TIMM17A	-0.258941	5.06263	0.000497537	0.0310487
SUCLA2	-0.202418	6.53616	0.000509928	0.0316911
RNF121	-0.373805	3.64768	0.000528477	0.0327062
PM20D2	0.301831	5.03293	0.000530594	0.0327062
VIM	0.297783	6.87578	0.000534589	0.0328185
SDR9C7	0.745714	-1.18377	0.000567232	0.03445
FAM174B	0.482578	2.18378	0.000567817	0.03445
XPO1	0.207754	6.36816	0.000568007	0.03445
ARSG	0.502461	1.04831	0.000572781	0.0345256
ATAD1	-0.213147	5.46572	0.000573826	0.0345256
GIGYF1	0.371455	4.41509	0.000581984	0.0347794
ENO3	-0.397036	11.543	0.00058265	0.0347794
RGN	-0.40592	2.42829	0.000585002	0.0347823
PENK	-1.05662	0.250752	0.000591929	0.0350329
ADSS1	-0.362226	8.538	0.000593856	0.0350329
MVB12A	-0.431308	2.23448	0.000603202	0.0354458
NTRK2	0.588802	3.1166	0.000612287	0.0358402
GABPB2	0.285184	4.23181	0.000618297	0.0360522
SERPINA5	-0.957398	3.91105	0.000623886	0.0361037
DDIT4	0.458749	4.66499	0.000628053	0.0361037
GPR155	-0.443141	4.96252	0.000628109	0.0361037
USP15	-0.270258	7.2457	0.000631634	0.0361037
HAPLN3	0.615962	0.315399	0.000634641	0.0361037
FLRT2	0.317446	5.74524	0.000635632	0.0361037
ATP5MC3	-0.644006	7.94556	0.000635915	0.0361037
RELB	-0.656528	1.795	0.000648868	0.0365943
KLHL34	-0.641194	5.67309	0.000650126	0.0365943
C7	0.944783	1.6915	0.000651825	0.0365943
ZNF260	0.310219	2.80652	0.00065516	0.0366453
GLB1L2	0.60704	-1.25805	0.000662113	0.0368486
LINC01886	-1.34175	0.58866	0.000663675	0.0368486
ADIRF	0.407855	3.6004	0.000672398	0.0371962
NDUFAF2P2	0.47703	-0.0804793	0.00068707	0.0378691
MLIP	0.213883	6.66062	0.000691418	0.0379702
IRS1	-0.395223	5.94407	0.000695089	0.0380334
NEDD1	-0.462635	5.98055	0.000718009	0.0391457
SRRM2	0.267189	7.92528	0.000728912	0.0394333
KAZALD1	-0.529967	1.97165	0.000729169	0.0394333
VTI1B	-0.256561	5.48424	0.000731116	0.0394333
SFN	1.69274	-0.937742	0.000734711	0.0394861
PRLR	0.650517	-1.03446	0.000743043	0.0397923
MCAM	0.399382	4.58602	0.000746666	0.0398451
LAD1	0.970157	1.11633	0.000756857	0.0402467
KLHL31	-0.232532	8.65882	0.000760076	0.040276
ZXDC	0.307095	4.84749	0.000766201	0.0404586
TET1	-0.462007	4.45834	0.000772432	0.0405799
AFAP1	0.604713	2.33054	0.000773872	0.0405799
GTF2IP5	0.707302	-1.25913	0.000783121	0.0409228
SH3PXD2A	0.308567	5.04003	0.000792581	0.0412233
CYP3A5	0.729926	-1.14063	0.000798123	0.0412233
MMADHC	-0.273425	6.16577	0.000798164	0.0412233
PGM1	-0.226733	8.9093	0.00079979	0.0412233
FRMD3	-0.314714	4.84839	0.000808274	0.0415189
DHRS7C	-0.409476	5.91587	0.000820158	0.0419281
HNRNPU	0.196394	7.28783	0.00082221	0.0419281
HEPACAM	0.86999	-1.17637	0.000826826	0.0419281
FAAHP1	0.646931	-1.23833	0.000827345	0.0419281
CALB2	1.28148	-1.18754	0.000833149	0.0420186
KLF13	0.422344	5.54962	0.000834695	0.0420186
TNNT2	0.878902	0.963451	0.000845458	0.042419
SSBP2	0.254863	4.76974	0.000852178	0.0426146
PKD1L2	0.790761	0.259387	0.000856818	0.0427052
CSPG4	0.627105	3.78053	0.00087164	0.043301
HDGFL2	0.222686	4.41833	0.000882653	0.0437044
TMEM132B	0.728629	0.342679	0.000888869	0.0438683
PDCD6IP	0.269207	5.34457	0.000925993	0.0455119
KCNC4	-0.439603	2.62734	0.000928198	0.0455119
MFAP2	0.659926	-1.302	0.000933796	0.0456382
SLC25A11	-0.311143	6.53803	0.000939513	0.0457694
LINC02649	0.596942	-0.0624616	0.000948088	0.0459156
PIGX	-0.460121	4.14948	0.000948594	0.0459156
CTSF	0.276072	4.74703	0.000959341	0.0462875
PSMD8	-0.350745	6.58816	0.000974103	0.04685
LSMEM1	-0.26913	4.95957	0.00100072	0.0479775
DPH2	-0.302609	3.40355	0.00100525	0.0480419
PCDHGA10	0.510965	2.48548	0.00101327	0.0482728
MTFR1L	-0.324986	6.12068	0.00101728	0.0483113
PSMF1	-0.260734	5.73283	0.00103864	0.0491188
SRSF5	0.275608	6.22547	0.00104643	0.0491188
CHD2	-0.30454	7.01352	0.00104893	0.0491188
PLCE1	0.391067	3.79054	0.00104972	0.0491188
HEXIM1	-0.435394	5.06746	0.00105055	0.0491188
PLCXD3	0.628662	0.22295	0.00105789	0.0492875
UQCC1	-0.196736	5.58361	0.00106352	0.0492875
TJP2	0.442295	3.69262	0.00106583	0.0492875
PAFAH2	-0.321506	3.09328	0.00106721	0.0492875
NOS1	-0.312062	6.4843	0.00109472	0.050145
CGREF1	0.506452	-0.0720372	0.00109503	0.050145
TIMM23	-0.357802	5.35093	0.0011028	0.050145
LINC01376	0.43264	-0.0591074	0.00110308	0.050145
FCGBP	0.988484	-0.570111	0.00110482	0.050145
MTURN	0.279673	6.02043	0.00110717	0.050145
MRPS12	-0.485529	3.67582	0.00110978	0.050145
TAS2R3	0.607954	-0.189229	0.00111234	0.050145
MTCO2P12	0.853461	3.92582	0.00111944	0.0501492
PGP	-0.389114	5.19933	0.00112185	0.0501492
ING5	0.437939	2.96416	0.0011224	0.0501492
ACTN1	0.395194	3.28889	0.00112713	0.0502119
FMN1	0.442301	1.7132	0.00113329	0.0503379
CCDC28B	-0.578897	5.91061	0.00114072	0.0503783
NCEH1	-0.439506	3.38593	0.00114188	0.0503783
EPB41L3	0.442322	3.38345	0.0011442	0.0503783
MDH2	-0.269294	7.8891	0.00115063	0.0503945
APPL1	-0.413649	7.62343	0.00115429	0.0503945
ZNF721	0.271734	4.25016	0.00115458	0.0503945
PRSS46P	0.794382	-0.240758	0.00115878	0.0504095
MDM2	0.225257	6.15842	0.0011616	0.0504095
PHEX	0.734967	-0.798918	0.00118058	0.0510864
LINC02762	-0.668497	3.98508	0.00118812	0.0512658
SFRP1	0.578571	2.22019	0.00119174	0.0512754
LINC02656	0.658258	-0.684245	0.00120831	0.0517296
FBP2	-0.506443	7.79973	0.00120915	0.0517296
HDAC4	0.577606	5.65402	0.00122722	0.0523545
NTPCR	-0.394281	5.83423	0.00125486	0.0533829
LINC01219	0.8397	-1.37141	0.00127298	0.0540018
MSTN	-0.615068	4.31225	0.00129009	0.0545741
FOS	0.871359	3.22098	0.00129734	0.0547274
GPR35	0.561717	-1.22069	0.00130261	0.0547966
RABEP1	-0.387493	7.4912	0.00131845	0.0553088
TMEM9B	-0.339211	4.15077	0.0013223	0.055317
RFX3	0.363175	3.50293	0.00133431	0.055357
RGS22	0.719126	-1.00333	0.00133514	0.055357
PEX11B	-0.366288	3.45859	0.0013353	0.055357
LTBP2	0.639043	4.76914	0.00134039	0.055357
CRIM1	0.524298	6.0038	0.00134159	0.055357
ELP6	-0.451244	3.78049	0.00135432	0.0555988
SLC25A3	-0.335428	8.80405	0.00135481	0.0555988
PLEKHO1	-0.380034	4.46433	0.00136244	0.0557489
ATXN3	0.264729	3.87421	0.00136585	0.0557489
IRF6	0.936699	-0.36477	0.00139039	0.056562
CHRNA1	0.546085	4.05304	0.00139326	0.056562
SIK2	0.543477	4.89172	0.00140053	0.0567044
PANX1	-0.438243	3.99958	0.00142056	0.0573616
ZSWIM7	-0.475144	3.97972	0.00143234	0.0576832
DDB2	0.300145	2.18599	0.00143673	0.0577062
H19	0.38765	8.64367	0.00146275	0.0585541
MYLIP	-0.403579	5.93191	0.00146675	0.0585541
NR1D1	-0.492073	3.44354	0.00146947	0.0585541
ATXN7L3B	-0.234264	5.5642	0.00148344	0.0588702
GAS5	0.278885	3.12796	0.00148789	0.0588702
PDLIM3	0.395863	10.2309	0.0014891	0.0588702
RPP14	-0.405305	6.14954	0.00150299	0.0592639
OBSL1	0.482175	5.16265	0.00150819	0.0593144
FXYD6	-0.432933	3.1472	0.00151481	0.0594198
GPI	-0.19044	7.23234	0.00152375	0.0596158
ZNF511	-0.463385	3.28679	0.0015368	0.059826
PRRC2B	0.392345	5.52749	0.00153705	0.059826
TLL2	-0.395861	0.502335	0.00155192	0.0601264
TACO1	-0.364067	4.46167	0.00155273	0.0601264
ARHGAP36	0.768141	1.63361	0.00158138	0.0610794
TENM3	0.494955	3.59334	0.00160354	0.0616326
PARD6G	0.575527	0.20043	0.00160641	0.0616326
PLEKHH2	0.547904	1.75142	0.00160795	0.0616326
NOP16	-0.475736	3.52121	0.00161882	0.0618922
ANK1	-0.391264	8.61025	0.00162493	0.0619688
IMPA2	-0.274797	6.05144	0.00164567	0.0626017
COX10	-0.250183	4.76999	0.0016574	0.0628894
TMEM143	-0.33856	4.94832	0.00168016	0.0635933
PRELP	0.449097	3.48989	0.00168508	0.0636203
NOXA1	0.785892	2.00167	0.00170298	0.0641355
COL21A1	0.550578	1.92126	0.00174533	0.065567
STAG1	0.176298	5.52545	0.00175287	0.065609
TNIP2	-0.375837	3.63548	0.00175578	0.065609
LRRC37A	0.711037	-0.379489	0.00176585	0.065609
RN7SL329P	0.292632	-1.03663	0.00176705	0.065609
PPIC	-0.330921	4.04125	0.00176817	0.065609
NKD1	0.814341	-0.100686	0.00177534	0.0657135
NDUFS3	-0.459149	6.80606	0.00177973	0.0657149
ITGA1	-0.268517	5.52689	0.00178889	0.0658873
USP6	0.810457	4.89833	0.00179703	0.0658873
ANKRD33B	1.18257	2.47226	0.00179863	0.0658873
UBXN6	-0.225867	5.91496	0.00180184	0.0658873
SYNGR1	-0.265419	3.08327	0.00181859	0.066339
WBP2NL	0.573878	0.277853	0.00182704	0.0664865
MIR944	0.711949	-1.38178	0.00184046	0.0668142
PCLO	0.861317	0.570077	0.00185027	0.0669933
IGKC	1.31673	0.895128	0.00185427	0.0669933
MTRF1L	-0.428934	3.97869	0.00187232	0.0671748
CCNG2	0.469083	2.62902	0.00187615	0.0671748
BICRA	0.610698	1.22022	0.00188055	0.0671748
KAZN	0.387193	0.747835	0.00188237	0.0671748
PSTPIP2	-0.347371	4.75517	0.00188752	0.0671748
BNIPL	0.685868	-0.722487	0.00189111	0.0671748
GPC6	0.715816	1.039	0.00189534	0.0671748
ALKBH7	-0.302224	4.80426	0.00189752	0.0671748
CHST1	-0.607165	0.0567652	0.00190287	0.0671748
AR	-0.330477	5.94011	0.00190378	0.0671748
SLC29A4	0.748844	-0.127665	0.00192391	0.0676374
SIAE	-0.277488	4.09597	0.00192584	0.0676374
SLC2A11	-0.392733	3.88825	0.0019315	0.0676489
APOO	-0.442982	3.54375	0.00193535	0.0676489
PMF1	-0.429112	4.28421	0.0019444	0.0676489
NPNT	0.557207	1.82071	0.00194787	0.0676489
GPAM	0.32907	5.28172	0.00194857	0.0676489
ITGB3	0.616749	0.133324	0.00196461	0.0680496
L2HGDH	-0.215142	4.38905	0.00199905	0.0688992
ZNF597	0.336292	1.24575	0.00200049	0.0688992
PITPNM3	0.479087	-0.043854	0.00200517	0.0688992
CENPI	0.336877	-0.77458	0.00200739	0.0688992
CITED4	-0.463501	3.93486	0.00201513	0.0690078
PWRN1	0.776935	-1.37375	0.00202524	0.0691431
TAS2R5	0.568418	-0.764413	0.00202824	0.0691431
GUF1	-0.225556	5.59473	0.00205803	0.0697612
PINK1	-0.263168	7.86327	0.00205942	0.0697612
SCRN1	0.496218	1.85794	0.00206158	0.0697612
PLEKHF1	0.370887	4.13531	0.00206484	0.0697612
TBRG1	-0.233692	4.60773	0.002082	0.0699398
GAN	0.307809	4.01048	0.002084	0.0699398
ATPAF1	-0.171852	6.09756	0.00208969	0.0699398
TUBB6	0.320057	3.07757	0.00208985	0.0699398
LVRN	0.544474	1.28049	0.00209328	0.0699398
MYBPC2	-0.379169	10.8763	0.00210974	0.070236
ARNTL2	0.67891	-0.620599	0.00211145	0.070236
LMO1	-0.564074	3.47081	0.00212855	0.0706492
SCYL2	-0.174825	4.98862	0.00214011	0.070699
CITED2	0.685192	3.52309	0.00214196	0.070699
SYS1	-0.330707	3.61255	0.00214513	0.070699
PRRX1	0.245106	6.87543	0.00214978	0.070699
FRAT1	-0.526412	1.79212	0.00215346	0.070699
C9orf85	-0.394158	3.0457	0.00216106	0.0707166
POLR2A	0.272763	4.8112	0.00216336	0.0707166
AQP9	0.825079	-0.797492	0.00219256	0.0715161
ANKRD18B	0.971179	0.0330843	0.00219965	0.0715929
ABCG1	0.441819	3.80469	0.00220829	0.0717195
LINC00412	0.517279	-1.32402	0.00222235	0.0718878
CFAP61	0.660178	3.25972	0.00222299	0.0718878
LINC01996	-0.629139	2.10772	0.0022784	0.0735221
CYB5D2	-0.459243	2.7206	0.0022871	0.0736456
IRX6	0.744384	0.202015	0.00230017	0.0739088
HBEGF	-0.68616	5.31544	0.00232648	0.0745544
ZBTB18	-0.318909	7.04806	0.00233363	0.0745544
IVNS1ABP	-0.198205	4.89981	0.00233726	0.0745544
IGFN1	-1.12004	6.14709	0.00234001	0.0745544
FAM157C	0.707226	-0.891464	0.00235116	0.0747519
ATP5MC1	-0.548355	6.97015	0.00236411	0.0748746
PPP1R3A	-0.44103	9.90037	0.00236493	0.0748746
SLC7A6	0.691518	4.80356	0.00237286	0.0749683
FAM234A	-0.368617	4.41487	0.00239406	0.0754804
ACAN	1.04717	-0.780419	0.00241144	0.0757995
C5orf34	0.459681	-1.03441	0.00241772	0.0757995
KCNIP2	0.791826	1.35093	0.00242146	0.0757995
DLD	-0.201326	7.09603	0.00242426	0.0757995
ADAMTS1	0.362485	4.36605	0.00245108	0.0762796
SELENOW	-0.411416	8.84434	0.00245533	0.0762796
PHKB	-0.186551	7.46791	0.00245716	0.0762796
GIT1	0.226401	3.32037	0.00245982	0.0762796
AFG3L2	-0.180518	6.71728	0.00248307	0.0768105
LIPJ	0.712592	-0.985022	0.00249356	0.0768105
NPM3	-0.507988	1.84418	0.0024955	0.0768105
ELL2	0.344161	3.33734	0.00249728	0.0768105
CCDC40	0.565626	-0.282916	0.00251529	0.0772071
MRPL27	-0.361222	4.87791	0.0025206	0.0772132
FBLN5	0.330096	3.32899	0.00252809	0.0772259
NDUFB6	-0.339602	5.11974	0.00253124	0.0772259
AFF4	0.250329	6.11355	0.00253897	0.0773056
TMEM17	-0.57542	-0.0454786	0.00255002	0.0774215
ITGA9	0.686553	3.26899	0.00255487	0.0774215
CUTALP	0.502892	2.66753	0.00255924	0.0774215
UHRF1BP1L	-0.268797	4.99952	0.0025675	0.0774215
UBL4A	-0.18711	5.21752	0.00256841	0.0774215
PNMA8A	0.558147	0.706384	0.00259168	0.0776868
TMTC1	0.316924	5.68791	0.00259323	0.0776868
TMEM132C	0.730393	0.284222	0.00259642	0.0776868
MIR503HG	0.686623	-0.354989	0.00259779	0.0776868
IL32	-0.578177	5.42643	0.00261243	0.0779111
TRIM35	0.431017	2.12703	0.00261985	0.0779111
SLC26A9	-1.04976	0.477081	0.00262077	0.0779111
PHACTR2	-0.290998	6.0414	0.00263223	0.078098
EN1	-0.578756	3.95276	0.0026502	0.0782815
PKD1P5	0.896552	0.468622	0.00265099	0.0782815
FAHD1	-0.42713	4.47982	0.00265396	0.0782815
ANKRD20A17P	-0.503882	-0.321285	0.00266899	0.0785674
SEMA4F	0.472269	0.662221	0.00267406	0.0785674
CCM2	-0.222916	4.03614	0.00269653	0.0787111
CFH	0.299575	4.32662	0.00269764	0.0787111
HOXB2	-0.435779	0.830395	0.00270009	0.0787111
RPL26P6	-0.718456	5.95819	0.00270367	0.0787111
FAM241A	-0.269308	2.69552	0.00270501	0.0787111
TP53INP1	0.33465	3.49176	0.00272083	0.0788157
CDK12	0.232399	4.44014	0.00272348	0.0788157
CAVIN3	-0.457347	3.2143	0.00272494	0.0788157
SSH2	0.348179	6.34424	0.00272948	0.0788157
FITM1	-0.2961	6.12805	0.00274292	0.0788938
ZNF366	-0.429418	2.85955	0.00274688	0.0788938
RPS29P21	0.378329	-1.25885	0.00275025	0.0788938
DCLK1	0.505007	3.53029	0.00275475	0.0788938
FBXL2	0.537966	-0.111748	0.00275831	0.0788938
LXN	-0.543899	0.668747	0.00276937	0.0790604
PTPN13	0.441095	2.46439	0.0027788	0.0791801
METTL21EP	-0.499091	2.49971	0.00280063	0.0796469
TAF1	0.212593	5.09393	0.00280757	0.0796469
CFLAR	0.197231	7.59898	0.00281101	0.0796469
EMCN	-0.352501	4.74861	0.00281984	0.0797476
ATP9B	0.356647	4.34772	0.00283654	0.0800699
TMX2	-0.266039	4.18686	0.00286811	0.0807251
ARHGAP17	0.408757	3.77438	0.00287044	0.0807251
CCN1	0.562524	2.68628	0.00288092	0.0808693
TPCN2	0.455497	2.14659	0.00289048	0.0809585
KIAA1841	0.245886	3.04338	0.00289482	0.0809585
SLN	-0.402407	10.614	0.002916	0.0813147
FAM210A	-0.37096	5.43969	0.00292058	0.0813147
LINC00888	-0.549524	3.92048	0.00292371	0.0813147
LOXL4	0.572159	1.85297	0.00293368	0.0814419
PTPRS	0.643816	3.90048	0.00294723	0.0816681
MEGF6	0.758279	1.89961	0.00295335	0.0816876
ZNF185	0.414897	0.476485	0.00297305	0.0820683
KCNQ4	0.519553	1.15479	0.00297798	0.0820683
MPP5	-0.256926	5.6951	0.00302542	0.0828846
IBTK	-0.326911	7.24934	0.00303559	0.0828846
PASK	0.529755	0.025562	0.00303853	0.0828846
POLD4	-0.67082	2.71782	0.00304196	0.0828846
SAT2	-0.254399	4.23551	0.00304221	0.0828846
C3	0.491253	5.07421	0.00304555	0.0828846
NOX4	0.625165	1.15516	0.00304602	0.0828846
ZNF192P1	0.4366	1.55087	0.00305353	0.0829396
NPY6R	-0.433486	3.67527	0.00307917	0.083486
SLC25A26	-0.364834	4.21703	0.00310376	0.0840016
YWHAZ	0.222419	5.46275	0.00311124	0.0840535
EPS8L2	0.610479	-0.173863	0.00312763	0.0843454
ABI3BP	0.371968	3.92393	0.00313442	0.084378
MCTP2	0.505135	-0.218169	0.00314299	0.0844581
SPSB1	0.380049	2.52172	0.00315672	0.0846764
USP53	-0.299087	7.46737	0.00318247	0.085019
NT5M	-0.282304	1.84897	0.0031887	0.085019
SIPA1L1	0.315544	2.57673	0.00318942	0.085019
PCDHGC5	0.719516	0.233991	0.0031965	0.085019
ABCG2	0.477827	-0.0636054	0.00319764	0.085019
FAM136A	-0.480934	3.91677	0.00326015	0.0864945
DCUN1D5	-0.20676	3.23357	0.00326459	0.0864945
FIBIN	0.402912	1.61964	0.00327874	0.0867173
ABLIM2	0.37481	5.68545	0.00331803	0.087603
RNF34	-0.334903	6.12268	0.00334474	0.0881539
DPH3	-0.276203	4.43886	0.00335639	0.0883069
TNFAIP8L1	-0.467771	2.62391	0.0033627	0.0883191
NT5C2	0.385452	6.10922	0.00336861	0.0883207
EFNA1	-0.435059	2.04548	0.00339334	0.0887288
DEPP1	0.372455	3.06997	0.00339606	0.0887288
FREM2	0.407445	5.34471	0.0034018	0.0887288
AEBP1	0.71252	2.71393	0.00341875	0.0889956
CCDC25	-0.430526	5.69492	0.00342959	0.0889956
SPTB	0.413473	7.36103	0.00342971	0.0889956
ITPA	-0.386103	2.55908	0.00344339	0.0891973
BSN	0.558144	-0.42576	0.00345462	0.0892502
C8G	0.514455	-0.410313	0.00345725	0.0892502
SHC2	0.453359	1.16028	0.00348262	0.0895672
NPY1R	0.67289	0.980544	0.00348829	0.0895672
MYH1	-0.67231	13.2257	0.00349181	0.0895672
ARHGEF28	0.473626	1.11092	0.00349738	0.0895672
GOLGA7B	0.53373	1.28744	0.00349918	0.0895672
SLC14A1	-0.459399	2.88897	0.00350686	0.0896118
PTPRU	0.302983	3.50812	0.00354091	0.0902033
MTMR1	0.273671	3.81095	0.00354714	0.0902033
TPM1	-0.546559	12.147	0.00354792	0.0902033
SIRPAP1	0.612744	-1.11281	0.00356835	0.0904609
TUBGCP4	0.226588	3.67842	0.00358189	0.0904609
SPATA41	0.409958	-1.04234	0.00358274	0.0904609
KBTBD11	-0.443193	1.49656	0.00358385	0.0904609
ATP6V0A1	0.193722	5.33093	0.00359296	0.0904609
NUMA1	0.34196	6.27886	0.00360005	0.0904609
NDUFS2	-0.36452	7.56468	0.00360705	0.0904609
CA11	-0.675019	1.6174	0.00360999	0.0904609
CHTF18	0.527465	0.548172	0.00361197	0.0904609
UQCRFS1	-0.197788	6.82089	0.00361894	0.0904856
HS3ST5	-0.426404	2.25919	0.00363091	0.0906347
KLF15	0.410322	3.75071	0.00365207	0.0910125
FAM120B	0.309982	3.99927	0.00369969	0.0916233
PTBP1	0.216043	3.82823	0.00370202	0.0916233
EI24	-0.33887	5.95363	0.0037096	0.0916233
ASXL1	0.263663	4.74496	0.0037117	0.0916233
PRRT1	-0.740127	-0.215995	0.00371527	0.0916233
AIFM1	-0.243106	4.88071	0.00371797	0.0916233
OTUD1	0.615694	4.6081	0.00372474	0.0916233
MIR7160	0.68545	-0.284126	0.00372813	0.0916233
AK1	-0.729413	7.36093	0.00373118	0.0916233
ATOH8	0.386731	3.40878	0.00374837	0.0918865
UQCC3	-0.401882	3.13966	0.00375407	0.0918865
XPNPEP3	0.237654	4.02265	0.00377052	0.0921398
MRPL13	-0.288745	3.65158	0.00378093	0.0922448
FAM222B	-0.414013	3.97583	0.00379327	0.0923968
HMGB3P10	0.547204	-1.15771	0.00382897	0.093116
PRODH	0.793521	2.50262	0.00383667	0.0931533
ADARB1	0.552687	3.51926	0.00387478	0.0939277
ANKRD36	0.334406	3.63226	0.00388749	0.0939441
PHKG1	-0.186687	6.73529	0.0038879	0.0939441
SMIM12	-0.208559	3.62158	0.00389463	0.0939563
PFN1P2	0.53619	-0.948778	0.00390643	0.0940712
SNRNP200	0.163465	6.10926	0.00391291	0.0940712
PTPRQ	0.566669	-0.311601	0.00391807	0.0940712
TMEM38A	-0.437119	9.24632	0.0039293	0.0941004
SYNPO2	0.201567	10.1777	0.00393316	0.0941004
ADSL	-0.30912	7.42043	0.00393799	0.0941004
NDUFA8	-0.262998	5.02018	0.00395441	0.0942007
MTND3P10	-2.08803	1.70666	0.00395466	0.0942007
C6orf136	-0.363474	3.40867	0.00396218	0.0942312
DNM1L	-0.216118	6.266	0.00396987	0.0942657
PLEKHA2	0.366616	2.99602	0.00397842	0.0943203
SERPINE2	-0.631689	2.32126	0.00400244	0.0947412
STX6	0.30302	2.97729	0.00404714	0.0955593
MEGF10	0.449169	3.26713	0.00404966	0.0955593
SPIRE2	0.468415	-1.0351	0.00406054	0.0956666
GDE1	-0.283175	6.12828	0.00407524	0.0958633
MAP7D2	-0.516628	-0.967137	0.00409206	0.0960627
SSH3	0.467924	1.18988	0.00409643	0.0960627
MRPL41	-0.363744	6.08136	0.00411629	0.0963787
FDX1	-0.223977	4.24679	0.00413273	0.0965127
MRPS36	-0.377388	4.44499	0.0041348	0.0965127
E2F8	-0.365896	4.03415	0.00414446	0.0965231
ST3GAL5	-0.272598	3.90028	0.00414803	0.0965231
CHCHD4	-0.431673	3.87553	0.00416829	0.0968454
MPP1	-0.229176	3.45904	0.00420471	0.0968962
KCNT2	0.680393	0.227727	0.0042058	0.0968962
EDIL3	0.62752	1.30409	0.00420598	0.0968962
IREB2	-0.291801	6.2968	0.00420809	0.0968962
OLFM1	-0.490666	3.52739	0.00420976	0.0968962
ITGB1BP2	-0.296905	3.80509	0.0042165	0.0968962
NPIPB11	0.636801	-0.756183	0.00421979	0.0968962
ZBTB21	0.36448	2.6405	0.0042218	0.0968962
PARP3	-0.360762	3.26327	0.0042527	0.0973338
HYPK	0.41266	1.82536	0.00426094	0.0973338
PLXNB1	0.716023	0.9852	0.00426565	0.0973338
SCIN	0.852491	-1.26218	0.00426665	0.0973338
MYOF	0.419732	3.41511	0.00428775	0.097453
TRIM14	0.413675	0.517633	0.00429272	0.097453
PSEN2	-0.192443	3.85807	0.00430859	0.097453
ATAD2B	0.222556	4.66021	0.00431108	0.097453
NDUFS1	-0.194734	8.84492	0.00431466	0.097453
FSCN1	-0.488617	2.1065	0.00431772	0.097453
AMPD3	0.516548	3.54943	0.0043227	0.097453
TRPM7	0.292197	5.16563	0.0043235	0.097453
COX7A1	-0.448175	9.11469	0.00433169	0.0974922
SEPTIN5	0.646654	0.887441	0.00434159	0.0975602
ZNF793	0.356082	1.97383	0.00434982	0.0975602
HMGB3P4	0.504729	-0.34046	0.0043541	0.0975602
ICAM3	-0.455907	2.29478	0.0043709	0.0976643
CDH1	1.27198	-0.936437	0.00437358	0.0976643
CIC	0.326786	3.90993	0.00437814	0.0976643
IL18	0.570042	1.4834	0.0044013	0.0977674
ADGRB2	0.61857	-0.674276	0.0044034	0.0977674
WLS	0.264684	2.96528	0.00440912	0.0977674
ALDOC	0.604641	0.114269	0.00441155	0.0977674
FHL3	-0.303613	8.08228	0.00441866	0.0977674
ARL5A	-0.236963	6.44995	0.00442161	0.0977674
AURKAIP1	-0.316024	5.78456	0.00443859	0.0979003
C12orf73	-0.558538	3.89676	0.00444598	0.0979003
ZBTB43	-0.296055	6.31961	0.00444737	0.0979003
GYPC	-0.299196	6.01975	0.00445355	0.0979003
PTPN21	0.308698	3.9645	0.00447785	0.0982914
UNC5C	0.571215	-0.413163	0.00448595	0.0983263
MEIS1	0.373988	2.73159	0.00451874	0.0986968
PER2	0.235575	4.58184	0.00452399	0.0986968
EMC8	-0.291291	3.46947	0.00452844	0.0986968
KANSL1	0.34668	4.64925	0.004529	0.0986968
MRPS16	-0.214226	5.75055	0.00455531	0.0991271
EOGT	0.488289	3.83144	0.00456461	0.0991867
CHIT1	-1.41265	-0.843211	0.0045945	0.0996927
SELENOS	-0.486655	4.88749	0.00460776	0.099745
RUNDC1	-0.35413	3.73675	0.0046141	0.099745
CD52	-1.17717	0.110299	0.00461672	0.099745
PXDC1	0.570813	1.99288	0.00464429	0.100197
FABP5	-0.672854	2.67641	0.00465361	0.100255
GRHL1	0.681865	0.255319	0.00467184	0.100463
HGF	0.450789	0.586576	0.00467879	0.100463
PCOLCE2	0.547603	2.79172	0.00468632	0.100463
RRP36	-0.214103	4.36849	0.00468989	0.100463
EXOSC10	0.349118	4.02663	0.004701	0.100501
PER1	0.335799	5.53839	0.00470494	0.100501
ATP1B4	0.312252	6.14801	0.00472154	0.100562
TNC	0.920626	2.23707	0.00472154	0.100562
ILKAP	0.187878	3.68797	0.00473197	0.100562
MRPL2	-0.303506	4.30659	0.00473443	0.100562
PPP3R1	-0.340177	6.13196	0.00475146	0.100692
PELI2	0.356697	2.37246	0.00475392	0.100692
ACSM5	-0.364459	2.88153	0.00476539	0.100794
UBE2D4	-0.156312	5.48457	0.00477533	0.100863
TFAP4	0.307709	1.65044	0.00479863	0.101214
PRELID2	0.37098	0.807436	0.00482505	0.101629
LONRF1	-0.304201	5.07046	0.00485958	0.102075
PCNX2	0.520662	0.88942	0.00485973	0.102075
GCNT2	0.77313	2.66318	0.00491014	0.102616
BTBD10P2	0.324899	-1.37705	0.00491054	0.102616
PTK2B	0.381276	1.741	0.00491056	0.102616
MRPL35	-0.185773	5.26626	0.00491269	0.102616
ETFRF1	-0.321478	5.22977	0.00493085	0.102853
TRO	0.465587	0.463903	0.00493877	0.102876
NUP107	0.260798	3.65891	0.00495489	0.10307
PNO1	-0.351529	3.30463	0.00498141	0.103396
ECHDC1	-0.257802	4.79319	0.00498428	0.103396
LINC01139	0.611931	-1.25947	0.00499134	0.103401
NPIPB4	0.613105	1.58613	0.0050057	0.103537
MAP1LC3A	-0.39677	3.7829	0.00501164	0.103537
ATP1A2	0.188329	9.20687	0.00504512	0.103994
RFWD3	0.492124	1.57388	0.00504751	0.103994
ZFP14	0.318655	2.2127	0.00505831	0.104074
FBXO32	-0.377117	9.75825	0.00506731	0.104118
CBWD2	-0.23023	3.29979	0.00510455	0.10474
DPP8	-0.152019	6.35688	0.00513553	0.105116
UROS	-0.192198	4.8167	0.00514821	0.105116
HACD1	-0.291401	4.17048	0.00516123	0.105116
NOL9	0.19495	4.35983	0.00516354	0.105116
MTCH2	-0.287161	5.82907	0.00516895	0.105116
ATP1A4	0.76077	0.302136	0.0051711	0.105116
NCBP2AS2	-0.628183	4.59023	0.00517156	0.105116
APIP	-0.324088	4.51025	0.00518798	0.105278
SLC24A2	0.850106	-1.17509	0.00519534	0.105278
CMAS	-0.399419	4.50022	0.00520046	0.105278
PTRHD1	-0.495616	3.43911	0.00521544	0.10544
TMEM119	0.544246	0.13755	0.00523001	0.105553
C19orf12	-0.336643	5.6188	0.00524733	0.105553
MAD2L1	0.292806	-0.160002	0.0052481	0.105553
FGD4	-0.221116	5.75711	0.00524901	0.105553
PNMT	0.448002	1.24373	0.00526401	0.105646
PLAAT5	0.7457	-0.470958	0.0052676	0.105646
FOXO3	0.246457	6.40786	0.00527502	0.105654
KIAA1217	0.240406	6.67915	0.00528472	0.105708
MYL1	-0.49973	12.6983	0.00529857	0.105804
SRCAP	0.349445	4.66147	0.00530354	0.105804
NPR3	-0.623188	1.86609	0.00532251	0.106043
LRP1B	0.519449	5.00513	0.00534697	0.106132
MT1E	0.548773	3.06896	0.00535047	0.106132
CDC14B	0.504355	1.55624	0.005354	0.106132
GSTZ1	-0.500502	4.91914	0.00535577	0.106132
SOBP	-0.331507	4.90984	0.00536238	0.106132
TMEM147	-0.480616	5.34311	0.00536914	0.106132
SCARB2	0.232217	6.56454	0.00538326	0.106248
ABCA7	0.715556	1.89659	0.00539425	0.106248
SYNE2	0.146594	8.13958	0.00539611	0.106248
EP400	0.175865	5.2592	0.0054235	0.106583
SCOC	-0.284653	4.88712	0.00542726	0.106583
KAT2A	0.544247	3.46454	0.00543647	0.106625
PDHA1	-0.325318	7.14873	0.00545941	0.106936
CHL1	0.645317	0.965636	0.00546646	0.106936
LMTK2	0.532249	4.31306	0.00547895	0.107041
ELN	0.667446	2.55794	0.00548736	0.107067
GLIS3	0.508161	1.46845	0.00549704	0.107118
VCAN	0.301898	5.60959	0.00550867	0.107206
CNOT11	-0.217369	4.24725	0.00554163	0.107709
CDK5RAP3	0.395808	2.96033	0.00556078	0.107942
AZGP1	0.926224	-0.706014	0.00558151	0.108205
ZNF768	-0.186699	4.55397	0.00559883	0.108286
STAT5A	0.304795	3.09258	0.00560251	0.108286
KIDINS220	0.286012	5.56778	0.00561344	0.108286
MPZL2	0.568548	-0.215487	0.00561437	0.108286
CD44	0.311958	4.21799	0.00562421	0.108338
NDN	-0.612896	4.08201	0.00565709	0.108818
HERC3	0.278186	4.55455	0.00566436	0.108818
COL28A1	0.699882	2.87015	0.00567077	0.108818
PCDHGC4	0.69573	0.573147	0.00568432	0.108898
NDRG2	-0.344652	9.03427	0.00569119	0.108898
GADD45G	-0.704976	4.87732	0.00569654	0.108898
POLE	0.660293	3.61684	0.00570622	0.108945
MDM4	0.210089	5.71317	0.00572241	0.109
CYBRD1	0.69163	4.43886	0.00572379	0.109
ATL3	0.404778	4.11189	0.00573077	0.109
ZNF606	0.527167	2.5547	0.00575023	0.109233
ATP5PB	-0.235676	7.16704	0.00576091	0.109298
PTGER3	0.683567	0.465524	0.00581623	0.11013
PCDHGB2	0.665417	1.12125	0.00582426	0.11013
TCTN2	0.526384	0.270992	0.00582665	0.11013
MYO1D	0.687117	2.00325	0.005834	0.110131
PCDHGA6	0.553965	2.20655	0.00585094	0.110259
EFNB2	-0.292753	3.74779	0.00585537	0.110259
ZNF75A	0.266687	3.08175	0.00587383	0.110469
LINC01311	0.399236	-1.0531	0.00588748	0.110512
ZNF562	0.382663	2.74228	0.00589077	0.110512
NPTX1	0.769986	-0.348091	0.00591379	0.110626
PLXNA2	0.36918	4.19044	0.00591537	0.110626
SMU1	0.239617	4.62236	0.00592683	0.110626
NPIPA5	0.758708	-0.380034	0.00593228	0.110626
MAP7D1	-0.182006	6.90402	0.00593344	0.110626
TUBGCP3	0.297325	3.46716	0.00596628	0.11082
RFFL	0.357262	2.747	0.00596952	0.11082
R3HDM4	-0.256263	3.54349	0.00597157	0.11082
DYNC1H1	0.174363	8.41996	0.00597321	0.11082
TYRO3	0.567799	0.83673	0.00598518	0.110906
RPP25L	-0.266138	4.44672	0.00600974	0.111224
TRIM36	0.647061	-1.34067	0.00603418	0.111411
TMED1	-0.289471	3.81013	0.00604254	0.111411
IGHG1	0.745023	0.419497	0.00604603	0.111411
TOP2A	-1.12041	-0.573717	0.00604934	0.111411
SMG1	0.459108	7.18386	0.00606098	0.11149
MTCO3P11	0.540979	-0.670059	0.00608871	0.111729
EXOC8	0.288873	4.28161	0.00608878	0.111729
COX7B	-0.286519	7.35988	0.00610765	0.111846
PPFIBP1	-0.182647	5.5232	0.00611371	0.111846
YKT6	-0.260773	4.69017	0.00611738	0.111846
DLEU2	0.483792	3.4336	0.0061632	0.112547
POLN	0.353113	0.479779	0.00621228	0.112784
HCFC1R1	-0.46966	6.74871	0.00621291	0.112784
PTOV1	0.22854	4.71951	0.00621359	0.112784
KHNYN	0.367567	4.04724	0.00621934	0.112784
TBC1D1	-0.309171	5.69529	0.0062199	0.112784
POLDIP3	0.267348	3.94173	0.00623216	0.112784
DOCK11	0.496957	2.74407	0.00623386	0.112784
ADH1B	0.360207	5.4604	0.00624065	0.112784
YWHAQ	0.350623	4.10652	0.00624339	0.112784
PRKRIP1	-0.342352	3.57374	0.00626503	0.112939
HNRNPA3	0.219265	5.44858	0.00627573	0.112939
LAMB4	0.968002	-1.21537	0.00627776	0.112939
CLBA1	0.544111	-0.490507	0.00628187	0.112939
SRSF10	0.155428	5.7426	0.0063215	0.113516
WIPI1	-0.208848	5.45879	0.00633812	0.11368
STAU2	-0.361394	6.81367	0.00637627	0.114228
CFAP69	0.440154	1.0282	0.00638635	0.114237
TSSC2	0.656279	-1.32069	0.00641095	0.114237
PSMD14	-0.244055	5.44862	0.0064159	0.114237
LINC02809	0.403716	-1.04268	0.00641896	0.114237
UBFD1	0.36548	5.51048	0.0064204	0.114237
TMCC1	-0.171955	5.71054	0.00642215	0.114237
SMCHD1	0.144961	5.98171	0.00643472	0.114326
PIP4P2	-0.275522	3.21283	0.00646567	0.114741
GRB14	-0.600438	2.18463	0.00648604	0.114849
EPHA7	0.479682	-0.0506486	0.00649376	0.114849
C1RL	0.370292	1.76964	0.0064982	0.114849
ENPP4	-0.17308	5.1503	0.00651552	0.114849
TATDN2P3	0.629124	1.51268	0.00652414	0.114849
TMEM68	0.42434	2.0015	0.00652981	0.114849
PPIF	-0.248536	4.49042	0.00654415	0.114849
CHCHD10	-0.611104	8.96255	0.0065499	0.114849
MYOZ2	0.405898	7.18985	0.00655075	0.114849
VLDLR	-0.201839	5.83385	0.0065547	0.114849
ZYX	0.304143	3.43631	0.00657175	0.114849
UTP11	-0.400793	7.20292	0.00657428	0.114849
MCM2	0.416295	2.14327	0.00657992	0.114849
BCL6	0.268569	7.38351	0.00659027	0.114849
ZBTB16	0.279826	6.60512	0.00659713	0.114849
MRPS11	-0.166776	3.67803	0.0065973	0.114849
CLSTN2	0.351956	3.28565	0.00660103	0.114849
GABRE	0.734838	1.51158	0.00662018	0.11497
TGM1	0.751104	-1.35271	0.00663406	0.11497
GSN	0.342368	7.64363	0.00663934	0.11497
AK4	0.427434	1.00385	0.00665831	0.11497
ZBED3	-0.409712	2.05685	0.00666703	0.11497
RORA	0.19046	6.8361	0.0066673	0.11497
VIRMA	0.172126	4.88426	0.00667536	0.11497
ARHGAP19	0.248276	1.45634	0.00667687	0.11497
PKHD1L1	0.815669	0.641832	0.00668372	0.11497
ARHGAP32	0.44116	3.41627	0.00668763	0.11497
FSD2	-0.347318	7.561	0.00669716	0.11497
JAK2	0.239104	5.48158	0.00670742	0.11497
MYO1C	0.211038	5.22931	0.00671083	0.11497
ZNF256	0.454135	1.06271	0.00671763	0.11497
ALMS1	0.45389	4.17257	0.00672623	0.11497
RWDD1	-0.404747	6.31565	0.00673162	0.11497
SGK2	0.632864	-1.2377	0.00674863	0.11497
DYNC2H1	0.326899	3.02499	0.00676357	0.11497
RFLNB	-0.397101	3.69523	0.0067646	0.11497
ROGDI	-0.287924	4.08369	0.00676691	0.11497
TRIR	-0.200203	4.57868	0.00676787	0.11497
ANTXR2	0.262595	3.63244	0.00679041	0.11515
ZIK1	0.505457	0.495715	0.0067937	0.11515
KCNJ12	-0.278567	6.3585	0.00683975	0.1158
SPATA18	0.47522	0.623654	0.0068572	0.115966
ZNF549	0.421004	2.11174	0.00686606	0.115986
MSL3	-0.465325	5.24685	0.006883	0.116111
HMBS	-0.374681	2.97491	0.00689807	0.116111
ADRA1A	0.710358	-0.568076	0.00690131	0.116111
IGF2R	0.34348	6.78739	0.00690423	0.116111
ENPP3	0.431708	-1.14066	0.00692138	0.11627
LGALS12	0.831581	-0.622313	0.00694565	0.116548
CCN2	0.46677	3.04521	0.00696294	0.116708
TRMT10C	-0.352578	4.47855	0.00697462	0.116775
MGA	0.288266	5.41916	0.00699051	0.116911
IFFO2	0.397146	2.17088	0.00700317	0.116993
EIF4E2	-0.298094	6.35729	0.00701152	0.117003
DTWD1	0.204785	3.9381	0.00701982	0.117012
ZNF300	0.378335	0.133225	0.00703084	0.117038
RP9P	-0.439808	3.09546	0.0070374	0.117038
CADM1	-0.428419	4.17454	0.00704522	0.117038
INF2	0.643425	2.37622	0.00705236	0.117038
PSMD6	-0.182894	5.39353	0.00707083	0.117216
MYZAP	-0.84411	1.56757	0.0070858	0.11725
CMAHP	0.529967	1.30735	0.00708839	0.11725
CTH	0.483117	0.943136	0.00710967	0.117473
PSMD5	0.425913	2.76226	0.00713999	0.117665
TNNI2	-0.393173	11.0084	0.00714411	0.117665
TMEM260	0.372787	2.55439	0.00714929	0.117665
CPSF6	0.207868	5.14069	0.00715266	0.117665
PARVA	0.332916	2.94258	0.00717775	0.117665
GRIA2	0.732469	-0.342058	0.00717781	0.117665
RHOB	0.36125	4.91075	0.00718234	0.117665
SLC4A4	-0.255759	2.99314	0.00718575	0.117665
PPP1R3E	0.323848	2.81962	0.00719225	0.117665
CES4A	0.525162	0.40337	0.00720571	0.117665
NSMCE1	-0.298228	3.30372	0.007207	0.117665
USB1	0.365608	1.13262	0.00721966	0.117744
FOSL2	0.316664	4.65549	0.00723498	0.117787
CTNNBIP1	-0.24684	3.44558	0.00725144	0.117787
MIR548V	0.501399	-0.680102	0.00726325	0.117787
ATP8B5P	0.334564	0.668025	0.00726679	0.117787
MST1	0.321275	0.330084	0.00726807	0.117787
STC2	-0.579471	0.545056	0.00727499	0.117787
RYR3	0.441841	6.59274	0.00727882	0.117787
PABPC1L	0.380098	-0.134558	0.00728945	0.117787
ENOX1	0.471982	1.38283	0.00729606	0.117787
PPM1J	-0.297558	4.46246	0.00730025	0.117787
GPER1	-0.54066	0.343759	0.00731164	0.117845
DUSP23	-0.457904	2.41436	0.00732503	0.117934
EIF2B3	-0.224934	5.34423	0.00734254	0.118091
SEMA3F	0.411235	1.56236	0.00736578	0.118167
ZNF595	0.300592	2.91452	0.00736774	0.118167
ARHGEF12	0.340697	6.95314	0.00737345	0.118167
GYG2P1	0.365725	-1.21396	0.00739965	0.118167
PROS1	0.288935	2.49534	0.00740036	0.118167
KIAA0930	0.271433	4.15473	0.00740306	0.118167
RCAN2	-0.237253	5.93564	0.0074094	0.118167
LATS2	0.213662	4.58369	0.00741178	0.118167
IGSF8	0.366668	1.84083	0.0074177	0.118167
TMEM205	-0.279498	3.96582	0.00743782	0.118272
DAPK2	0.368651	5.80191	0.00744027	0.118272
CEP44	0.169453	3.50462	0.00744783	0.118272
ELP4	0.33829	2.46423	0.00747498	0.118526
GAK	0.300076	3.65099	0.00748043	0.118526
INTS7	0.41792	2.53447	0.00748735	0.118526
SORBS2	0.408757	3.06417	0.00752115	0.118813
HCG27	0.614388	0.758136	0.00752121	0.118813
IDH2	-0.160025	8.8349	0.00756958	0.119452
CDC42EP3	0.340154	5.2845	0.00759648	0.119752
CCNL2	0.304409	5.20812	0.00763766	0.11995
USP54	0.807053	6.83573	0.00764137	0.11995
FAM162A	-0.391768	5.83707	0.00764159	0.11995
CLN3	-0.693709	0.52668	0.0076448	0.11995
SMAD9	0.554002	3.96637	0.00765675	0.11995
FLT1	-0.177774	5.62724	0.00765736	0.11995
THBS2	0.585966	2.49748	0.00766466	0.11995
SKAP2	0.39536	4.49256	0.00767742	0.120025
ABCA1	0.536694	5.21953	0.00768562	0.120029
ASB15	-0.251458	6.54777	0.0077128	0.120327
COPS8	-0.145227	5.75362	0.00772065	0.120327
MYL6P2	0.586028	-0.404007	0.00774092	0.120519
UBE2D1	-0.279952	7.10631	0.00776123	0.120711
NTNG2	0.62032	0.355895	0.00777708	0.120798
CYP2E1	0.593582	-0.00989663	0.00778282	0.120798
IGSF9B	0.787978	1.1603	0.00779479	0.120859
PRSS23	-0.299109	5.18167	0.00781643	0.12097
CAND1	0.309402	5.01456	0.00781796	0.12097
DOCK11P1	0.497338	-0.898767	0.0078385	0.121084
NDUFAF7	-0.195915	3.87121	0.00784136	0.121084
BACH1	0.342981	4.74269	0.00785979	0.121209
C1QTNF6	0.493436	1.01144	0.00786548	0.121209
OSTCP8	0.476764	-0.843352	0.00787818	0.121281
GJC1	-0.277451	3.01154	0.00791599	0.121739
LYG1	0.298974	-0.701859	0.00793319	0.12181
PPIA	0.165522	3.89682	0.00793673	0.12181
S100A16	-0.569543	4.15867	0.0079494	0.12188
DZIP1L	0.403606	0.929623	0.00796205	0.12195
TAF4	0.282688	3.04408	0.00798957	0.122248
SLC35E1P1	0.418157	-1.34405	0.00800938	0.122304
NEMP1	0.595799	1.55969	0.00800947	0.122304
TMPO	0.32671	3.8521	0.00803979	0.122565
ABCB7	-0.226313	4.74798	0.00804275	0.122565
ETHE1	-0.383005	2.48305	0.00805392	0.122611
S100B	0.735791	-0.364543	0.00809549	0.122977
USP49	0.404548	1.67103	0.0080957	0.122977
PAIP1	-0.1873	5.03118	0.00810241	0.122977
BOK	0.595822	0.803389	0.00812772	0.123178
DGKG	0.403425	1.87588	0.00813926	0.123178
ACOT9	0.249002	3.91811	0.00814634	0.123178
SOX5	0.394736	1.48811	0.00814827	0.123178
TRDMT1	0.345262	2.32681	0.00817122	0.123335
GGPS1	-0.333194	4.48283	0.00817496	0.123335
ATOX1	-0.426013	2.65706	0.00822884	0.124024
ADAMTS17	0.760133	1.4327	0.00824614	0.124161
SLC35E4	-0.26623	3.26332	0.00828592	0.124382
PRSS44P	0.810395	1.5621	0.00828642	0.124382
RPL39P28	0.684058	-1.19999	0.00829058	0.124382
TSC2	0.263236	4.61801	0.00829377	0.124382
TARS1	-0.284323	5.52758	0.00830856	0.12448
DDX17	0.382883	7.81673	0.00832144	0.124549
ZNF652	-0.166813	5.3185	0.00833696	0.124658
EPHA3	0.532361	1.59346	0.00840949	0.125535
SORBS3	0.501618	3.20719	0.00841221	0.125535
F3	0.478601	1.63197	0.00842753	0.125555
ACSS1	0.352598	4.23708	0.00843018	0.125555
POLD1	0.505365	0.843439	0.00844621	0.12567
TRPM3	0.371729	-0.969083	0.00846218	0.125772
LZTFL1	0.366392	1.67278	0.00847309	0.125772
CCDC86	-0.443463	2.61987	0.0084781	0.125772
ZNF441	0.299387	2.75466	0.00850006	0.125974
ZNF555	0.338549	2.70285	0.00850939	0.125989
PCDHGB4	0.73562	1.16817	0.00852275	0.126039
DIP2A	0.372356	4.35272	0.00853755	0.126039
SLC16A6	0.481065	-0.218891	0.00853782	0.126039
ANKAR	0.293262	3.19062	0.00855489	0.126168
FASTKD5	-0.208714	4.42676	0.00857	0.126227
MIR95	0.513254	-1.03675	0.00857561	0.126227
ADAMTS5	0.284327	4.19015	0.00860566	0.126546
ZNRD1ASP	0.466472	2.90296	0.00861899	0.126619
RAB11FIP4	0.558871	-0.686141	0.00867215	0.127168
MAP4K3	0.252831	5.51889	0.00867321	0.127168
EFEMP1	0.591844	3.60706	0.00870205	0.127199
TBX18	0.505574	1.53278	0.00872625	0.127199
ADAM10	0.328419	4.05252	0.00872835	0.127199
SLC16A12	-0.382452	1.05244	0.00873284	0.127199
CDO1	0.399871	1.38703	0.00873468	0.127199
CISD1	-0.434211	6.59695	0.00873682	0.127199
PGAP1	0.365854	3.0608	0.00873864	0.127199
TUBA1C	-0.347739	2.92486	0.00874818	0.127199
EXOC6B	0.212067	4.45713	0.00876563	0.127199
NDRG1	0.24294	4.0975	0.00876721	0.127199
LSM1	-0.305243	3.37175	0.00877965	0.127199
CATSPERB	0.484216	-0.926169	0.00878281	0.127199
VWA3B	0.435259	-0.832901	0.00878738	0.127199
PLEKHA6	0.367631	2.31609	0.00879325	0.127199
BCOR	0.223684	4.20356	0.00881973	0.127351
FANCC	0.532447	1.74563	0.00882065	0.127351
LINC00641	0.37248	2.5618	0.00883416	0.127424
CHIC1	-0.290561	2.7537	0.0088563	0.127517
GLRX2	-0.53254	4.19425	0.00885749	0.127517
PTGR2	-0.312149	3.80645	0.00887094	0.127589
REXO2	-0.273579	3.84225	0.0088922	0.127708
KLRG1	-0.277294	1.29849	0.00889657	0.127708
EMP1	0.283178	4.62463	0.00890458	0.127708
ZNF442	0.594549	0.463934	0.00893232	0.127985
EPDR1	-0.384971	6.68715	0.00895574	0.128035
DPYSL3	0.312416	5.78754	0.00896298	0.128035
CCDC57	0.500067	2.12996	0.00896731	0.128035
GTPBP8	-0.379812	4.98552	0.00898342	0.128035
KMT2C	0.126102	7.64796	0.00898456	0.128035
POLR2E	-0.404518	6.01264	0.0089867	0.128035
GADL1	-0.299898	4.92716	0.00899805	0.128076
PNPT1	-0.2135	5.02041	0.00903301	0.128178
CEP250	0.306615	3.57484	0.00904214	0.128178
INHBB	0.447041	1.00305	0.00904453	0.128178
KDM4C	0.4252	2.27095	0.00905336	0.128178
PNPLA7	0.342034	3.4194	0.00905423	0.128178
MALT1	0.355708	4.27196	0.00905667	0.128178
DAPK3	0.404431	3.11019	0.00906461	0.128178
PPIAP13	0.519437	-0.909041	0.0090905	0.128423
SFXN4	-0.29939	4.64494	0.00910452	0.128501
HRC	-0.325178	8.34363	0.00914099	0.128819
PET100	-0.665315	2.4332	0.00915305	0.128819
NLGN2	0.48982	1.14266	0.00916109	0.128819
SLC30A9	-0.162438	5.65333	0.00916116	0.128819
PCDH18	0.542009	2.44798	0.00919143	0.129057
CBLB	0.467689	3.30099	0.00919519	0.129057
ELAVL2	0.815725	-0.737991	0.00923416	0.129484
COL12A1	0.692817	4.8687	0.0092609	0.129665
MAN2A1	0.264472	5.24339	0.00928253	0.129665
TLE5	-0.283019	8.11481	0.00928368	0.129665
DCAF5	-0.266178	6.73487	0.00928658	0.129665
ACTG1	0.210666	5.94052	0.00928999	0.129665
HOMER3	-0.522879	4.93585	0.00932447	0.129908
FZD10	0.598292	-0.728809	0.00934314	0.129908
NRCAM	0.735491	-0.697454	0.00935363	0.129908
PHB	-0.153616	5.31405	0.00936032	0.129908
ARL17A	0.658086	0.456647	0.00936965	0.129908
SNX7	0.421612	1.62012	0.00937421	0.129908
PCDHGA9	0.747134	1.58229	0.00937471	0.129908
LDAH	0.476143	0.156714	0.00938135	0.129908
UNC13D	0.604038	1.18946	0.00939235	0.129908
SUCLG1	-0.376826	7.08398	0.00939346	0.129908
RNF168	-0.279643	5.53581	0.00940941	0.13001
RPA1	0.245299	4.63592	0.00943164	0.130198
UBE2W	0.179433	4.43818	0.00946065	0.130441
PFN2	0.199881	6.74259	0.00947297	0.130441
IL20RB	0.573172	-0.141074	0.00948589	0.130441
ACAP2	0.181253	4.45097	0.00949629	0.130441
PBX1	0.168044	6.7452	0.00950612	0.130441
MBD2	-0.400283	5.39494	0.00951149	0.130441
CDK16	-0.151651	5.85171	0.00951835	0.130441
BPGM	-0.308698	3.62284	0.00952946	0.130441
DENND1B	-0.170231	4.92537	0.00953341	0.130441
ABCC2	0.660867	1.1734	0.0095356	0.130441
AMHR2	-0.614272	1.35496	0.00955646	0.130503
BRPF1	0.194108	3.24196	0.00955746	0.130503
KPNA5	-0.331675	5.22404	0.00959217	0.130859
PGRMC2	-0.415458	5.48972	0.00961267	0.13102
CALML6	0.746994	3.04601	0.009646	0.131187
GTF3C6	-0.429567	5.89959	0.00965077	0.131187
UTP6	0.295442	3.20463	0.00965093	0.131187
DBI	-0.494275	6.33735	0.0096876	0.131567
CCN5	0.305906	3.76243	0.00972734	0.131969
NKTR	0.150708	6.54588	0.00974546	0.131969
ADAMTSL4	0.708318	4.04401	0.00974554	0.131969
PEX5L	0.709342	-0.337	0.00975283	0.131969
DPYSL4	0.458058	-0.43012	0.00976429	0.131969
PLXNB2	0.530313	2.62221	0.00977169	0.131969
SESN3	0.216084	4.76712	0.00982367	0.131969
KANSL1L	0.155461	4.72527	0.00982922	0.131969
SYT11	0.251906	2.01872	0.00983044	0.131969
TMEM94	0.214978	4.52552	0.00984861	0.131969
RAB5IF	-0.597842	4.6385	0.00984946	0.131969
CYSTM1	-0.266853	6.22372	0.00986169	0.131969
PDCD6IPP2	-0.520231	0.160702	0.00986318	0.131969
MMS22L	0.370883	1.41907	0.00986581	0.131969
COL8A1	0.377996	2.52229	0.00986875	0.131969
PKD2	0.330731	3.09437	0.00987088	0.131969
CLYBL	-0.5674	5.01486	0.00987415	0.131969
DUSP7	0.40858	2.97587	0.00987453	0.131969
DUOX1	0.84841	-0.861642	0.0099181	0.132434
DEXI	-0.267376	5.60912	0.00994668	0.132699
RLIM	0.221164	4.91843	0.00997091	0.132904
TMEM154	0.543194	0.632853	0.00999712	0.133099
CEP192	0.299902	4.65414	0.0100031	0.133099
DTX2P1	0.533031	-0.53503	0.0100195	0.133129
RYR2	0.629968	0.963394	0.010023	0.133129
GALNT1	-0.332379	6.30421	0.0100379	0.133148
TBC1D22B	0.352492	2.5275	0.0100421	0.133148
PTPN14	0.167287	6.8567	0.0100907	0.13336
RCSD1	-0.212982	6.44962	0.0100923	0.13336
RAD54L2	0.30701	3.92059	0.0100938	0.13336
RNF180	-0.217589	3.0308	0.0101009	0.13336
RAD51D	0.365533	1.25775	0.0101066	0.13336
BICRAL	0.222089	4.28694	0.0101123	0.13336
TMEM11	-0.488006	5.96917	0.0101199	0.13336
AKR1B1P3	0.476244	-0.934981	0.0101298	0.133374
AHNAK	0.615205	9.69019	0.0101691	0.133631
CCNYL1	-0.386882	3.30221	0.0101915	0.133631
PKD1	0.535756	6.0275	0.0101943	0.133631
RTN4IP1	-0.237659	2.75607	0.0102015	0.133631
RN7SKP276	0.426427	-0.813313	0.0102066	0.133631
ETF1	-0.142102	5.81392	0.0102081	0.133631
TTC12	0.422497	2.11839	0.0102179	0.133631
FHL5	0.449761	2.53923	0.0102201	0.133631
MYOZ3	-0.175527	6.62962	0.0102324	0.133649
NDUFA3	-0.183558	5.25336	0.0102392	0.133649
LINC00598	0.442827	-0.786374	0.0102567	0.133713
RPSAP16	0.602016	0.347731	0.0102644	0.133713
ZNF585B	0.441836	1.91461	0.0102707	0.133713
RNF19B	0.266385	2.51819	0.0103103	0.134114
TDP1	0.369669	0.766676	0.0103282	0.134129
ADNP2	0.356586	1.81802	0.010335	0.134129
ZNF431	0.230137	3.91453	0.0103381	0.134129
IQUB	0.444438	0.382641	0.0104004	0.134821
MCUR1	-0.401646	4.65784	0.0104208	0.134902
PCDHGA8	0.674834	1.78509	0.0104245	0.134902
SALL4P7	0.65578	0.531992	0.010488	0.135302
PSMD2	-0.182582	7.1843	0.0104898	0.135302
PYGB	0.355209	3.1196	0.0104905	0.135302
DLG5	0.391735	4.07949	0.0105038	0.135302
NOC4L	0.320115	1.47337	0.010504	0.135302
ELOVL2	-0.447909	0.309399	0.0105126	0.135302
MYCL	0.541255	-1.05096	0.0105283	0.135302
TMC7	-0.386142	0.00919327	0.0105299	0.135302
PDGFC	0.245948	3.39643	0.010536	0.135302
PCDHGA7	0.67279	1.49826	0.0105482	0.135333
KAT7	0.178707	5.15822	0.0105575	0.135333
MCM9	0.420759	2.14046	0.0105653	0.135333
ADPRHL1	-0.172854	6.19029	0.0105892	0.135372
PSMB6	-0.378035	6.69839	0.0105969	0.135372
RAB3GAP2	-0.26088	5.77953	0.0106026	0.135372
MAGEF1	-0.357588	4.21304	0.0106064	0.135372
STRAP	-0.199554	5.76805	0.0106142	0.135372
HELLS	0.286907	0.355059	0.0106341	0.135372
PSMA4	-0.361187	6.47261	0.0106364	0.135372
COA3	-0.305025	4.55722	0.0106401	0.135372
STING1	0.24245	2.222	0.0106496	0.135379
MRPL16	-0.227464	4.32945	0.0106719	0.135548
RRAGD	-0.332752	8.0259	0.0106999	0.135712
KMT2B	0.224644	3.61176	0.0107137	0.135712
INPP4B	0.250729	5.34216	0.0107201	0.135712
BCL2	-0.231244	5.96325	0.0107208	0.135712
KCMF1	-0.228003	6.44949	0.010761	0.135944
CNN2	0.341792	1.39244	0.0107627	0.135944
TMEM184C	-0.206575	4.39197	0.010766	0.135944
ACTG2	0.849099	0.950159	0.0107866	0.136089
PTGIS	0.474112	3.58144	0.0108499	0.136774
TMEM161A	-0.292916	3.93001	0.0108782	0.13695
CCDC8	0.386228	1.63297	0.010882	0.13695
ARPC5L	-0.408794	4.73287	0.0109131	0.137215
SCART1	0.58099	0.985471	0.0109237	0.137215
SEC16A	0.455452	4.20783	0.0109365	0.137215
MDH1	-0.204244	7.66362	0.0109394	0.137215
CARM1	-0.329433	6.50554	0.0110251	0.138175
BEX2	0.809586	1.84545	0.011045	0.138183
SLC2A10	0.392205	0.454283	0.0110519	0.138183
COX7A2	-0.426713	5.83423	0.0110568	0.138183
LRRC1	0.45979	0.0700346	0.0110623	0.138183
MYLPF	-0.419049	11.6942	0.0110738	0.138212
ATAT1	0.365265	0.151612	0.0110874	0.138254
BUD23	-0.301716	4.75148	0.0110986	0.138254
SH3KBP1	-0.417199	4.20802	0.0111063	0.138254
CPSF7	0.384786	4.35348	0.0111138	0.138254
TSSK3	0.353251	-0.80648	0.0111404	0.138471
SLC43A1	0.259359	2.77328	0.0111602	0.138535
SETX	0.155445	6.42368	0.0111639	0.138535
LINC02613	0.499717	0.473395	0.0111881	0.138584
TMCO6	0.520437	0.436858	0.0111924	0.138584
LRRC37A2	0.541274	1.98654	0.0111953	0.138584
FAM83B	0.430653	1.75968	0.0112282	0.138763
ZNF358	-0.4166	5.73375	0.0112282	0.138763
TDRD6	0.484167	1.31528	0.011274	0.139215
KIF9	-0.601742	1.62703	0.0113005	0.139287
APLN	-0.572928	1.61313	0.011311	0.139287
VPS13B	0.381293	5.03872	0.0113154	0.139287
CUTA	-0.314385	4.5896	0.0113167	0.139287
TSR1	-0.238061	6.0696	0.0113543	0.139362
ANKRD20A4P	0.482803	-1.237	0.0113554	0.139362
NR2C2	0.268003	4.82367	0.0113558	0.139362
GSDMB	0.614935	1.13823	0.0113602	0.139362
RBMS3	0.147865	5.22881	0.0113689	0.139362
PKD1P6	0.668513	2.61613	0.0113794	0.139377
COL13A1	0.59561	0.556227	0.0113918	0.139416
IDH3A	-0.19542	5.4329	0.0114266	0.139695
MIB1	0.140891	5.23409	0.0114331	0.139695
WTIP	0.475288	2.02459	0.0114429	0.139701
PLAAT1	-0.33628	4.30122	0.0114762	0.139995
COX8A	-0.413388	7.18065	0.0114946	0.140021
ZNF398	0.355644	3.27808	0.0114969	0.140021
STAT6	0.275729	3.3177	0.011515	0.140083
STK25	-0.164288	6.82173	0.0115205	0.140083
CLCA2	1.01311	-1.25464	0.0115468	0.140289
MRPL47	-0.278105	4.16712	0.0115739	0.140371
SYNE3	0.434963	3.68266	0.0115798	0.140371
MRPL12	-0.565935	3.55905	0.0115814	0.140371
LRRFIP2	-0.234672	6.94507	0.0116146	0.140596
PILRB	0.469075	1.44867	0.0116208	0.140596
NLRP2B	0.465862	-1.15647	0.0116279	0.140596
BHLHE41	-0.627967	7.65271	0.0116407	0.140638
NOD2	0.406239	-0.627635	0.0116828	0.141034
PXN	0.312268	5.19642	0.0117251	0.141431
FAM210B	-0.340871	6.82596	0.0117734	0.141851
LAMB3	-0.418654	2.12065	0.0117786	0.141851
PCDHGB3	0.720891	1.23019	0.0118168	0.142035
NTN1	0.530664	0.792201	0.011822	0.142035
LINC00852	0.539756	-0.217086	0.011834	0.142035
ZSCAN18	0.273627	3.24969	0.0118398	0.142035
BRAFP1	0.434442	-0.819221	0.0118409	0.142035
CENPT	0.426599	2.51314	0.0119085	0.142696
CELSR1	0.681268	-0.539531	0.011915	0.142696
AGPAT3	-0.247512	6.70095	0.0119486	0.142885
LINC01483	0.583229	-0.992533	0.0119657	0.142885
MUSK	0.433942	0.671745	0.0119677	0.142885
VEGFB	-0.244489	4.65372	0.0119765	0.142885
URM1	-0.195161	3.49419	0.011978	0.142885
MRLN	-0.441491	4.69714	0.0120051	0.142986
FMNL2	0.337318	4.43852	0.0120096	0.142986
B4GALT2	-0.272513	4.93779	0.0120149	0.142986
NUBP1	-0.335967	4.04428	0.0120532	0.14329
MIR5687	0.445103	-1.22886	0.0120595	0.14329
MTMR4	0.529804	2.98471	0.0120949	0.143598
LOX	0.457377	0.92221	0.0121352	0.143857
NDUFB11	-0.275767	6.64061	0.0121467	0.143857
IGSF10	0.425455	0.259914	0.0121517	0.143857
RPL23AP34	0.36195	-0.615172	0.0121548	0.143857
ZFYVE9	-0.149981	5.68492	0.012165	0.143859
TIMM13	-0.383211	5.07322	0.0121977	0.143859
ATP13A4	0.608064	-0.795108	0.0122011	0.143859
ARHGAP33	0.43632	-0.115682	0.0122084	0.143859
C9orf72	0.296921	3.18202	0.0122105	0.143859
MMRN1	0.729956	1.03691	0.0122121	0.143859
ZNF221	0.496416	0.52094	0.0122397	0.143944
KLHL29	0.739135	2.28059	0.0122432	0.143944
SLC25A46	-0.134843	6.19039	0.0122507	0.143944
ECSIT	-0.212574	4.52425	0.0122574	0.143944
INE1	0.414218	-0.526504	0.0123071	0.144209
PLA2G6	0.520245	1.62187	0.0123132	0.144209
GALNTL6	0.62015	-0.739949	0.0123134	0.144209
RNF135	-0.294791	2.16365	0.0123182	0.144209
KCNJ16	0.593661	-0.446821	0.0123437	0.144395
KMT2D	0.55826	5.19838	0.0123618	0.144463
ZC3H3	0.372535	2.2075	0.0123686	0.144463
GLMN	-0.271494	2.51449	0.0123918	0.144551
SYMPK	0.207999	4.3758	0.0123953	0.144551
PCDHGB1	0.62287	0.558034	0.0124302	0.144847
ZNF449	0.402406	2.40065	0.0124582	0.144866
PCYT1A	-0.198802	6.57282	0.0124588	0.144866
SP1	0.309963	5.3157	0.0124657	0.144866
C1orf226	0.439781	-1.32976	0.0124859	0.144866
CELSR2	0.245397	3.71792	0.0124967	0.144866
VMO1	-1.06675	-1.04324	0.0125057	0.144866
KDM3A	0.31649	4.30535	0.0125118	0.144866
MSRB3	-0.277475	7.34132	0.0125132	0.144866
COA5	-0.264743	4.51753	0.0125276	0.144866
SBK1	-0.299971	4.75403	0.0125278	0.144866
C3orf62	-0.494413	2.42098	0.012548	0.144917
HMGN2	0.259916	3.75906	0.0125514	0.144917
MRPL33	-0.407868	6.5786	0.0125802	0.145075
GSTA4	-0.258582	3.69191	0.0125999	0.145075
PKMP3	0.530066	-0.0279797	0.0126016	0.145075
KCNA7	-0.381768	6.34838	0.0126104	0.145075
THSD7B	0.543286	-0.682643	0.0126131	0.145075
AOX1	0.614969	2.34614	0.0126543	0.145438
PGM2L1	-0.383613	5.69	0.0126916	0.145739
ZNF182	0.200118	1.60613	0.0127047	0.145739
MRPL15	-0.369632	6.11492	0.0127123	0.145739
MAPKAPK2	-0.195237	6.65687	0.0127191	0.145739
GLUL	0.363513	7.868	0.0127302	0.145755
MC1R	0.435115	-0.765933	0.0127665	0.14606
SMTNL2	-0.196323	6.68472	0.0127832	0.14614
CDKL2	0.53887	-0.91247	0.0128273	0.14648
KIAA1522	0.425427	0.851519	0.0128322	0.14648
UCHL3	-0.532569	3.01704	0.0128428	0.146489
PPP2R1B	0.505133	3.4456	0.0128777	0.146777
NR2F6	-0.270709	4.77694	0.0128955	0.146869
CALM2	-0.24099	6.95316	0.0129682	0.147408
KIF7	0.422323	0.294479	0.012974	0.147408
SPSB4	0.409549	0.35568	0.0129756	0.147408
TNS1	0.302301	7.23024	0.0129819	0.147408
KATNA1	-0.220541	3.17517	0.0129991	0.147487
ABCD2	0.593546	0.355279	0.0130111	0.147487
PCDHGB6	0.554157	2.28986	0.0130202	0.147487
RASA3	0.245234	3.22794	0.0130342	0.147487
XG	0.420723	0.650978	0.0130377	0.147487
GJA4	-0.330556	1.71737	0.0130537	0.147529
FBXL17	-0.24772	6.58286	0.013062	0.147529
EGFR	0.288551	5.34932	0.0130707	0.147529
PHPT1	-0.249532	5.42366	0.0130866	0.147554
DERL1	0.369303	4.3568	0.0131096	0.147554
PLCL1	-0.219789	5.87686	0.0131108	0.147554
LARP4B	0.329991	5.41728	0.0131182	0.147554
CORO1C	0.434786	4.15671	0.0131299	0.147554
CAMK2A	-0.28696	7.55674	0.0131357	0.147554
EVC2	0.411767	0.938951	0.013145	0.147554
LRRC27	0.311234	0.302933	0.0131738	0.147554
ZNF706	0.293447	4.42813	0.0131749	0.147554
FAM78B	-0.350862	2.0451	0.0131761	0.147554
TTLL7	0.224561	4.46895	0.0131804	0.147554
SPEN	0.143941	6.37071	0.0132053	0.147678
FLNA	0.385038	6.63564	0.013211	0.147678
RPGRIP1L	0.284936	1.24235	0.0132214	0.147684
SNF8	-0.212333	4.06139	0.0132432	0.147819
TFAM	-0.321795	5.17839	0.0132812	0.148133
AAK1	0.297719	5.06813	0.0133086	0.148233
NME4	-0.283617	3.28338	0.0133098	0.148233
MPI	-0.181745	4.10551	0.0133514	0.148587
CPSF1	0.269462	3.1977	0.0133688	0.148671
OR7E38P	-0.576535	1.60715	0.0133949	0.148837
RNF138P1	0.580622	0.100941	0.0134034	0.148837
CRY2	0.200477	5.89621	0.0134226	0.148874
GHRLOS	0.417833	0.925412	0.0134265	0.148874
FAM83G	0.600696	0.0511821	0.0134506	0.149032
SPTSSA	-0.219448	3.5102	0.013471	0.149148
BIVM	-0.245557	4.53337	0.0134866	0.149212
GDF7	0.781223	-0.623143	0.0135041	0.149288
GPRC5B	-0.137623	6.02357	0.0135298	0.149288
RGS5	-0.312927	8.19019	0.013534	0.149288
ZNF559	0.480286	1.29966	0.0135423	0.149288
ALDH6A1	0.298508	5.14891	0.0135434	0.149288
ZNF436	0.557948	3.10268	0.0135945	0.149288
LINC00174	0.606639	0.724175	0.0135994	0.149288
TARBP1	0.448779	4.22565	0.0136027	0.149288
GADD45B	-0.388444	1.3814	0.0136036	0.149288
EGFEM1P	0.689704	-1.26488	0.0136082	0.149288
NRXN3	0.377064	-0.724537	0.0136121	0.149288
GLRX5	-0.434552	6.41337	0.0136181	0.149288
LYST	0.310777	4.57622	0.0136311	0.149288
CYP4F12	0.534873	0.107298	0.0136319	0.149288
ELL2P1	0.407981	-0.9037	0.0136901	0.149731
FLOT1	-0.190539	5.66294	0.0136922	0.149731
LYRM7	-0.327688	7.06224	0.0137116	0.14976
INTU	0.383316	2.52688	0.0137237	0.14976
HAX1	-0.267597	6.40463	0.0137245	0.14976
ATP5MD	-0.426976	6.86462	0.0137426	0.14982
AAMDC	-0.462421	6.94836	0.0137603	0.14982
XYLT1	0.487375	1.61703	0.0137633	0.14982
AMH	0.579825	-0.494574	0.0137697	0.14982
ST20	-0.431792	-0.15461	0.0137902	0.149935
FOXO3B	0.642278	0.569856	0.0138304	0.150264
ACTA1	-0.250766	14.6551	0.0138795	0.150689
SNX5	-0.251316	5.80382	0.0139096	0.150814
PLGRKT	-0.214729	3.26177	0.01392	0.150814
RBM12	0.293869	4.38352	0.013921	0.150814
BNIP3L	0.198024	4.49017	0.0139375	0.150885
PLEKHB1	-0.366883	1.36417	0.0139675	0.151101
LIAS	-0.271518	4.16403	0.0139863	0.151197
LINC00702	0.444933	2.11598	0.0139967	0.1512
EGF	0.432624	5.2581	0.014041	0.15157
MTIF2	-0.437864	6.37799	0.0140681	0.151755
UGP2	-0.255266	8.16391	0.0140866	0.151845
CTSL	-0.229249	4.16503	0.014113	0.151928
ZNF37BP	0.28353	3.01621	0.0141383	0.151928
PLAT	0.311642	2.65397	0.0141391	0.151928
COX6B1	-0.264985	7.14153	0.014144	0.151928
CHST3	0.477366	3.5681	0.0141445	0.151928
HDAC11	-0.237918	3.99175	0.0141712	0.152008
PDE5A	0.250987	5.01208	0.0141895	0.152008
ZSWIM9	-0.494	1.57414	0.0141934	0.152008
BOLA3	-0.472246	4.85581	0.0142217	0.152008
AP2A2	0.293409	3.70603	0.0142294	0.152008
PIGG	0.528644	2.88789	0.0142485	0.152008
CFAP46	-0.317646	3.12133	0.0142492	0.152008
NSFP1	0.70034	0.112438	0.0142593	0.152008
ALPK1	0.389143	1.79882	0.0142626	0.152008
RNF10	-0.143636	6.77464	0.0142638	0.152008
UBE2D2	-0.276443	6.04675	0.0142723	0.152008
ACTA2	0.409249	5.20621	0.0142728	0.152008
HNRNPF	0.281756	4.56833	0.0142889	0.152073
TMEM177	-0.453605	2.80533	0.0143024	0.152109
DCLK3	-0.417559	0.840518	0.014336	0.152265
NECAP1	0.294411	2.81319	0.0143421	0.152265
GAREM2	0.375209	0.985832	0.0143473	0.152265
OXA1L	-0.220133	6.30651	0.0143867	0.152576
ZNF33BP1	0.430012	0.628105	0.0144104	0.152704
MIR365A	0.408341	-0.809061	0.0144284	0.152704
MED13L	0.122108	6.93582	0.0144292	0.152704
GADD45GIP1	-0.252834	4.79195	0.0144854	0.153192
TNFSF4	0.433322	-0.486133	0.0145216	0.153468
DSE	0.168467	4.29723	0.0145665	0.153835
RPL10P6	-0.926576	0.703113	0.0146031	0.154113
C19orf47	-0.287413	5.87919	0.0146175	0.154158
TMOD2	0.2616	3.2234	0.0146547	0.154442
UFD1	-0.210136	4.46586	0.01471	0.154916
PARD6A	-0.319689	0.910039	0.0147253	0.15497
CPLANE1	0.174952	5.11193	0.0147702	0.15529
TMEM234	0.556448	0.738299	0.0147833	0.15529
KIF1B	-0.145975	9.73003	0.0147865	0.15529
LINC01933	0.399567	-1.27257	0.01481	0.155428
ZNF783	0.560849	2.06165	0.0148297	0.155486
FZR1	0.216968	3.12713	0.0148361	0.155486
BET1L	0.203586	2.32465	0.0148522	0.155499
B3GNTL1	0.35126	0.792588	0.014858	0.155499
SCARF2	0.473384	-0.0503934	0.0149103	0.155902
CBFA2T2	0.301618	3.48051	0.0149171	0.155902
BBS2	0.346489	4.04943	0.0149414	0.156048
CCDC102B	-0.495785	1.91896	0.0150016	0.156468
BRWD3	0.190397	3.51158	0.0150024	0.156468
GPRC5A	0.425202	-0.220021	0.0150137	0.156478
MANBA	0.501477	2.10183	0.0150361	0.156604
CLCN4	-0.14332	6.47963	0.0150588	0.156732
FHL2	-0.318415	4.85386	0.0150946	0.156996
MFSD5	-0.320286	2.56945	0.0151179	0.157131
HDDC3	-0.280205	2.06272	0.0151286	0.157133
PKIA	-0.172662	9.43055	0.0151814	0.157515
KHSRPP1	0.498881	-0.365046	0.0151874	0.157515
PCDHGA4	0.683498	1.16377	0.0151967	0.157515
DDX10P1	0.266322	0.773103	0.0152203	0.157652
ERLEC1	-0.28607	5.1677	0.0152422	0.157771
NUP214	0.188039	4.49595	0.0152602	0.157849
ZNF275	0.198543	3.04259	0.0152989	0.158012
PLCXD1	0.418521	1.26702	0.0153012	0.158012
PRKAG1	-0.289438	5.75	0.015327	0.158012
RBM24	0.259216	7.71411	0.0153381	0.158012
ZNF84	0.348138	3.89205	0.0153462	0.158012
ZNF232	0.230772	1.48685	0.0153554	0.158012
TRIM63	-0.53736	8.44534	0.0153601	0.158012
SERGEF	-0.258852	2.36408	0.0153604	0.158012
ATAD5	0.373292	1.25168	0.0153701	0.158012
CSPG4P10	0.466727	-0.711929	0.0153813	0.158019
PFAS	0.378005	2.159	0.0153918	0.158019
UGDH	0.278464	2.29522	0.0154148	0.158149
SVEP1	0.608016	4.00959	0.0154735	0.158501
NPIPA1	0.546239	0.113669	0.0154814	0.158501
ELMO3	0.346724	-0.63887	0.0154875	0.158501
TPH1	0.36826	-0.444764	0.0154912	0.158501
METTL21AP1	0.395658	-1.09619	0.0155316	0.158807
LINC01950	0.598547	0.326784	0.015583	0.158813
MIR603	0.525634	-0.286255	0.0155896	0.158813
LAMA2	0.302799	6.04403	0.0155904	0.158813
CLCN6	0.529663	2.583	0.0155942	0.158813
MAPK8IP3	0.40792	3.67294	0.015598	0.158813
VEGFD	0.420942	2.38671	0.0156068	0.158813
RAD51B	0.453642	0.966704	0.0156217	0.158813
PYCR3	0.350226	-0.121081	0.0156245	0.158813
SZT2	0.601283	3.88478	0.0156268	0.158813
TLCD4	-0.205377	5.29842	0.015661	0.159054
CLK2	0.264483	3.11192	0.0156781	0.15912
RORB	0.58919	-0.655769	0.0156899	0.159133
AGAP6	0.438232	2.47219	0.0157289	0.159422
ZNRF2	0.424465	2.58967	0.0157409	0.159436
MIA2	-0.350328	3.75797	0.0157966	0.159893
FMOD	0.563297	2.33174	0.0158203	0.160025
NLK	-0.180537	3.25988	0.0158524	0.160243
PDZD4	0.470242	0.878548	0.0158657	0.16027
ZNF251	0.473886	2.21148	0.0159437	0.160941
C14orf132	0.430709	2.13511	0.0159535	0.160941
COA7	-0.181051	4.09831	0.0159734	0.161035
COBLL1	0.253461	3.72274	0.0160014	0.16121
RTL10	0.27449	2.75713	0.0160246	0.161291
ABAT	0.496616	0.529562	0.0160308	0.161291
PSMA6	0.420499	1.94502	0.0160589	0.161466
SIN3B	0.378953	3.42894	0.0161441	0.162215
C11orf80	0.514457	-0.34539	0.0162037	0.162632
GFPT2	0.510619	2.12783	0.0162105	0.162632
MCU	0.214998	5.54601	0.0162179	0.162632
YAP1	0.270887	5.54834	0.0162293	0.162637
QRSL1	-0.181091	4.87576	0.0162401	0.162638
ERGIC2	-0.242814	5.31777	0.0162643	0.162704
FAM91A1	0.365712	3.02166	0.0162873	0.162704
C1GALT1P1	0.378702	-0.280531	0.0162873	0.162704
TNRC18	0.448437	3.98124	0.0162898	0.162704
ATG16L2	0.496329	2.14022	0.0163141	0.162838
PSMD12	-0.222254	6.49292	0.0163342	0.162838
SLC8A3	0.242854	4.26253	0.0163418	0.162838
STX8	-0.280739	3.8087	0.0163467	0.162838
RAB29	-0.356206	2.58572	0.0163571	0.162838
NKIRAS2	-0.368981	5.02385	0.0163916	0.163074
SPATS2L	-0.323379	6.39764	0.0164448	0.163349
NIBAN1	-0.334647	7.83665	0.0164546	0.163349
E2F3	-0.257672	3.09953	0.016455	0.163349
ZNF544	0.441675	1.57873	0.0164626	0.163349
EMC3	-0.306836	6.34356	0.0164754	0.163369
SATB2	0.317494	1.68966	0.0165137	0.163524
HEATR1	0.263527	3.76476	0.0165518	0.163524
PSMB5	-0.390126	6.42218	0.0165577	0.163524
BACH2	0.233612	3.57815	0.0165745	0.163524
NDUFA12	-0.291855	6.21783	0.0165813	0.163524
TXNL4A	-0.347597	5.38426	0.01659	0.163524
KCTD15	0.638234	1.4833	0.0165914	0.163524
SELP	0.387892	0.26637	0.0165997	0.163524
MSTO2P	0.380919	-1.01628	0.0166076	0.163524
SAMD4B	0.217399	3.69241	0.0166077	0.163524
CTTNBP2	0.382017	0.489225	0.0166134	0.163524
COX5B	-0.347693	8.51716	0.0166249	0.163524
GATA6	0.551151	-0.659889	0.0166455	0.163524
SMPD4BP	0.369512	2.34014	0.0166487	0.163524
MTRF1	-0.21365	3.27548	0.0166564	0.163524
TMEM45A	0.868624	-0.0623716	0.016665	0.163524
GPR137C	0.184039	0.393156	0.0166772	0.163524
TSPYL4	0.228277	2.01982	0.0166968	0.163524
MUC20P1	0.658002	-0.370496	0.0167158	0.163524
RAD17	-0.186669	4.22639	0.0167173	0.163524
ZNF688	-0.296629	3.04671	0.0167184	0.163524
TGFBR2	0.432579	4.43619	0.0167311	0.163542
CNOT10	0.228716	2.8163	0.0167443	0.163544
CREBZF	0.377577	4.54032	0.0167574	0.163544
PDE8B	0.745427	-0.44048	0.0167949	0.163544
GOLGA8R	0.53499	-0.533598	0.016797	0.163544
CCND1	0.336361	2.83007	0.0168045	0.163544
PPP1R3C	-0.205117	8.77164	0.016811	0.163544
ZNF681	0.365659	-0.527912	0.0168207	0.163544
MRPL48	-0.344307	4.06852	0.0168399	0.163544
ECHDC3	0.432326	2.74696	0.0168725	0.163544
TRIM28	0.4122	4.55411	0.0168742	0.163544
MICU2	-0.246022	5.35797	0.0168806	0.163544
SUMF2	0.236095	2.88728	0.0168906	0.163544
PPIEL	0.588755	0.580218	0.0168923	0.163544
CARMN	0.537229	4.07207	0.0169034	0.163544
TIMMDC1	-0.386703	6.69067	0.016911	0.163544
SIK3	0.332415	4.51387	0.0169111	0.163544
PTGDS	-0.345467	3.74572	0.0169154	0.163544
PTEN	0.350804	5.22075	0.0169332	0.163612
SPPL2B	0.205555	2.99063	0.0169588	0.163754
RGL1	0.294255	2.58576	0.0169839	0.163892
DCAF11	-0.15602	5.49864	0.0170127	0.164065
ATP5F1D	-0.170705	5.85054	0.0170244	0.164074
HOXC10	-0.518918	5.5105	0.0170648	0.164218
ADCY5	0.494479	1.45887	0.0170696	0.164218
PLEKHM1P1	0.714333	2.25366	0.0170767	0.164218
PCDHGB9P	0.706811	1.21423	0.017093	0.164218
ZSCAN25	0.57378	2.39868	0.0170938	0.164218
PTPN23	0.210872	3.15185	0.0171353	0.164271
EIF3K	-0.28824	7.37487	0.0171397	0.164271
BTAF1	0.293197	4.77262	0.0171466	0.164271
AMY2B	0.417155	3.83646	0.0171532	0.164271
STMP1	-0.330527	5.59485	0.0171538	0.164271
ASTN2	0.346104	1.97882	0.0171833	0.16445
STX5	0.314834	2.49479	0.0172183	0.164681
TCF3P1	0.522068	-0.372659	0.0172321	0.164708
ARNT	0.2656	4.8299	0.017252	0.164786
ABCA8	0.405785	5.05133	0.0172624	0.164786
IDH3B	-0.220405	5.77316	0.0172729	0.164786
TXNDC16	0.192686	2.9745	0.017322	0.164994
TMEM116	0.508553	1.98324	0.0173265	0.164994
MALSU1	-0.308382	4.99226	0.0173275	0.164994
PRKDC	0.284542	6.52033	0.0173492	0.165096
BCAP29	-0.297617	6.11195	0.0174227	0.165556
TNK2	0.367685	4.71617	0.0174253	0.165556
KRTCAP3	-0.382262	-0.923938	0.0174304	0.165556
TMEM9	-0.390292	3.62446	0.0174811	0.165811
MFAP4	0.710935	2.86694	0.0174897	0.165811
SETD3	-0.159588	6.82158	0.0174902	0.165811
HIVEP1	0.260648	3.7122	0.0175224	0.165957
JTB	-0.19193	5.21606	0.0175379	0.165957
PKIB	-0.657607	-0.705377	0.0175525	0.165957
FRAT2	-0.277381	2.58652	0.0175691	0.165957
INPP1	-0.341619	3.17691	0.0175805	0.165957
COMMD7	-0.287919	4.37556	0.0175831	0.165957
ZNF532	0.231248	5.90546	0.0175886	0.165957
YES1P1	0.444528	-0.638987	0.0175935	0.165957
ANKRD39	-0.329045	6.77773	0.017621	0.166102
MB	-0.333653	13.0787	0.0176309	0.166102
MICAL3	0.409656	4.28767	0.0176569	0.166243
HTRA1	0.247427	3.37709	0.0176814	0.166371
ATF4	-0.356937	8.42556	0.0177285	0.166634
METTL5	-0.310784	4.71302	0.0177422	0.166634
SDHC	-0.134733	6.81375	0.0177425	0.166634
ZNF136	0.256754	2.16447	0.0177706	0.166794
HECTD4	0.547303	5.35993	0.0177948	0.166866
CHP1	-0.176831	5.82762	0.0178004	0.166866
CCDC84	0.199948	3.85936	0.0178369	0.167105
KPNA6	-0.247958	7.10772	0.0178672	0.167275
NDUFAB1	-0.313435	6.50571	0.0178946	0.167275
CTSK	0.344276	2.41654	0.0178983	0.167275
SDHAF2	-0.287849	3.08861	0.0178994	0.167275
MYOM3	0.405583	7.30489	0.017922	0.167383
SUN2	0.37264	4.92139	0.0179711	0.167656
PPP2R3A	-0.209743	8.44017	0.0179776	0.167656
ANKH	-0.129748	6.28317	0.0180091	0.167656
AFF1	0.210154	6.87157	0.0180149	0.167656
PLXNA3	0.543504	1.48463	0.0180159	0.167656
ATP8B2	0.538606	2.14571	0.0180179	0.167656
GTF2E1	-0.326774	3.23405	0.0180471	0.167825
HDGF	-0.284221	7.05633	0.0180652	0.167889
CES1	0.599068	0.41043	0.0181151	0.168142
ATP1B3	-0.334786	3.7539	0.018117	0.168142
FAM174A	-0.221822	3.52931	0.0181263	0.168142
RFX5	0.281341	3.36566	0.018138	0.168142
SMIM4	-0.475221	4.7757	0.018164	0.168142
ATP6V1E2	-0.525894	2.94916	0.0181646	0.168142
ZNF132	0.427189	1.43714	0.0181747	0.168142
IFRD1	0.368706	4.73446	0.0181847	0.168142
SYNJ2BP	-0.210284	6.66643	0.0181926	0.168142
ZNF584	0.273315	2.02095	0.0182148	0.168212
SNCG	0.480929	1.04478	0.018227	0.168212
YBX2P2	0.429102	-0.805119	0.0182335	0.168212
RPL7P46	0.283967	-0.859159	0.0182459	0.168223
PPOX	0.352343	1.48648	0.0183601	0.169173
GON4L	0.158602	4.65675	0.0183921	0.169349
HACE1	0.408993	2.59588	0.0184122	0.169349
REPS2	0.356588	0.274849	0.0184128	0.169349
TMEM126B	-0.290478	4.13416	0.0184336	0.169383
DRC3	0.568881	0.0262974	0.0184468	0.169383
MYLK4	-0.584511	3.69215	0.0184502	0.169383
SLC38A10	0.298458	2.89577	0.0185054	0.169557
RFX7	0.197844	4.81661	0.0185089	0.169557
INPP5A	-0.136688	5.62292	0.0185112	0.169557
POLR3H	0.297856	2.51975	0.0185141	0.169557
SPHK1	0.412313	-0.51644	0.0185263	0.169567
NCOA1	0.11485	6.28308	0.0185451	0.169583
EGLN1	0.251181	7.43296	0.0185681	0.169583
DCAF13P3	0.339951	-0.423025	0.0185711	0.169583
SLC7A8	0.377487	2.10686	0.0185953	0.169583
SSBP3P1	0.564428	0.251512	0.0186001	0.169583
NUTM2D	0.442198	-0.575151	0.0186055	0.169583
TAPT1	-0.129969	6.01039	0.0186067	0.169583
ADAM32	0.555008	0.507743	0.0186217	0.169617
EEF1A1P13	0.54803	0.0851457	0.0186715	0.169839
BTNL8	0.540875	-1.10735	0.0186765	0.169839
KLHL4	0.420563	-0.827669	0.018689	0.169839
MIR762HG	-0.590502	2.20246	0.0187017	0.169839
TRIAP1	-0.380038	4.60719	0.0187051	0.169839
TAGLN	0.385093	4.67553	0.018723	0.169839
RCAN1	0.352644	4.86615	0.0187248	0.169839
RPL22P12	0.375294	-1.08959	0.0187646	0.170061
CISD3	-0.460233	4.27808	0.0187718	0.170061
NDUFS7	-0.182737	6.6005	0.018786	0.170087
MYOCD	0.593708	0.899351	0.0188018	0.170129
PCDHGB8P	0.749929	1.62662	0.0188313	0.170263
PDE4D	0.239444	7.32654	0.0188392	0.170263
SLC35E3	-0.278748	4.26798	0.0188716	0.170398
MGAT4B	-0.27526	4.31737	0.0188804	0.170398
SNX27	-0.183924	5.61781	0.0188931	0.170398
LEO1	-0.414626	4.14384	0.0188992	0.170398
FBXO45	-0.266009	4.75378	0.0189368	0.170631
NUDT8	-0.282157	2.28735	0.0189477	0.170631
SCRIB	0.243015	4.27077	0.0189622	0.170654
CTSC	0.288979	3.18172	0.018987	0.170654
CYTH1	0.256275	4.86215	0.0189893	0.170654
GCN1	0.228358	5.8854	0.0190181	0.170654
TEAD4	-0.187598	5.03293	0.0190189	0.170654
CCPG1	0.307741	3.03404	0.0190288	0.170654
KRT8P15	0.427096	-0.967459	0.0190293	0.170654
ZFYVE26	0.41348	4.30178	0.01908	0.170938
RPUSD3	-0.243167	4.25767	0.0190911	0.170938
CLINT1	-0.296924	6.43831	0.0190969	0.170938
MED16	0.398426	2.88777	0.0191063	0.170938
TIMM21	-0.327911	5.54195	0.0191309	0.170974
ARHGEF40	0.343751	3.42322	0.0191568	0.170974
PGM5P2	0.48143	2.37076	0.0191608	0.170974
THAP1	-0.287326	3.48848	0.0191701	0.170974
CCT6P1	0.441694	0.323573	0.019179	0.170974
C1orf54	-0.463297	1.11424	0.0191839	0.170974
PIEZO2	0.526069	0.421968	0.0191896	0.170974
DGKI	0.655385	-1.07059	0.0192131	0.171077
ZNF576	-0.407043	2.56243	0.0192392	0.171077
GREB1L	0.398622	3.56164	0.0192428	0.171077
TAF9B	0.178887	3.21334	0.0192607	0.171077
WDR27	0.523846	2.64877	0.019269	0.171077
TRAPPC5	-0.560072	0.769862	0.0192691	0.171077
C1orf198	0.501653	3.31067	0.0193163	0.171386
ATP6V1C2	0.760616	-1.06554	0.0193266	0.171386
PHGDH	0.454375	0.571648	0.019367	0.171608
DHFR	-0.326845	3.20286	0.0193917	0.171608
CLTB	-0.356421	6.84847	0.0194111	0.171608
TCF15	-0.520696	2.89201	0.019418	0.171608
COX6A2	-0.442531	9.79891	0.0194311	0.171608
LINC01341	0.548808	0.829244	0.0194321	0.171608
SYNE1	0.219464	7.35836	0.019446	0.171608
SCARA5	0.214414	4.66749	0.0194518	0.171608
UCHL5	-0.364172	6.46893	0.019461	0.171608
AKAP7	-0.46252	4.42951	0.0194672	0.171608
DMTF1	0.336643	4.66745	0.0194809	0.171608
JCHAIN	0.615666	0.131187	0.0194931	0.171608
MIR5581	0.31571	-1.36989	0.019509	0.171608
CDK17	0.31605	3.52389	0.0195146	0.171608
NBEAL1	0.22069	5.18372	0.0195221	0.171608
USE1	-0.240223	2.27124	0.0195375	0.171644
GPA33	0.501384	-0.312205	0.01956	0.171703
ZCCHC24	-0.193658	6.12653	0.0195674	0.171703
PHF8	0.455131	2.90175	0.0195885	0.171703
TOMM40L	-0.21944	3.67115	0.0195897	0.171703
AGPAT2	-0.269054	3.19802	0.0196325	0.171929
NUBPL	-0.317646	4.33497	0.0196383	0.171929
STXBP1	0.2584	2.13867	0.0196663	0.172074
LINC00339	0.33963	1.35458	0.0196939	0.172211
DCUN1D3	0.421802	2.08868	0.0197412	0.172211
ZNF227	0.512125	2.15935	0.0197459	0.172211
BCL2L2	0.376715	2.701	0.0197521	0.172211
IVD	-0.154619	4.95105	0.0197629	0.172211
ZNF32	-0.18939	4.18662	0.0197634	0.172211
DHX34	0.505817	1.6234	0.0197665	0.172211
TBC1D2B	0.405878	2.87835	0.0197731	0.172211
ELOVL4	0.647327	-1.05032	0.0197924	0.17228
NOL6	0.339896	3.29482	0.0198396	0.172371
SYT15	0.383097	-0.875442	0.0198476	0.172371
AP3M2	-0.238221	3.31586	0.0198602	0.172371
SMIM30	-0.274326	5.13848	0.0198604	0.172371
ABCC5	0.512192	5.91458	0.0198747	0.172371
FGF14	0.449514	-1.12881	0.0198761	0.172371
ENTPD1	0.485392	2.35328	0.0198828	0.172371
GLULP4	0.534627	-0.117062	0.019918	0.172542
BCL11B	0.548091	-0.607886	0.0199273	0.172542
PCDHGB5	0.64788	1.43376	0.0199518	0.172542
C1R	0.231656	4.26447	0.0199801	0.172542
NPHP4	0.518666	0.905508	0.0199969	0.172542
DGCR11	0.432621	0.242125	0.0200024	0.172542
CHFR	0.429176	2.16977	0.0200047	0.172542
MTCO3P12	0.793044	4.43811	0.0200232	0.172542
TMEM255A	0.405333	-0.126292	0.0200356	0.172542
ZNF765	0.406839	1.56539	0.0200369	0.172542
ABCA9	0.263628	4.74514	0.0200401	0.172542
GHITM	-0.207565	7.59654	0.0200418	0.172542
ASPH	-0.426892	8.83103	0.020051	0.172542
LINC01422	0.513349	0.200887	0.0201251	0.172876
SDCBP	0.370778	4.07571	0.0201273	0.172876
PBXIP1	0.179692	6.14937	0.0201306	0.172876
CRYBG1	0.345522	1.89954	0.0201468	0.172876
MAML1	0.376636	3.91012	0.0201471	0.172876
CDRT1	0.51305	-0.9773	0.0201898	0.173139
MBTPS1	0.213105	4.62083	0.0202062	0.173139
LY6G5B	0.483426	-0.396289	0.020228	0.173139
SEMA3D	0.538751	-0.419309	0.0202523	0.173139
ZFP36	0.354835	3.09395	0.0202576	0.173139
PGM5	0.322864	4.45065	0.0202949	0.173139
MSANTD1	0.572563	0.795624	0.020297	0.173139
ANXA1	0.199754	4.50741	0.0202985	0.173139
ALG3	-0.302602	2.61	0.0203063	0.173139
COPRSP1	0.619731	-0.579738	0.0203112	0.173139
MTHFR	0.246819	4.43427	0.0203212	0.173139
CDC25B	0.283339	1.54632	0.0203256	0.173139
NDUFC1	-0.399594	7.04981	0.0203552	0.173139
COPA	0.187052	5.56787	0.0203627	0.173139
ZMYM3	0.219239	3.28035	0.0203681	0.173139
LINC01695	0.539905	-0.336158	0.0203708	0.173139
HUWE1	0.129229	7.83147	0.0203823	0.173139
MET	-0.176009	5.5904	0.0203885	0.173139
PRUNE2	0.533126	3.57982	0.0204035	0.173139
MICALL2	0.535743	0.333971	0.0204071	0.173139
NEAT1	0.765433	11.0376	0.0204254	0.173191
GLYCTK	0.487633	0.454382	0.0204361	0.173191
ENPP5	-0.277218	3.46438	0.0204652	0.17334
KY	0.5625	2.50099	0.0205125	0.173569
PTK2	0.195304	5.14494	0.0205169	0.173569
PRSS53	0.413387	-0.605689	0.0205371	0.173569
ZKSCAN8	0.465942	3.84981	0.0205429	0.173569
TADA2B	-0.242185	5.64163	0.0205541	0.173569
SHCBP1	0.396536	-0.0352808	0.0205611	0.173569
SMIM20	-0.412914	5.1895	0.0205866	0.173687
LRRC37A3	0.434387	0.449266	0.0206044	0.173734
ERBB2	0.220015	4.04565	0.0206153	0.173734
BOC	0.206828	3.17877	0.0206359	0.173746
CBX7	0.183522	4.67774	0.0206397	0.173746
APLNR	-0.286763	2.91664	0.0206659	0.173843
ACADL	0.231166	2.88002	0.0206742	0.173843
MRPL11	-0.286023	4.778	0.0207256	0.174178
THEM4	-0.213625	3.83464	0.0207441	0.174223
SUMF1	0.278761	2.70325	0.020754	0.174223
ATP10A	0.537095	0.39359	0.0207783	0.17433
INCA1	-0.274017	0.663873	0.020802	0.174432
FAM185BP	0.54283	0.258201	0.0208508	0.174463
DIS3L	-0.14814	5.34835	0.0208683	0.174463
COX4I1	-0.398354	8.54371	0.0208695	0.174463
DIPK1A	-0.197193	2.64341	0.0208721	0.174463
CCNT2	0.289164	4.45978	0.0208956	0.174463
TSPO	-0.222942	3.48764	0.0209156	0.174463
MIRLET7A1HG	0.353352	2.24569	0.0209275	0.174463
MIR6081	0.497648	-0.253493	0.0209452	0.174463
SNRNP70	0.490046	5.3234	0.0209638	0.174463
DANT2	0.355406	-0.605365	0.0209677	0.174463
OTUD6B	-0.257371	4.20314	0.0210111	0.174463
WIZ	0.269159	2.90615	0.0210159	0.174463
HJV	-0.233833	7.90975	0.0210176	0.174463
PEX19	-0.236465	5.16345	0.021025	0.174463
ECD	0.228706	3.44067	0.021029	0.174463
KANK1	0.343443	4.66578	0.0210401	0.174463
ZNF610	0.29148	-0.351596	0.0210414	0.174463
QDPR	-0.394936	5.32422	0.0210517	0.174463
CCDC39	0.314929	4.05827	0.0210563	0.174463
HAUS6P1	0.431381	-0.396384	0.0210627	0.174463
LINC02421	0.559479	-0.0452635	0.0210679	0.174463
EPHB6	0.358602	1.06394	0.0210706	0.174463
TM7SF3	0.199659	3.23272	0.0210743	0.174463
CFAP54	0.263954	-1.12355	0.021083	0.174463
PPP1R3D	-0.234992	3.35925	0.0211019	0.174524
PRRG1	-0.215472	4.80249	0.0211585	0.174767
WASH3P	0.697525	1.23454	0.0211662	0.174767
MRPL37P1	0.437306	-0.52418	0.0211666	0.174767
SH3GL1P1	0.46006	-0.425122	0.0211872	0.174767
CABIN1	0.28042	3.70192	0.0211891	0.174767
SMAD4	0.268053	5.5231	0.021214	0.174876
LRP1	0.735947	6.03742	0.0212341	0.174947
WDR81	0.546101	2.67587	0.021276	0.175196
DMAC2L	-0.255483	5.59892	0.0212976	0.175279
CAST	-0.306961	8.61038	0.0213238	0.175399
MRPL36	-0.206286	3.46921	0.0213679	0.175628
PIEZO1	0.721853	2.48672	0.0213996	0.175628
DDX39B	0.643778	3.28812	0.0214093	0.175628
ENO2	0.33945	0.617262	0.0214202	0.175628
ZNF692	0.391509	2.19115	0.0214411	0.175628
SNRPB	-0.256766	3.97706	0.0214464	0.175628
SART1	0.260195	3.3125	0.0214499	0.175628
MIR29B2CHG	0.506121	5.90556	0.021451	0.175628
HIGD1A	-0.370633	5.77199	0.0214767	0.175628
EXD3	0.39759	2.36413	0.0214792	0.175628
DAZAP2	-0.21171	5.13755	0.0214801	0.175628
MYO7A	0.424749	0.785128	0.0214913	0.175628
AGMAT	-0.250923	4.57682	0.0215096	0.175683
CLTCL1	0.42498	6.04254	0.0215302	0.175756
TIMM44	-0.20624	5.01446	0.0215485	0.175811
COL7A1	0.613528	2.47077	0.0215904	0.176057
POLE2	0.216162	-1.10495	0.0216143	0.176157
TNNT3	-0.268889	11.0045	0.0216297	0.176187
UHRF1	0.454085	-0.795566	0.0216478	0.17624
ATP6V1E1	-0.225785	5.78041	0.0216837	0.176436
PPP1R16A	-0.305208	4.69854	0.0217012	0.176436
ANOS1	0.280782	4.47825	0.0217117	0.176436
LYSMD4	0.535265	2.31257	0.02173	0.176436
PPP1R12C	0.295886	3.15235	0.0217308	0.176436
PSMB7	-0.254345	5.71121	0.0217511	0.176436
LENG8	0.677229	4.20835	0.0217649	0.176436
SLC2A1	0.548423	0.148429	0.0217654	0.176436
NDUFV3	-0.320058	6.81569	0.0217865	0.176512
ATP5F1EP2	-0.400538	2.82477	0.0218273	0.176743
REXO4	-0.420166	4.91449	0.0218601	0.176743
CHMP1B	0.215263	5.29405	0.0218658	0.176743
MXRA7P1	0.579624	0.626752	0.021868	0.176743
WSCD2	0.486826	-0.212037	0.0218815	0.176743
B3GALT5	0.650962	-0.336771	0.0218905	0.176743
SMPD1	-0.190632	3.79522	0.0218968	0.176743
PHACTR1	0.352234	0.206748	0.0219198	0.176833
NTMT1	-0.276605	4.63341	0.0219493	0.176977
CLCN5	0.358611	3.4879	0.0219732	0.177075
STK38	-0.136088	3.95539	0.0220103	0.17725
GYG1P1	0.438939	-0.75261	0.0220183	0.17725
SMTN	-0.174585	5.20444	0.0220325	0.177269
UHRF2	0.34612	3.76427	0.0220573	0.177273
MIR938	0.578232	0.393019	0.0220713	0.177273
NUDT3	-0.303213	8.63923	0.0220887	0.177273
GALNT15	0.258224	3.7834	0.0220969	0.177273
ACTN4	0.326214	4.39067	0.0221043	0.177273
TACC2	0.267599	8.10274	0.0221155	0.177273
DNM1	0.526238	2.23948	0.0221208	0.177273
INPP5F	0.260779	2.76399	0.0221269	0.177273
CNN3	0.39774	3.02793	0.0221478	0.177347
CA14	-0.505312	2.39499	0.0221653	0.177374
NBPF20	0.375921	0.0387509	0.0221747	0.177374
RPL11P3	0.298844	0.697185	0.0222129	0.177548
SF3A3P1	0.350439	-1.13932	0.0222287	0.177548
MCMBP	0.339933	3.87135	0.0222317	0.177548
SMDT1	-0.391643	5.34996	0.0222558	0.177631
AQR	0.138683	4.52776	0.0222781	0.177631
OSBPL1A	-0.422389	7.93832	0.022297	0.177631
FAM217B	-0.334658	5.93738	0.0223047	0.177631
BSDC1	0.265621	4.17801	0.0223135	0.177631
FASTK	-0.238869	6.1353	0.022322	0.177631
PCDHGA11	0.747835	1.81726	0.0223244	0.177631
AMACR	-0.366518	0.240126	0.0223501	0.177719
ELOC	-0.30072	5.16422	0.022359	0.177719
NISCH	0.51751	3.89226	0.0223842	0.177759
BHLHB9	-0.239722	2.36247	0.0223976	0.177759
CSRP1	0.510261	3.53427	0.0224059	0.177759
TARDBP	0.20996	4.30117	0.0224173	0.177759
TMEM88	-0.413477	1.735	0.0224597	0.177759
ZNF26	0.314487	2.65896	0.0224667	0.177759
ANKRD20A21P	-0.504547	-1.03672	0.0224716	0.177759
PCDHGA1	0.394887	0.432087	0.0224733	0.177759
CLCN7	0.413879	2.99767	0.0224759	0.177759
CPEB2	0.315067	3.51249	0.0225051	0.177759
TMEM19	-0.146117	4.42614	0.0225143	0.177759
SF3A3P2	0.417345	-0.821365	0.0225384	0.177759
MSH4	0.474757	0.5224	0.0225487	0.177759
N4BP2L1	0.230654	2.80441	0.0225491	0.177759
SFXN2	0.52445	0.738611	0.0225648	0.177759
UNK	0.424934	2.88912	0.0225705	0.177759
ETV5	0.364601	1.52215	0.0225716	0.177759
KTN1	-0.446525	10.5746	0.0225759	0.177759
TRIM23	-0.165051	4.77611	0.0226301	0.17799
TMX4	-0.152433	6.53373	0.0226341	0.17799
PRKG1	-0.150379	6.7304	0.0226407	0.17799
ATP5PF	-0.506551	7.87757	0.0226634	0.178041
PGAM1P10	0.444829	-0.900176	0.0226707	0.178041
NDUFAF4	-0.267921	4.77752	0.0226843	0.178056
C6orf226	-0.590816	0.950769	0.0227041	0.178113
CROCCP3	0.466147	1.62009	0.0227152	0.178113
YWHAZP2	0.492804	-0.0107027	0.0227306	0.178129
LIMS1	-0.283875	6.59638	0.0227498	0.178129
COL16A1	0.745748	2.63549	0.0227533	0.178129
FDXACB1	-0.547794	-0.795951	0.0227645	0.178129
AAMP	0.239905	4.13162	0.0228364	0.17848
CD209	0.401434	0.418841	0.0228547	0.17848
DDX50P1	0.283577	0.920811	0.0228548	0.17848
PDE4DIP	0.425577	9.73447	0.0228566	0.17848
TTC39C	0.451935	0.216348	0.0228797	0.178568
TMEM237	0.173796	4.05006	0.0229199	0.17875
PCSK7	0.381958	3.7053	0.0229339	0.17875
TMEM201	-0.188978	4.40818	0.0229385	0.17875
CLK4	0.244646	4.95599	0.0229505	0.178751
SCAMP3	-0.134164	3.73015	0.0229736	0.178818
CDK13	0.253388	4.83657	0.0229827	0.178818
SLCO3A1	-0.282855	2.89997	0.0230277	0.179075
NET1	0.181709	4.13495	0.0230461	0.179126
HIVEP2	0.149213	6.32724	0.0230596	0.179139
TMEM204	-0.33399	3.15485	0.0230731	0.179152
INO80D	0.162088	5.48464	0.0231616	0.179747
DEPDC7	0.314495	1.45949	0.0231879	0.179818
ACLY	0.315333	3.24783	0.0231946	0.179818
PABPC3	0.51028	0.277625	0.023255	0.18008
ARVCF	0.456647	3.08088	0.0232824	0.18008
ABCA5	0.254306	7.37977	0.023288	0.18008
KCNH1	0.435827	-1.13951	0.0232937	0.18008
TMEM63A	0.428771	3.36	0.0233176	0.18008
ASNSD1	-0.190692	5.60691	0.0233212	0.18008
MTBP	0.395549	0.793168	0.0233246	0.18008
SLC22A5	0.583173	3.76228	0.0233498	0.18008
RTN3	0.182517	4.76365	0.0233838	0.18008
MRPS2	-0.191247	3.69208	0.023384	0.18008
THBS3	0.52719	2.23515	0.0233931	0.18008
PARK7	-0.421727	7.70416	0.0234085	0.18008
F13A1	0.546644	3.0386	0.0234124	0.18008
PRKAR2A	-0.306801	8.21792	0.0234212	0.18008
TNIP1	-0.144616	6.38772	0.023427	0.18008
PLGLB1	0.49074	-0.220551	0.023433	0.18008
NPIPB5	0.751665	1.72345	0.0234337	0.18008
RPL3P2	0.529955	0.110629	0.0234431	0.18008
GFM1	-0.137757	6.11597	0.0234865	0.180322
SCUBE2	-0.34357	1.95524	0.0235116	0.180405
SNED1	0.668887	4.08947	0.0235222	0.180405
DUSP18	-0.229633	0.333369	0.0235352	0.180405
POFUT2	0.341417	2.09002	0.0235573	0.180405
HSPA9	-0.138375	7.70587	0.0235613	0.180405
ARFGAP1	0.432574	3.12074	0.023569	0.180405
JUP	0.407434	4.50726	0.0235822	0.180415
DPH5	-0.228129	3.22942	0.0236308	0.180624
ZGRF1	0.34913	2.2453	0.0236369	0.180624
SLPI	0.49984	0.766076	0.0236496	0.180624
SKOR1	0.312818	-1.35146	0.0236682	0.180624
PPP1R15B	0.291881	4.40332	0.0236734	0.180624
DDX5	0.122992	7.07964	0.0236929	0.180624
TTC5	0.410541	2.27711	0.0236933	0.180624
RPS20P10	0.411688	-0.432439	0.0237321	0.180829
SETBP1	-0.138352	5.99521	0.023761	0.180878
LRRFIP1	-0.232886	7.74746	0.0237652	0.180878
LINC02397	0.375349	0.275227	0.0237745	0.180878
IFT140	0.45203	1.18365	0.0237942	0.180935
CAMSAP1	0.17003	5.51383	0.0238176	0.180935
ZHX3	-0.130406	5.68252	0.0238347	0.180935
CNNM2	0.61668	1.94326	0.023859	0.180935
HSD17B10	-0.233392	3.80535	0.0238701	0.180935
SLC2A3P2	0.523389	0.0416946	0.0238844	0.180935
ZNF451	0.161384	5.10321	0.0238924	0.180935
USP8P1	0.398354	-0.352014	0.0238926	0.180935
AQP1	-0.263826	6.25286	0.0239015	0.180935
MGLL	-0.20844	5.94162	0.0239076	0.180935
TFG	-0.252523	5.25411	0.0239138	0.180935
PTCH1	0.36708	1.77301	0.0239329	0.180989
ZNF133	0.247659	3.00269	0.0239781	0.18124
LINC02363	0.491161	-1.36846	0.0239929	0.181261
[truncated: 1,391 more rows]
